# Supplementary material for: ClpP regulates breast cancer cell proliferation, invasion and apoptosis by modulating the Src/PI3K/Akt signaling pathway
Source: PeerJ. 2020 Mar 10;8:e8754. doi: 10.7717/peerj.8754 (PMC7069407; doi:10.7717/peerj.8754)
Supplement: Supplemental Information 27 [file peerj-08-8754-s027.xlsx]

## Sheet: Sheet1
T	P
0.02695	0.01788
0.03147	0.01139
0.03205	0.00279
0.02802	0.01571
0.03395	0.01418
0.01184	0.0081
0.01446	0.00283
0.02031	0.01832
0.03483	0.00405
0.01909	0.01344
0.01022	0.0047
0.02386	0.00334
0.01277	0.00362
0.01667	0.00586
0.0063	0.00042
0.0174	0.00174
0.01584	0.00019
0.00427	0.0012
0.02619	0.00823
0.0121	0.00195
0.01355	0.004
0.0021	0.00079
0.01418	0.00281
0.03109	0.00527
0.025
0.02813
0.02172
0.02499
0.04136
