# Supplementary material for: ClpP regulates breast cancer cell proliferation, invasion and apoptosis by modulating the Src/PI3K/Akt signaling pathway
Source: PeerJ. 2020 Mar 10;8:e8754. doi: 10.7717/peerj.8754 (PMC7069407; doi:10.7717/peerj.8754)
Supplement: Supplemental Information 31 [file peerj-08-8754-s031.xlsx]

## Sheet: Sheet1
ZR-75-1	NC		Si
NC	15.0724		19.512
	16.023		19.2904
	15.0797		19.5004
si-A	15.7611		21.3582
	16.1985		22.2236
	15.6676		21.441
si-B	15.5558		21.0193
	15.3201		20.7523
	15.3097		20.8164
si-C	15.5852		21.0702
	15.5594		20.9507
	15.3176		20.7361
