# Supplementary material for: ClpP regulates breast cancer cell proliferation, invasion and apoptosis by modulating the Src/PI3K/Akt signaling pathway
Source: PeerJ. 2020 Mar 10;8:e8754. doi: 10.7717/peerj.8754 (PMC7069407; doi:10.7717/peerj.8754)
Supplement: Supplemental Information 34 [file peerj-08-8754-s034.xlsx]

## Sheet: CLPP expression(lj)
sample	CLPP				n(n=112)	t(n=1102)				n(n=112)	CLPP(n=1010)
TCGA-A8-A092-01	9.175				9.5657	9.8382				9.5657	7.2948
TCGA-A7-A0CE-11	9.5657				9.5897	10.4581				9.5897	7.5825
TCGA-OL-A5D7-01	11.4255				8.9042	9.8027				8.9042	7.8092
TCGA-D8-A1JK-01	9.8789				8.928	9.7487				8.928	7.8726
TCGA-BH-A0AY-11	8.8554				8.8542	10.4679				8.8542	7.9448
TCGA-E2-A10C-01	9.7389				9.0509	9.7458				9.0509	7.9999
TCGA-BH-A0C7-01	9.8179				8.934	9.7591				8.934	8.0081
TCGA-AQ-A54N-01	9.9243				8.8202	10.3199				8.8202	8.0271
TCGA-PE-A5DE-01	9.9286				8.1999	9.2227				8.1999	8.0809
TCGA-A8-A06N-01	9.3023				8.9186	8.6965				8.9186	8.1559
TCGA-D8-A1XU-01	9.4713				9.2458	9.4572				9.2458	8.2174
TCGA-AR-A0TV-01	10.3981				10.2865	10.1104				10.2865	8.2395
TCGA-D8-A1XV-01	8.8744				8.573	9.5552				8.573	8.2494
TCGA-AN-A03Y-01	10.2024				8.8554	9.3395				8.8554	8.2544
TCGA-AN-A04D-01	10.1633				8.3294	9.305				8.3294	8.2597
TCGA-A8-A08I-01	8.7282				9.3305	9.2828				9.3305	8.2705
TCGA-E9-A1N3-01	9.5882				8.5391	10.0862				8.5391	8.2981
TCGA-A7-A0CH-11	9.5897				9.11	9.8208				9.11	8.2987
TCGA-BH-A0B3-01	9.417				8.7712	9.9449				8.7712	8.3116
TCGA-C8-A1HE-01	9.1839				9.1947	10.0822				9.1947	8.3393
TCGA-E9-A2JT-01	9.2595				8.9193	9.9098				8.9193	8.3493
TCGA-A2-A0CW-01	9.1255				8.7698	9.5244				8.7698	8.3546
TCGA-EW-A1OZ-01	10.3992				8.6892	9.4403				8.6892	8.3577
TCGA-A1-A0SQ-01	9.5244				9.1141	9.8144				9.1141	8.3624
TCGA-LL-A440-01	9.2909				8.6378	9.6059				8.6378	8.3638
TCGA-C8-A1HM-01	8.8103				9.1414	10.1347				9.1414	8.3764
TCGA-A7-A6VX-01	9.3746				8.8298	10.4872				8.8298	8.38
TCGA-EW-A3U0-01	9.5907				8.8859	10.3174				8.8859	8.3895
TCGA-BH-A1EO-01	8.7059				8.7638	9.4937				8.7638	8.4029
TCGA-B6-A401-01	10.1948				8.8303	10.0217				8.8303	8.405
TCGA-BH-A0B9-01	9.2586				8.7718	9.8333				8.7718	8.4168
TCGA-D8-A1XG-01	9.0214				8.6028	9.4938				8.6028	8.4436
TCGA-E9-A1R3-01	8.4947				8.8772	10.0046				8.8772	8.4639
TCGA-E2-A1BC-01	8.7178				8.2773	9.4398				8.2773	8.4833
TCGA-A8-A08Z-01	8.9151				9.5779	9.1907				9.5779	8.4911
TCGA-BH-A6R9-01	9.5597				9.1818	9.7868				9.1818	8.5102
TCGA-EW-A1P0-01	9.9181				8.7348	9.8231				8.7348	8.5131
TCGA-A8-A06O-01	9.9301				8.6958	10.1197				8.6958	8.5217
TCGA-BH-A6R8-01	10.1941				8.8316	10.7458				8.8316	8.5247
TCGA-BH-A0BW-11	8.7638				8.8151	10.1317				8.8151	8.5317
TCGA-D8-A1JG-01	9.1676				8.5794	9.9069				8.5794	8.5389
TCGA-E9-A5UO-01	10.279				8.5735	9.6296				8.5735	8.5431
TCGA-B6-A0IA-01	10.587				9.9152	9.4004				9.9152	8.548
TCGA-AR-A1AY-01	9.3488				9.955	9.1255				9.955	8.55
TCGA-BH-A208-11	8.4116				9.2492	9.346				9.2492	8.5599
TCGA-D8-A1XA-01	9.8196				8.8208	10.9872				8.8208	8.5604
TCGA-E2-A15G-01	8.8811				9.3207	10.1257				9.3207	8.5629
TCGA-A7-A6VW-01	10.9473				8.5124	9.9348				8.5124	8.5659
TCGA-GM-A2DH-01	9.0185				9.2562	10.564				9.2562	8.568
TCGA-BH-A18R-01	9.849				8.8201	9.7156				8.8201	8.5724
TCGA-A2-A0CM-01	9.1907				8.7917	9.1328				8.7917	8.5759
TCGA-BH-A0DZ-01	9.6759				8.7869	9.2474				8.7869	8.5798
TCGA-C8-A26Z-01	8.1559				8.5258	9.3063				8.5258	8.5802
TCGA-B6-A1KN-01	8.4639				8.8351	9.6358				8.8351	8.5827
TCGA-BH-A0EI-01	9.0618				9.1146	9.5423				9.1146	8.5929
TCGA-D8-A27N-01	9.8366				8.5197	9.7209				8.5197	8.6062
TCGA-D8-A27K-01	8.7246				8.4757	10.3028				8.4757	8.6146
TCGA-A7-A0DC-01	9.5422				8.8008	9.3439				8.8008	8.6147
TCGA-BH-A1EU-11	8.0556				8.4338	8.9932				8.4338	8.616
TCGA-A7-A0CJ-01	9.9625				9.7874	9.5902				9.7874	8.6169
TCGA-A7-A26I-01	8.8083				8.8639	9.7179				8.8639	8.6235
TCGA-AR-A5QN-01	9.7988				9.1819	9.0066				9.1819	8.6275
TCGA-A8-A09E-01	10.5481				8.2516	9.1109				8.2516	8.6344
TCGA-E2-A1LH-11	8.9245				8.0556	9.6844				8.0556	8.6346
TCGA-BH-A0HF-01	8.9829				8.0913	9.9725				8.0913	8.6437
TCGA-AR-A0TX-01	9.2909				8.2559	9.5192				8.2559	8.647
TCGA-AR-A24Z-01	8.9365				8.7002	9.629				8.7002	8.658
TCGA-OL-A5RV-01	9.4705				8.941	10.1669				8.941	8.6672
TCGA-BH-A18U-11	8.4338				7.9443	9.8532				7.9443	8.6762
TCGA-E2-A15T-01	9.2613				8.9036	9.6989				8.9036	8.6785
TCGA-A2-A04U-01	10.3174				8.6464	9.6767				8.6464	8.6787
TCGA-A8-A0A6-01	9.3085				9.1599	11.367				9.1599	8.6884
TCGA-D8-A13Y-01	8.9307				8.6541	9.5298				8.6541	8.6965
TCGA-AC-A2FM-11	10.2865				7.5722	9.67				7.5722	8.7059
TCGA-A8-A08B-01	9.2116				7.2462	9.5772				7.2462	8.7096
TCGA-BH-A0HP-01	9.3966				8.9642	9.8637				8.9642	8.7097
TCGA-BH-A0BQ-11	8.6378				7.3175	9.9435				7.3175	8.7178
TCGA-A8-A09V-01	8.2544				8.3549	9.4714				8.3549	8.7246
TCGA-AR-A2LH-01	9.5682				8.3085	9.2158				8.3085	8.7282
TCGA-5L-AAT1-01	9.7591				8.6445	9.5841				8.6445	8.729
TCGA-D8-A1XD-01	9.1777				8.661	9.1012				8.661	8.7407
TCGA-D8-A27T-01	9.4021				8.1204	9.1143				8.1204	8.7497
TCGA-E2-A1L9-01	8.7865				8.8725	9.0939				8.8725	8.7523
TCGA-A2-A04P-01	9.8144				8.4116	8.5798				8.4116	8.7564
TCGA-AC-A2BM-01	9.1219				8.3394	9.4311				8.3394	8.7665
TCGA-A8-A08O-01	8.647				9.2018	9.0786				9.2018	8.7684
TCGA-E2-A14R-01	9.9073				9.0702	9.9274				9.0702	8.7707
TCGA-AN-A0FK-01	9.9517				9.8954	8.9538				9.8954	8.7721
TCGA-V7-A7HQ-01	11.3229				8.5519	9.144				8.5519	8.7761
TCGA-3C-AALJ-01	9.8027				10.1288	9.3838				10.1288	8.7823
TCGA-D8-A145-01	9.2314				10.0811	9.2742				10.0811	8.7827
TCGA-BH-A1EO-11	9.1819				8.8949	8.4911				8.8949	8.7865
TCGA-E2-A1IL-01	9.0034				8.1506	8.7523				8.1506	8.7929
TCGA-GM-A2DC-01	9.5338				8.6388	9.8095				8.6388	8.7975
TCGA-BH-A0DL-11	8.7348				8.9893	9.1639				8.9893	8.7992
TCGA-E2-A15O-01	9.7248				8.449	8.8087				8.449	8.8037
TCGA-BH-A0DV-11	8.5735				8.3238	8.6062				8.3238	8.8083
TCGA-AN-A04A-01	9.4048				9.1359	8.9046				9.1359	8.8087
TCGA-AO-A03M-01	8.944				8.2786	8.658				8.2786	8.8095
TCGA-AO-A1KT-01	9.0305				8.3031	9.0951				8.3031	8.8103
TCGA-A2-A0YG-01	8.5798				9.0088	9.0218				9.0088	8.8139
TCGA-BH-A1EN-11	8.8639				8.8552	9.0755				8.8552	8.816
TCGA-AN-A0XV-01	9.3269				8.8838	8.3116				8.8838	8.8167
TCGA-BH-A0HA-01	9.6847				9.09	9.4429				9.09	8.8194
TCGA-AR-A1AP-01	9.6892				9.6004	9.2145				9.6004	8.8223
TCGA-A2-A0YJ-01	9.9274				8.659	8.9831				8.659	8.8282
TCGA-AR-A5QM-01	9.773				8.7221	9.4536				8.7221	8.8293
TCGA-E9-A249-01	9.4731				9.1306	9.6234				9.1306	8.8312
TCGA-E2-A14Y-01	8.568				8.9522	10.5925				8.9522	8.8462
TCGA-AQ-A04L-01	11.2326				9.4476	10.7473				9.4476	8.8486
TCGA-EW-A6SC-01	9.6855				8.9245	11.6252				8.9245	8.8524
TCGA-A8-A06R-01	8.991				8.9052	11.4054				8.9052	8.8554
TCGA-A8-A076-01	9.4644					10.8663					8.8556
TCGA-EW-A1P5-01	9.4929					9.8258					8.8586
TCGA-E9-A1RB-11	8.6388					10.0255					8.8608
TCGA-A8-A09N-01	8.729					9.5195					8.8628
TCGA-A7-A425-01	10.018					10.2927					8.8706
TCGA-E2-A14N-01	9.7969					9.6954					8.8744
TCGA-AC-A2FB-01	9.129					9.3246					8.8768
TCGA-BH-A0DQ-01	9.2232					9.1446					8.8772
TCGA-A1-A0SI-01	9.305					9.9044					8.8795
TCGA-E2-A15S-01	9.2058					9.5238					8.8811
TCGA-BH-A0H5-11	8.8208					9.8969					8.8822
TCGA-E9-A1RI-11	8.2786					10.4166					8.8822
TCGA-AR-A256-01	10.0899					9.6291					8.8871
TCGA-AN-A0FJ-01	9.3886					10.5001					8.8888
TCGA-XX-A899-01	9.6793					8.6344					8.8893
TCGA-A8-A08T-01	9.3389					9.0582					8.9001
TCGA-A2-A1G4-01	8.9046					9.9625					8.9046
TCGA-C8-A12X-01	10.1354					9.2009					8.906
TCGA-BH-A0BM-01	9.6853					9.0754					8.9072
TCGA-AR-A0TP-01	9.3678					9.7592					8.9111
TCGA-EW-A2FR-01	8.9943					9.5422					8.9151
TCGA-LL-A8F5-01	10.3913					9.5383					8.9177
TCGA-A2-A0EU-01	9.7179					8.8282					8.9225
TCGA-GM-A3XN-01	9.7478					10.0887					8.9307
TCGA-BH-A1EX-01	8.7096					9.2389					8.9315
TCGA-BH-A0W3-01	9.757					9.3557					8.9354
TCGA-E2-A15M-11	8.5519					8.8312					8.9365
TCGA-E2-A109-01	9.5775					7.9999					8.9428
TCGA-E9-A295-01	10.2485					9.1394					8.944
TCGA-A2-A0EP-01	9.7209					8.8795					8.9506
TCGA-A2-A0YT-01	9.2742					8.8083					8.9528
TCGA-D8-A1XK-01	9.5708					8.8772					8.9538
TCGA-A8-A09K-01	9.5518					8.5759					8.9543
TCGA-S3-AA11-01	9.6665					9.7316					8.9599
TCGA-BH-A0DT-11	8.5794					9.5479					8.9606
TCGA-E2-A1LS-01	8.8871					10.3785					8.9632
TCGA-B6-A0WS-01	9.9912					9.7768					8.9651
TCGA-A2-A0SV-01	10.1669					10.762					8.9685
TCGA-E2-A1L7-11	8.9522					10.018					8.9688
TCGA-AC-A3QP-01	10.3058					9.715					8.9688
TCGA-B6-A0IP-01	9.4596					9.5199					8.973
TCGA-D8-A1J8-01	8.2987					9.6738					8.9782
TCGA-E9-A229-01	8.9187					9.4477					8.9786
TCGA-B6-A0IG-01	10.2441					8.8194					8.9797
TCGA-BH-A1ET-01	8.7684					9.2866					8.98
TCGA-BH-A0B7-11	8.7712					9.7325					8.9807
TCGA-E9-A1NE-01	8.8628					12.0375					8.9829
TCGA-BH-A1ET-11	8.2516					10.6184					8.983
TCGA-OL-A5RZ-01	10.7483					9.1707					8.9831
TCGA-AR-A2LM-01	8.9688					9.4451					8.9839
TCGA-BH-A28Q-01	9.4447					9.8291					8.9845
TCGA-BH-A0B8-11	9.1947					10.9473					8.9847
TCGA-E2-A15J-01	9.7012					9.3746					8.9852
TCGA-D8-A1JJ-01	8.7761					10.7495					8.9894
TCGA-PL-A8LX-01	9.0851					9.3023					8.9895
TCGA-D8-A1JH-01	8.8608					9.9301					8.9896
TCGA-A2-A04R-01	10.1347					9.0465					8.9896
TCGA-BH-A0HI-01	9.6329					9.4216					8.991
TCGA-AN-A0FV-01	9.1089					8.991					8.9921
TCGA-AQ-A7U7-01	9.3053					9.6981					8.9922
TCGA-BH-A0H9-01	9.8981					9.4551					8.9927
TCGA-E9-A1R2-01	9.7253					10.4714					8.9932
TCGA-AR-A2LN-01	8.98					9.5024					8.9943
TCGA-AR-A1AK-01	9.3156					9.3956					9.0034
TCGA-A7-A4SB-01	9.6738					9.2907					9.0066
TCGA-BH-A0RX-01	10.1411					9.4644					9.0085
TCGA-AR-A1AW-01	9.5298					9.9841					9.0163
TCGA-A7-A3IZ-01	9.5479					8.9528					9.0185
TCGA-A8-A06Z-01	9.3956					9.1632					9.0214
TCGA-AR-A1AV-01	9.2061					9.2792					9.0218
TCGA-C8-A12P-01	9.6993					8.8554					9.0224
TCGA-A2-A0T5-01	9.9435					9.079					9.0252
TCGA-A8-A06P-01	9.0465					8.9599					9.0256
TCGA-BH-A0E9-01	9.1039					9.087					9.0298
TCGA-BH-A0DP-11	8.8316					9.0797					9.0305
TCGA-AO-A03T-01	10.3913					8.8037					9.0316
TCGA-E9-A22A-01	10.0165					9.9811					9.0429
TCGA-E9-A226-01	7.5657					9.5399					9.0438
TCGA-A8-A086-01	9.2887					9.3271					9.0451
TCGA-BH-A0BJ-11	8.6892					9.6119					9.0465
TCGA-A7-A5ZX-01	9.4451					9.575					9.0493
TCGA-C8-A137-01	9.6988					10.2728					9.0568
TCGA-A2-A0YE-01	9.1143					9.2827					9.0598
TCGA-BH-A18P-01	8.8768					9.5504					9.061
TCGA-A8-A06Y-01	9.5024					9.5869					9.0618
TCGA-AC-A3W6-01	9.7903					9.0905					9.0633
TCGA-5L-AAT0-01	9.7458					10.5374					9.0646
TCGA-E9-A1R7-11	8.1506					9.2887					9.0658
TCGA-D8-A27G-01	9.5609					10.0988					9.0658
TCGA-OL-A66O-01	11.076					9.2116					9.0678
TCGA-EW-A6SA-01	10.3679					9.0451					9.0734
TCGA-BH-A0H5-01	9.6592					9.8191					9.0749
TCGA-E9-A24A-01	8.5439					9.6219					9.0754
TCGA-A2-A0EN-01	9.6358					9.5219					9.0755
TCGA-OL-A5RY-01	9.8949					8.7282					9.0773
TCGA-AN-A0FW-01	9.8939					9.4241					9.0775
TCGA-BH-A0BT-11	8.8298					10.273					9.0786
TCGA-AN-A049-01	9.7581					8.647					9.079
TCGA-A2-A0D1-01	10.564					9.7317					9.0797
TCGA-A7-A13F-11	8.934					8.7564					9.0844
TCGA-D8-A3Z5-01	9.5286					9.1051					9.087
TCGA-A8-A08C-01	9.0451					9.3389					9.0872
TCGA-E2-A1L6-01	9.1823					9.4649					9.0879
TCGA-BH-A0DH-01	9.9683					8.9151					9.0902
TCGA-E2-A1IN-01	9.0658					9.3346					9.0905
TCGA-B6-A0RT-01	9.3733					9.1822					9.0908
TCGA-EW-A2FW-01	10.1432					9.175					9.0922
TCGA-B6-A0RL-01	10.5714					9.8267					9.0935
TCGA-E9-A247-01	9.629					9.6244					9.0939
TCGA-D8-A27E-01	9.6167					8.9543					9.0951
TCGA-E9-A5UP-01	10.2473					9.3273					9.0965
TCGA-AR-A0U2-01	9.0775					9.5814					9.0966
TCGA-D8-A1JM-01	10.1323					9.6386					9.097
TCGA-S3-A6ZF-01	9.1254					9.1642					9.0987
TCGA-AC-A2QI-01	9.5843					9.7603					9.0993
TCGA-AR-A2LK-01	9.0085					9.1833					9.1012
TCGA-AO-A03R-01	10.2887					9.5638					9.1039
TCGA-BH-A0HQ-01	9.8222					10.5481					9.1044
TCGA-BH-A18H-01	9.414					9.1044					9.1051
TCGA-BH-A0E7-01	8.5827					9.2368					9.1064
TCGA-E2-A574-01	11.8822					9.5518					9.1073
TCGA-A8-A097-01	9.5814					9.8059					9.1083
TCGA-BH-A0E6-01	11.0789					8.729					9.1089
TCGA-A2-A0EM-01	9.3063					10.1243					9.1099
TCGA-AC-A2FF-01	9.1785					9.2873					9.1108
TCGA-MS-A51U-01	9.9866					9.0902					9.1109
TCGA-BH-A1F8-01	8.3638					8.2544					9.1124
TCGA-A7-A26F-01	7.9999					9.3183					9.1138
TCGA-A7-A3RF-01	10.762					9.8927					9.1143
TCGA-GM-A2D9-01	10.0354					9.8912					9.1164
TCGA-BH-A0BC-11	8.7698					9.0678					9.1182
TCGA-AN-A0XU-01	8.816					9.5882					9.1219
TCGA-AC-A2FB-11	8.9186					9.4057					9.1254
TCGA-S3-AA17-01	10.1225					9.3085					9.1255
TCGA-AQ-A1H2-01	10.0549					9.4124					9.1284
TCGA-AC-A23G-01	9.9312					9.6221					9.129
TCGA-E9-A1R4-01	9.0934					9.2511					9.1306
TCGA-E2-A155-01	9.3959					9.1395					9.1328
TCGA-A8-A08H-01	9.5219					8.6787					9.1333
TCGA-GM-A3XG-01	10.3534					8.8556					9.1379
TCGA-B6-A3ZX-01	9.9862					9.9312					9.1383
TCGA-AO-A0JG-01	9.4914					8.8524					9.1394
TCGA-A8-A06X-01	10.4714					9.3337					9.1395
TCGA-AR-A24S-01	8.5247					10.6744					9.1401
TCGA-E9-A1RD-01	9.3325					9.1219					9.144
TCGA-B6-A2IU-01	9.3605					9.129					9.1446
TCGA-E2-A14X-01	9.5815					9.933					9.1447
TCGA-EW-A2FS-01	9.8182					9.1785					9.1464
TCGA-D8-A1XQ-01	8.7975					9.3138					9.152
TCGA-E2-A15M-01	8.8486					8.6672					9.1528
TCGA-E9-A3QA-01	9.7531					10.2529					9.154
TCGA-BH-A0B3-11	8.5391					9.4496					9.1551
TCGA-C8-A138-01	9.3787					10.1086					9.1554
TCGA-AO-A12E-01	9.6402					9.5843					9.1581
TCGA-E9-A1N8-01	9.7941					11.4989					9.1618
TCGA-AR-A24K-01	9.2395					10.1812					9.1632
TCGA-A8-A09I-01	9.2368					9.9934					9.1639
TCGA-BH-A0BA-11	8.9193					9.68					9.1642
TCGA-A7-A3J0-01	10.3785					9.8303					9.1649
TCGA-S3-A6ZG-01	9.6171					10.3058					9.1666
TCGA-A2-A4RY-01	9.1446					11.0101					9.1676
TCGA-BH-A0DT-01	9.0749					11.1474					9.1698
TCGA-AR-A0U3-01	10.57					10.5098					9.1707
TCGA-AN-A0AS-01	9.0908					10.367					9.1733
TCGA-BH-A209-01	8.4775					9.7903					9.175
TCGA-A7-A4SC-01	9.4477					9.6523					9.1771
TCGA-A2-A0CL-01	9.4398					9.3365					9.1773
TCGA-BH-A0BD-01	9.3676					10.5535					9.1777
TCGA-A2-A0YL-01	9.144					9.5297					9.1784
TCGA-D8-A1XW-01	8.405					10.293					9.1785
TCGA-E2-A15C-01	8.9111					9.8475					9.179
TCGA-A2-A04Q-01	9.6059					9.2338					9.1796
TCGA-BH-A0BS-11	9.1414					12.0184					9.1822
TCGA-AR-A24X-01	8.9315					9.9638					9.1823
TCGA-E2-A15R-01	9.3555					9.6666					9.1828
TCGA-AC-A3YJ-01	10.5535					9.4548					9.1833
TCGA-D8-A27L-01	8.6762					11.301					9.1839
TCGA-AR-A0U0-01	10.2361					9.0259					9.1868
TCGA-E2-A152-01	8.5659					9.589					9.1907
TCGA-AN-A0FX-01	9.98					10.0658					9.1927
TCGA-BH-A1FN-11	8.3085					9.4617					9.1937
TCGA-BH-A42V-01	10.2044					10.718					9.1966
TCGA-A8-A085-01	10.5374					10.6762					9.1983
TCGA-E9-A2JS-01	10.0647					9.416					9.2005
TCGA-GM-A5PV-01	10.1101					10.191					9.2009
TCGA-BH-A0AU-11	8.573					9.2016					9.2012
TCGA-BH-A0E0-01	9.7939					9.7399					9.2016
TCGA-BH-A5IZ-01	10.4325					10.2024					9.2058
TCGA-D8-A73U-01	9.3912					8.3577					9.2116
TCGA-BH-A1F6-11	7.9443					9.6437					9.2145
TCGA-A7-A5ZW-01	9.1707					9.7581					9.2158
TCGA-AN-A0AR-01	9.6226					9.4048					9.2162
TCGA-AR-A255-01	9.4036					9.7102					9.2182
TCGA-C8-A8HQ-01	10.0489					10.1633					9.22
TCGA-E2-A15E-01	8.5929					9.767					9.2201
TCGA-LL-A6FP-01	10.4887					10.2459					9.2227
TCGA-E2-A15F-01	9.5056					9.1099					9.2232
TCGA-D8-A1JP-01	9.5531					9.7566					9.2255
TCGA-B6-A409-01	10.2243					9.6226					9.2258
TCGA-AC-A62Y-01	9.6666					9.0908					9.2281
TCGA-AR-A2LJ-01	10.6597					9.6533					9.2314
TCGA-BH-A0HB-01	10.5588					10.4627					9.2324
TCGA-BH-A1FN-01	9.1083					9.5649					9.2368
TCGA-A8-A09M-01	9.8059					9.3886					9.2389
TCGA-PE-A5DC-01	10.183					9.9517					9.2395
TCGA-A7-A0DB-01	9.7592					9.0493					9.2408
TCGA-AN-A0AM-01	9.7566					9.1551					9.2419
TCGA-A2-A1G1-01	8.6062					9.3478					9.2434
TCGA-GI-A2C9-11	8.8949					9.6746					9.2442
TCGA-A2-A25F-01	8.9831					9.1089					9.246
TCGA-E2-A1IP-01	9.7565					9.8939					9.2474
TCGA-A2-A0T2-01	9.67					9.98					9.2511
TCGA-A7-A13H-01	9.3557					8.906					9.2513
TCGA-BH-A1FD-11	8.6541					8.9685					9.256
TCGA-AC-A7VB-01	9.4617					9.3526					9.2586
TCGA-C8-A12L-01	8.6884					8.973					9.2613
TCGA-BH-A1FR-11	8.6445					9.3255					9.2695
TCGA-D8-A1XB-01	9.152					9.4664					9.2706
TCGA-BH-A0GZ-01	10.1245					9.4266					9.2722
TCGA-C8-A131-01	9.9596					9.8377					9.2742
TCGA-E9-A245-01	10.2348					9.5279					9.2765
TCGA-WT-AB41-01	10.4834					8.3764					9.2766
TCGA-AO-A0J9-01	9.4297					8.816					9.2783
TCGA-B6-A0IN-01	10.3517					9.3269					9.2792
TCGA-AO-A0J6-01	10.1293					9.6656					9.2827
TCGA-AO-A0J7-01	10.175					9.9515					9.2828
TCGA-A2-A0CX-01	9.346					8.944					9.2837
TCGA-A2-A0CZ-01	10.1257					9.0438					9.2839
TCGA-BH-A0BV-11	8.8859					9.2005					9.2866
TCGA-C8-A26V-01	9.4523					9.1649					9.2873
TCGA-D8-A147-01	8.4436					10.2887					9.2887
TCGA-C8-A1HL-01	8.9072					10.3913					9.2907
TCGA-E2-A1II-01	10.1452					9.2442					9.2909
TCGA-D8-A1Y2-01	9.0224					9.1618					9.2909
TCGA-B6-A0RP-01	9.4527					9.2765					9.2919
TCGA-EW-A1J6-01	8.7823					9.7045					9.3009
TCGA-BH-A0DX-01	9.7362					9.3746					9.3023
TCGA-A8-A07B-01	8.9528					9.8295					9.305
TCGA-C8-A1HN-01	9.3094					10.1293					9.3053
TCGA-E2-A156-01	9.1464					10.175					9.3063
TCGA-A7-A426-01	9.715					9.4948					9.3085
TCGA-LL-A73Z-01	10.1292					9.4297					9.3094
TCGA-AO-A0JE-01	9.6413					9.3843					9.3124
TCGA-EW-A423-01	10.8264					10.511					9.3138
TCGA-AO-A0JL-01	10.0371					9.404					9.3147
TCGA-AC-A2FF-11	9.2458					9.9894					9.3156
TCGA-A2-A0EY-01	9.9725					9.6413					9.3183
TCGA-A2-A0T0-01	11.367					9.1927					9.3246
TCGA-EW-A424-01	10.2033					9.4914					9.3255
TCGA-BH-A0BZ-11	8.8303					9.7755					9.3255
TCGA-S3-AA0Z-01	9.154					9.548					9.3258
TCGA-E2-A158-11	9.2018					10.0371					9.3269
TCGA-EW-A1PD-01	9.7451					9.0598					9.3271
TCGA-A2-A04V-01	9.4937					8.9896					9.3273
TCGA-E2-A10B-01	9.6816					9.5644					9.3278
TCGA-A2-A0SY-01	9.6767					10.3478					9.3323
TCGA-BH-A0HU-01	9.6657					9.7652					9.3327
TCGA-BH-A0C3-01	9.2419					10.3138					9.3337
TCGA-AC-A2BK-01	10.6744					9.22					9.3346
TCGA-A8-A09D-01	9.5638					10.2613					9.3365
TCGA-AO-A12C-01	9.6839					9.6839					9.3389
TCGA-BH-A0HL-01	9.5669					8.3546					9.3395
TCGA-A8-A0A4-01	9.4057					9.6402					9.3439
TCGA-D8-A27I-01	9.2722					9.7051					9.3442
TCGA-AR-A1AT-01	9.5268					9.5672					9.3451
TCGA-A7-A6VV-01	9.8291					10.045					9.3456
TCGA-D8-A1JS-01	10.4789					8.2705					9.346
TCGA-BH-A1F0-01	8.55					8.9839					9.3478
TCGA-D8-A1Y3-01	11.1939					10.4049					9.3485
TCGA-BH-A0H7-11	9.3207					10.5699					9.3488
TCGA-AC-A2FE-01	9.933					8.38					9.3498
TCGA-B6-A0RS-01	9.7826					9.0305					9.3526
TCGA-A2-A25E-01	9.2145					9.6252					9.3535
TCGA-BH-A0BM-11	9.1141					8.5599					9.3551
TCGA-C8-A27A-01	8.5629					11.2326					9.3555
TCGA-A2-A1FX-01	9.8095					9.2839					9.3557
TCGA-BH-A0C3-11	8.6028					10.0549					9.3616
TCGA-A2-A3Y0-01	10.2927					8.8822					9.3639
TCGA-S3-AA12-01	10.3582					9.9243					9.3649
TCGA-A2-A3XY-01	10.0255					10.4198					9.3672
TCGA-LL-A50Y-01	10.651					9.3053					9.3676
TCGA-A8-A07W-01	9.575					9.3678					9.3678
TCGA-EW-A1IZ-01	10.5368					9.6671					9.371
TCGA-AO-A12H-01	10.045					9.4686					9.3713
TCGA-OL-A66K-01	9.9402					8.8167					9.3719
TCGA-AC-A2FG-01	9.3138					9.1138					9.3729
TCGA-Z7-A8R6-01	9.9137					10.8347					9.3733
TCGA-A7-A0CH-01	9.0582					10.3981					9.3746
TCGA-BH-A0HN-01	10.4914					9.7903					9.3746
TCGA-BH-A18G-01	10.0898					9.2909					9.3749
TCGA-E2-A573-01	9.6399					9.9462					9.3765
TCGA-E9-A1NF-01	9.6185					9.3255					9.3774
TCGA-A2-A0SX-01	9.6989					10.2361					9.3787
TCGA-A8-A09Z-01	9.8912					9.5444					9.3792
TCGA-E2-A15L-01	9.403					9.0775					9.3836
TCGA-E9-A1RH-11	9.1359					10.57					9.3838
TCGA-C8-A274-01	9.256					9.5722					9.3843
TCGA-BH-A1FB-11	8.6464					9.3846					9.3846
TCGA-OL-A5RU-01	9.8268					9.3323					9.3886
TCGA-BH-A0BP-01	9.5637					8.8139					9.3912
TCGA-AN-A0FZ-01	8.9685					9.3156					9.3956
TCGA-BH-A0AW-01	10.0209					8.2597					9.3959
TCGA-AR-A24N-01	9.0163					9.602					9.3966
TCGA-E2-A14W-01	9.8664					9.846					9.3998
TCGA-E9-A1RE-01	9.4914					8.9688					9.4004
TCGA-E2-A15K-01	9.5323					9.6892					9.4021
TCGA-AO-A0JM-01	9.0598					10.1443					9.403
TCGA-A8-A08P-01	9.7317					9.2695					9.4036
TCGA-D8-A1XJ-01	9.4369					9.1182					9.404
TCGA-EW-A1OW-01	9.562					9.5268					9.4047
TCGA-E2-A1B6-01	10.1341					9.1666					9.4048
TCGA-AC-A5XS-01	9.8475					9.2061					9.4051
TCGA-BH-A2L8-01	9.8071					9.5298					9.4057
TCGA-AR-A24R-01	8.7707					8.5431					9.4077
TCGA-D8-A1XF-01	9.5652					9.3488					9.4124
TCGA-3C-AAAU-01	9.8382					9.467					9.4125
TCGA-D8-A1Y1-01	9.6014					9.2395					9.4126
TCGA-GM-A2DD-01	10.5765					9.0316					9.414
TCGA-AN-A0XP-01	9.4266					8.3895					9.416
TCGA-D8-A3Z6-01	9.7423					9.0163					9.417
TCGA-GI-A2C9-01	9.9412					8.7665					9.4216
TCGA-EW-A1P3-01	9.9632					9.1528					9.4234
TCGA-GM-A3NW-01	10.3743					9.1771					9.4241
TCGA-BH-A204-01	8.0996					8.7707					9.4246
TCGA-A2-A0YI-01	9.0786					8.5247					9.4266
TCGA-BH-A0B8-01	9.9554					9.0773					9.4297
TCGA-A2-A0EW-01	9.1109					8.9354					9.4297
TCGA-AO-A0J2-01	9.2765					9.0298					9.4299
TCGA-D8-A13Z-01	9.1784					8.8888					9.4311
TCGA-BH-A1FE-01	8.5102					8.9315					9.4318
TCGA-A7-A0DC-11	8.8542					8.9365					9.4321
TCGA-E2-A2P6-01	9.7641					8.9797					9.435
TCGA-B6-A0IB-01	9.988					9.0922					9.4369
TCGA-AN-A0FY-01	8.906					8.6346					9.438
TCGA-A8-A093-01	9.8267					9.0872					9.4398
TCGA-E9-A227-01	9.4753					9.4036					9.4403
TCGA-EW-A1OY-01	10.0672					10.0899					9.4429
TCGA-BH-A1FG-11	7.2462					8.8613					9.4446
TCGA-AN-A03X-01	9.7399					9.5682					9.4447
TCGA-B6-A0RV-01	9.8193					10.6597					9.4451
TCGA-AO-A0JA-01	9.3843					9.0085					9.4477
TCGA-B6-A1KF-01	9.2255					9.5702					9.4489
TCGA-A7-A13D-01	9.5383					8.9688					9.4496
TCGA-BH-A0EA-01	9.2012					8.98					9.4499
TCGA-AR-A2LR-01	10.0224					9.5475					9.4501
TCGA-E9-A1RF-01	9.6347					9.1983					9.4523
TCGA-BH-A18U-01	10.3155					10.0224					9.4527
TCGA-E9-A1RI-01	9.0573					9.773					9.4536
TCGA-A8-A09W-01	9.3183					9.7988					9.4548
TCGA-E9-A1NH-01	8.9001					9.727					9.4551
TCGA-E2-A14U-01	9.6899					10.4562					9.4554
TCGA-C8-A12K-01	9.1867					10.4364					9.4572
TCGA-B6-A0X4-01	9.7007					9.8812					9.4596
TCGA-A1-A0SO-01	10.0822					10.6591					9.4638
TCGA-A8-A09T-01	9.0902					9.9521					9.4644
TCGA-D8-A73X-01	9.3649					8.6776					9.4649
TCGA-A2-A0YC-01	9.5841					9.1333					9.4655
TCGA-A2-A4S1-01	9.5238					10.587					9.4664
TCGA-AN-A0FT-01	9.6746					9.988					9.467
TCGA-E2-A153-01	9.3774					9.6011					9.4686
TCGA-AC-A3YI-01	9.3365					9.973					9.4705
TCGA-EW-A1PF-01	9.4766					10.2441					9.4713
TCGA-D8-A1XT-01	8.5389					9.3451					9.4714
TCGA-C8-A12U-01	9.9074					10.0115					9.4753
TCGA-AO-A03O-01	9.2005					9.7491					9.4761
TCGA-A2-A3KD-01	9.6234					8.9927					9.4766
TCGA-E9-A3Q9-01	9.3327					10.3517					9.4807
TCGA-AR-A1AU-01	9.1666					9.2258					9.4821
TCGA-A2-A1G6-01	8.658					9.4596					9.4825
TCGA-BH-A0HY-01	9.1383					10.351					9.4908
TCGA-AR-A24T-01	9.0773					10.2328					9.4914
TCGA-A7-A26H-01	8.8795					9.8609					9.4929
TCGA-PL-A8LY-01	10.1332					10.3326					9.4937
TCGA-D8-A1XZ-01	9.6965					8.9894					9.4938
TCGA-E2-A1B5-01	9.531					10.5714					9.4945
TCGA-E2-A1BD-01	9.9486					9.8642					9.4948
TCGA-A2-A04W-01	10.0217					9.7099					9.4976
TCGA-S3-AA14-01	9.8377					9.5761					9.5018
TCGA-E2-A105-01	9.789					9.4527					9.5024
TCGA-LL-A5YN-01	10.2862					9.2837					9.5056
TCGA-E2-A1LK-01	10.6615					9.7826					9.5102
TCGA-A2-A3XT-01	10.7473					9.3733					9.5138
TCGA-A1-A0SD-01	8.6965					9.435					9.518
TCGA-LL-A442-01	9.5439					9.8193					9.5192
TCGA-AR-A2LO-01	9.5475					9.9912					9.5195
TCGA-EW-A1J1-01	8.2981					8.9606					9.5199
TCGA-GI-A2C8-01	9.4761					9.5756					9.5219
TCGA-D8-A1XR-01	8.9852					9.8389					9.5238
TCGA-A2-A3XU-01	11.6252					10.1367					9.5244
TCGA-BH-A18F-01	8.9782					9.3749					9.5268
TCGA-D8-A1JA-01	8.0809					10.1713					9.5279
TCGA-AC-A3OD-01	9.8303					9.8607					9.5286
TCGA-A8-A09C-01	9.1833					9.2301					9.5298
TCGA-BH-A1FG-01	9.3498					9.7007					9.5298
TCGA-E9-A1RB-01	9.4872					9.6248					9.531
TCGA-A2-A0T3-01	9.5772					9.4638					9.5323
TCGA-OL-A5D8-01	10.4264					9.1284					9.5338
TCGA-A2-A0D3-01	9.1328					9.2255					9.5359
TCGA-C8-A12M-01	9.097					9.6128					9.5383
TCGA-C8-A1HK-01	8.5317					8.4639					9.5399
TCGA-A2-A0CY-01	10.9872					9.3605					9.5422
TCGA-OL-A66J-01	9.7751					9.9862					9.5423
TCGA-A8-A07Z-01	10.2728					9.7658					9.5424
TCGA-AO-A12B-01	10.2613					10.1948					9.5439
TCGA-BH-A0W4-01	9.0429					9.4501					9.5444
TCGA-B6-A40C-01	10.2443					9.9768					9.5469
TCGA-D8-A141-01	9.3147					10.2243					9.5475
TCGA-XX-A89A-01	9.2162					10.2225					9.5479
TCGA-C8-A12Q-01	8.2494					10.2443					9.548
TCGA-OL-A66H-01	10.4487					8.8095					9.548
TCGA-E2-A1LB-11	9.4476					8.7721					9.5504
TCGA-A8-A09R-01	9.2873					10.0209					9.5518
TCGA-AQ-A04J-01	8.5599					9.1401					9.553
TCGA-BH-A0BA-01	9.3672					9.64					9.5531
TCGA-D8-A143-01	10.1692					9.5102					9.5552
TCGA-BH-A0BZ-01	9.8207					8.6785					9.5597
TCGA-A2-A3KC-01	9.4536					9.9581					9.5606
TCGA-GM-A2DI-01	9.0993					9.417					9.5609
TCGA-BH-A0HO-01	9.7864					9.796					9.562
TCGA-BH-A42U-01	10.3162					8.9896					9.5637
TCGA-AO-A126-01	10.3478					10.587					9.5638
TCGA-E9-A1ND-01	9.6458					9.3719					9.5644
TCGA-E9-A54X-01	9.9984					9.9554					9.5649
TCGA-BH-A0EE-01	9.6226					9.2586					9.5652
TCGA-BH-A8G0-01	9.4047					9.3672					9.5669
TCGA-E9-A1RC-11	8.9893					10.0419					9.5672
TCGA-AC-A3EH-01	9.9934					9.3676					9.5682
TCGA-AN-A04C-01	9.7102					9.3792					9.5687
TCGA-E9-A3X8-01	11.2023					8.9632					9.5702
TCGA-AR-A0TZ-01	9.3255					9.9123					9.5708
TCGA-E2-A10A-01	9.371					8.8223					9.5713
TCGA-AR-A1AQ-01	10.1443					9.6853					9.5722
TCGA-E9-A1NG-11	8.7221					8.6437					9.575
TCGA-A8-A06U-01	9.4551					9.5637					9.5756
TCGA-BH-A1ES-01	8.9921					9.8584					9.5761
TCGA-BH-A1EW-01	8.4168					9.5687					9.5772
TCGA-C8-A26Y-01	8.9807					9.1108					9.5775
TCGA-BH-A202-01	9.061					9.0966					9.5814
TCGA-LL-A5YO-01	10.0803					9.5713					9.5815
TCGA-AO-A0J5-01	9.8295					8.0081					9.5822
TCGA-BH-A1EU-01	8.2395					9.8207					9.5841
TCGA-A8-A06Q-01	9.4216					10.3174					9.5843
TCGA-OL-A66P-01	11.0987					9.2919					9.5856
TCGA-AN-A0XL-01	8.973					9.2419					9.5869
TCGA-A1-A0SN-01	9.9449					9.8179					9.5882
TCGA-AR-A1AH-01	9.3846					9.4408					9.5902
TCGA-BH-A0HK-11	9.2562					9.5856					9.5907
TCGA-A7-A0DA-01	9.0754					9.736					9.5921
TCGA-AN-A0G0-01	9.3526					9.9683					9.5976
TCGA-E9-A1N4-11	8.3031					9.2706					9.6011
TCGA-LD-A9QF-01	10.0083					9.9417					9.6011
TCGA-BH-A1EN-01	9.5018					8.9651					9.6014
TCGA-GM-A2DB-01	10.3058					9.1733					9.602
TCGA-AN-A0FL-01	9.0493					9.3124					9.6059
TCGA-EW-A1PH-01	8.5724					9.2232					9.6119
TCGA-E2-A15A-01	9.9286					9.7994					9.6128
TCGA-D8-A73W-01	9.627					9.0749					9.6167
TCGA-E9-A1N5-01	9.3836					9.1773					9.6171
TCGA-B6-A1KC-01	9.1284					9.7362					9.6185
TCGA-A7-A4SD-01	8.8194					9.6759					9.6219
TCGA-A2-A0YD-01	9.1012					9.7939					9.6221
TCGA-BH-A18L-01	8.9786					9.8121					9.6226
TCGA-AO-A03L-01	9.9515					10.3655					9.6226
TCGA-GM-A3XL-01	11.3225					11.0789					9.6234
TCGA-BH-A0H7-01	8.9506					8.5827					9.6244
TCGA-AO-A128-01	9.7652					9.1039					9.6245
TCGA-AO-A129-01	10.3138					9.2012					9.6248
TCGA-A7-A0D9-01	9.2009					9.1581					9.6252
TCGA-A8-A07E-01	9.2792					9.6226					9.627
TCGA-BH-A0AZ-11	8.3294					9.0618					9.629
TCGA-AN-A0XW-01	9.6656					9.4499					9.6291
TCGA-BH-A0BR-01	9.5687					10.1245					9.6296
TCGA-WT-AB44-01	9.2182					8.7097					9.6316
TCGA-E2-A1IU-01	9.2783					8.5802					9.6329
TCGA-A8-A08F-01	9.8191					9.6592					9.6358
TCGA-C8-A1HG-01	9.7981					9.3258					9.6386
TCGA-AN-A041-01	8.3577					8.9506					9.6399
TCGA-AR-A2LE-01	8.8613					9.8981					9.64
TCGA-LD-A7W6-01	9.518					9.6847					9.6402
TCGA-E2-A15P-01	8.5217					10.5588					9.6413
TCGA-A8-A09G-01	9.1044					8.9829					9.6428
TCGA-AR-A2LL-01	9.5702					9.6329					9.6437
TCGA-A2-A0D4-01	9.2474					9.4297					9.6458
TCGA-AO-A125-01	9.5644					9.5669					9.6511
TCGA-E2-A1B4-01	9.9904					10.4914					9.6523
TCGA-AO-A12F-01	9.7051					9.7864					9.6533
TCGA-AR-A1AL-01	8.2597					9.3966					9.6537
TCGA-EW-A1PE-01	9.1796					9.8222					9.6556
TCGA-E9-A1N4-01	9.0658					9.6657					9.6578
TCGA-A8-A07J-01	9.087					10.2602					9.6592
TCGA-BH-A18N-01	9.5424					9.3998					9.6596
TCGA-E9-A1N9-11	8.8838					9.1383					9.6618
TCGA-BH-A1F5-01	7.9448					10.1411					9.6636
TCGA-E2-A14S-01	9.6245					9.757					9.6656
TCGA-BH-A0E1-11	9.2492					9.0429					9.6657
TCGA-BH-A18S-01	9.553					9.1164					9.6657
TCGA-A2-A0CK-01	10.0046					9.6537					9.6665
TCGA-BH-A1FU-11	8.661					8.6235					9.6666
TCGA-EW-A1PG-01	8.9845					8.9782					9.6671
TCGA-EW-A1PC-01	9.9204					10.0898					9.6699
TCGA-E2-A14Q-01	9.3535					9.414					9.67
TCGA-AR-A0TQ-01	9.6671					8.8586					9.6738
TCGA-BH-A0DI-01	9.2706					9.5606					9.6746
TCGA-AN-A0XN-01	9.3255					9.2513					9.6759
TCGA-BH-A1FL-01	9.0252					8.9786					9.6767
TCGA-C8-A27B-01	8.7407					9.0646					9.6793
TCGA-A7-A26J-01	8.8772					9.5424					9.68
TCGA-E9-A228-01	9.7162					8.8768					9.6816
TCGA-BH-A0B0-01	9.5102					9.0256					9.6839
TCGA-AR-A1AN-01	9.846					9.849					9.6844
TCGA-BH-A8FY-01	10.4217					9.553					9.6847
TCGA-D8-A1JF-01	9.0734					9.7989					9.6853
TCGA-AN-A0FN-01	9.1551					10.3155					9.6892
TCGA-BH-A0BW-01	8.0081					8.3624					9.6899
TCGA-A7-A3IY-01	9.7316					9.6596					9.6949
TCGA-AC-A6IW-01	11.301					9.5018					9.6954
TCGA-A2-A04T-01	10.4872					8.7059					9.6965
TCGA-B6-A0IJ-01	10.0115					8.9921					9.6981
TCGA-AR-A2LQ-01	9.1983					10.1355					9.6988
TCGA-A8-A07U-01	9.6119					8.7684					9.6989
TCGA-LD-A66U-01	10.3932					8.2395					9.6993
TCGA-A7-A13F-01	10.0887					9.0965					9.7007
TCGA-E9-A1R5-01	9.1854					8.4168					9.7011
TCGA-UL-AAZ6-01	10.8331					8.7096					9.7012
TCGA-E2-A10E-01	9.6578					9.3551					9.7045
TCGA-BH-A18V-11	9.7874					8.55					9.7051
TCGA-A2-A0CS-01	10.1317					8.0271					9.7099
TCGA-A2-A0CO-01	9.7868					7.9448					9.7102
TCGA-A7-A0D9-11	8.9042					10.1303					9.7122
TCGA-A7-A26G-01	9.1394					8.3638					9.715
TCGA-A2-A0D0-01	9.9348					8.6275					9.7156
TCGA-OL-A5RX-01	9.6949					10.1592					9.7179
TCGA-A2-A4S2-01	9.8969					9.6428					9.7184
TCGA-B6-A0RG-01	9.8609					8.616					9.7209
TCGA-B6-A400-01	9.7658					8.5102					9.7248
TCGA-A7-A5ZV-01	10.6184					9.5528					9.7253
TCGA-EW-A1OV-01	9.5976					9.3498					9.7269
TCGA-A2-A0EO-01	9.5423					9.3713					9.727
TCGA-E2-A2P5-01	10.7927					9.0252					9.7316
TCGA-A1-A0SE-01	9.4572					7.8092					9.7317
TCGA-D8-A1Y0-01	8.7497					9.1083					9.7325
TCGA-AN-A0AT-01	9.6533					9.5822					9.736
TCGA-E9-A1R6-01	10.1383					8.4833					9.7362
TCGA-AR-A0TS-01	8.8167					8.8893					9.7389
TCGA-4H-AAAK-01	10.4679					9.061					9.7399
TCGA-BH-A0E1-01	9.8121					8.6909					9.7404
TCGA-BH-A1EY-01	9.3551					8.0996					9.7423
TCGA-BH-A0DG-11	8.2773					8.4188					9.7478
TCGA-BH-A18L-11	8.7869					8.4775					9.7487
TCGA-A8-A0A9-01	9.6221					9.5921					9.7491
TCGA-A8-A09B-01	9.7603					9.4447					9.7547
TCGA-C8-A130-01	10.1392					9.8071					9.7565
TCGA-BH-A0AU-01	8.8095					10.7512					9.7566
TCGA-A2-A4RW-01	9.6954					10.3162					9.757
TCGA-BH-A0HX-01	9.3998					10.2044					9.7575
TCGA-AR-A0TT-01	9.1138					10.4325					9.7581
TCGA-GM-A5PX-01	9.8247					10.6949					9.7592
TCGA-A2-A1FZ-01	9.1639					10.1941					9.7603
TCGA-BH-A1FM-01	7.8092					9.5597					9.7641
TCGA-B6-A0I6-01	9.9521					10.4217					9.7652
TCGA-AR-A24U-01	8.9354					8.9177					9.7655
TCGA-EW-A1IX-01	9.3442					9.4047					9.767
TCGA-BH-A0DD-11	8.8772					9.9044					9.773
TCGA-GI-A2C8-11	10.0811					9.1867					9.7749
TCGA-AC-A23E-01	8.8556					8.6884					9.7751
TCGA-BH-A0BQ-01	9.8584					9.097					9.7755
TCGA-BH-A1FC-11	9.1599					9.5138					9.7762
TCGA-A8-A07G-01	9.079					9.246					9.7768
TCGA-A2-A25D-01	9.4429					9.6993					9.7775
TCGA-A2-A4S0-01	9.9044					8.2494					9.7826
TCGA-AR-A0TW-01	9.7903					9.9303					9.7864
TCGA-BH-A0DZ-11	9.9152					9.9074					9.7868
TCGA-BH-A0B6-01	10.587					9.4125					9.7885
TCGA-E9-A1N6-01	9.438					9.2434					9.789
TCGA-AN-A0AL-01	9.1099					10.1354					9.7903
TCGA-E2-A1LG-01	7.2948					9.8794					9.7903
TCGA-E9-A5FK-01	10.8366					8.7929					9.7939
TCGA-C8-A3M7-01	9.0935					10.1392					9.7969
TCGA-D8-A1X9-01	9.4489					9.9596					9.798
TCGA-B6-A0RE-01	10.2328					9.6636					9.7981
TCGA-AC-A2FM-01	10.2529					10.4475					9.7988
TCGA-E2-A15K-06	9.1698					9.8743					9.7989
TCGA-E2-A572-01	11.7437					9.4051					9.7994
TCGA-BH-A18K-11	8.7917					9.6988					9.8027
TCGA-A2-A0CR-01	10.7458					9.3787					9.8059
TCGA-AC-A3BB-01	10.1812					9.1839					9.8071
TCGA-B6-A40B-01	10.2225					9.7184					9.8095
TCGA-EW-A2FV-01	9.4321					9.7981					9.8113
TCGA-D8-A27P-01	9.2408					9.3616					9.8121
TCGA-BH-A0BG-01	8.9632					9.4299					9.8144
TCGA-BH-A1F8-11	8.9036					8.5317					9.8179
TCGA-BH-A1FD-01	9.6428					8.9072					9.8182
TCGA-A7-A0CD-01	9.6291					8.8103					9.8191
TCGA-AC-A3W5-01	10.367					9.3094					9.8193
TCGA-BH-A18S-11	8.8008					9.4807					9.8196
TCGA-A1-A0SF-01	10.1104					9.4523					9.8207
TCGA-E2-A1IF-01	10.1156					9.4821					9.8222
TCGA-AC-A62V-01	12.0184					10.4169					9.8231
TCGA-AR-A24O-01	8.7665					8.9807					9.8247
TCGA-AR-A0U4-01	9.5722					8.1559					9.8258
TCGA-B6-A0X0-01	9.8607					10.1535					9.8267
TCGA-GM-A2DA-01	9.4246					9.256					9.8268
TCGA-E2-A107-01	10.4195					9.6598					9.8291
TCGA-E9-A244-01	10.0131					9.1306					9.8295
TCGA-AC-A2FO-01	9.4496					8.5629					9.8303
TCGA-AR-A1AS-01	9.1182					8.7407					9.8333
TCGA-A8-A08J-01	9.4241					9.0935					9.8366
TCGA-B6-A0RM-01	9.8642					10.0037					9.8377
TCGA-A8-A06T-01	9.6981					9.7269					9.8377
TCGA-A8-A091-01	9.1822					10.0489					9.8382
TCGA-AC-A8OS-01	9.2016					9.9037					9.8389
TCGA-BH-A18K-01	9.2513					8.9307					9.846
TCGA-A1-A0SJ-01	9.2828					9.1784					9.8475
TCGA-OL-A5RW-01	11.0706					9.0879					9.849
TCGA-A8-A090-01	9.3346					9.3147					9.8532
TCGA-AO-A0JC-01	9.404					9.6699					9.8584
TCGA-C8-A132-01	9.6636					10.1692					9.8607
TCGA-A2-A0EX-01	9.6844					9.2314					9.8609
TCGA-BH-A0DD-01	9.4408					8.9895					9.8637
TCGA-BH-A0H6-01	9.3258					8.4436					9.8642
TCGA-BH-A203-11	8.1204					8.2987					9.8664
TCGA-D8-A1JB-01	9.0633					9.0844					9.8743
TCGA-D8-A1XS-01	9.025					8.0809					9.8789
TCGA-C8-A3M8-01	10.0037					9.0633					9.8843
TCGA-D8-A1JD-01	9.3639					8.5604					9.8912
TCGA-BH-A0H3-01	8.5802					9.3639					9.8927
TCGA-AR-A24W-01	8.8888					8.5131					9.8939
TCGA-C8-A12Y-01	9.8794					9.0734					9.8943
TCGA-A7-A13E-11	9.0509					9.1676					9.8949
TCGA-E2-A1B0-01	8.9428					8.8608					9.8969
TCGA-BH-A18J-11	8.8201					9.7011					9.8969
TCGA-A2-A0SU-01	9.629					8.7761					9.8981
TCGA-E2-A1BC-11	10.1288					9.8789					9.9044
TCGA-B6-A0I1-01	10.4364					8.548					9.9044
TCGA-A8-A08G-01	9.6219					10.1323					9.9069
TCGA-BH-A18N-11	8.8351					9.2766					9.9073
TCGA-A2-A1FW-01	8.7523					9.5531					9.9074
TCGA-A7-A56D-01	12.0375					10.4789					9.9093
TCGA-AR-A5QQ-01	10.4562					8.6147					9.9098
TCGA-BH-A0BT-01	9.0966					8.9225					9.9123
TCGA-A8-A096-01	9.3273					9.3765					9.9124
TCGA-Z7-A8R5-01	10.3007					9.7122					9.9137
TCGA-LL-A6FQ-01	11.0516					8.8822					9.9181
TCGA-E9-A3HO-01	10.4778					9.0568					9.9204
TCGA-B6-A0RO-01	9.5761					9.4489					9.9243
TCGA-C8-A1HJ-01	9.4299					9.8196					9.9256
TCGA-E2-A1LB-01	10.1912					9.152					9.9274
TCGA-LL-A6FR-01	10.7595					9.1828					9.9286
TCGA-AO-A12G-01	9.5672					9.1777					9.9286
TCGA-BH-A18V-01	8.3624					9.5652					9.9301
TCGA-B6-A0RN-01	9.7099					9.0214					9.9303
TCGA-E9-A1ND-11	9.6004					9.4369					9.9312
TCGA-AR-A24V-01	9.0298					9.5708					9.9315
TCGA-A2-A04N-01	9.4403					10.0711					9.9348
TCGA-BH-A1EW-11	8.2559					9.1124					9.9402
TCGA-LL-A73Y-01	9.4825					8.7827					9.9412
TCGA-AO-A03P-01	9.1649					8.7975					9.9417
TCGA-BH-AB28-01	9.9044					8.9852					9.9435
TCGA-BH-A1FB-01	8.6275					9.025					9.9449
TCGA-B6-A0WW-01	9.8389					8.5389					9.9462
TCGA-BH-A0DK-11	9.1818					9.4713					9.9486
TCGA-E9-A1RA-01	9.5822					8.8744					9.9515
TCGA-D8-A27H-01	9.1073					8.405					9.9517
TCGA-A8-A07O-01	8.8037					9.0987					9.9554
TCGA-A7-A0DB-11	8.928					9.6965					9.9581
TCGA-BH-A208-01	8.4188					8.7497					9.9596
TCGA-BH-A1F6-01	10.1303					9.6014					9.9625
TCGA-C8-A278-01	9.1306					9.0224					9.9632
TCGA-LD-A74U-01	9.6316					11.1939					9.9683
TCGA-AR-A24L-01	9.0316					9.6167					9.9725
TCGA-E9-A1N6-11	8.8552					10.1624					9.973
TCGA-LL-A9Q3-01	11.043					9.5609					9.9748
TCGA-AN-A0FF-01	9.5649					9.1073					9.9768
TCGA-AC-A2B8-01	9.3337					9.2722					9.9787
TCGA-BH-A1FH-11	8.9642					8.7246					9.98
TCGA-E9-A1RF-11	8.3238					8.6762					9.9803
TCGA-AO-A0J4-01	9.3746					8.3493					9.9811
TCGA-E2-A10F-01	9.2324					9.8366					9.9827
TCGA-AN-A0XT-01	8.3764					9.2408					9.9841
TCGA-E2-A1LI-01	9.1064					9.4446					9.9848
TCGA-E9-A1NA-11	9.09					9.4021					9.9866
TCGA-A2-A0YH-01	9.4311					8.8706					9.988
TCGA-E2-A15K-11	9.8954					9.5469					9.9894
TCGA-E9-A22B-01	9.9124					9.5286					9.9904
TCGA-GM-A4E0-01	9.6556					9.7423					9.9912
TCGA-BH-A18P-11	9.1146					9.3278					9.9984
TCGA-E2-A9RU-01	11.8323					9.3912					10.0037
TCGA-S3-AA10-01	10.679					9.627					10.0046
TCGA-B6-A0IE-01	9.973					9.3649					10.0083
TCGA-A2-A0ST-01	9.5192					9.789					10.0115
TCGA-A2-A3XV-01	11.4054					9.4234					10.0135
TCGA-E2-A1LS-11	8.9052					10.4195					10.0165
TCGA-A8-A07P-01	9.9811					9.4077					10.018
TCGA-OL-A6VR-01	10.4206					9.5775					10.0209
TCGA-BH-A0HK-01	9.4297					9.371					10.0217
TCGA-E9-A22E-01	9.3009					9.6816					10.0224
TCGA-D8-A4Z1-01	9.3278					9.7389					10.0255
TCGA-A8-A082-01	9.5504					9.6578					10.0354
TCGA-BH-A0DV-01	9.1773					9.2324					10.0371
TCGA-EW-A1P8-01	9.1937					9.7969					10.0405
TCGA-E2-A15E-06	8.6146					9.9256					10.0419
TCGA-B6-A0RQ-01	9.2837					9.3456					10.045
TCGA-BH-A1ES-06	10.1355					9.3535					10.0456
TCGA-A8-A09A-01	9.1642					9.9073					10.0489
TCGA-AO-A1KQ-01	10.4049					9.6245					10.0549
TCGA-C8-A12V-01	9.4125					9.798					10.0658
TCGA-BH-A0E2-01	10.3655					9.6899					10.0672
TCGA-AC-A23H-01	8.8524					9.5359					10.0711
TCGA-D8-A1JU-01	8.9225					9.8664					10.0726
TCGA-B6-A0I2-01	9.8812					9.5815					10.0803
TCGA-AC-A3HN-01	9.68					8.568					10.0822
TCGA-A1-A0SB-01	9.2227					9.9827					10.0862
TCGA-B6-A0WX-01	10.1367					8.2174					10.0887
TCGA-A7-A13E-01	8.8282					8.5659					10.0898
TCGA-E2-A1L7-01	10.0135					9.3774					10.0899
TCGA-AC-A6IV-01	9.4548					9.3729					10.0988
TCGA-AC-A5EH-01	10.293					9.3959					10.1086
TCGA-GM-A2DM-01	9.7404					9.1464					10.1101
TCGA-BH-A0B4-01	9.796					9.9787					10.1104
TCGA-EW-A1J5-01	8.7992					9.1966					10.1156
TCGA-AR-A24Q-01	9.1771					9.9286					10.1197
TCGA-LL-A740-01	9.9748					10.4938					10.1225
TCGA-B6-A0IM-01	8.9927					8.9111					10.1243
TCGA-EW-A6SD-01	9.9625					9.1868					10.1245
TCGA-EW-A6SB-01	10.5511					8.5929					10.1257
TCGA-S3-AA15-01	9.7775					8.6146					10.1292
TCGA-AC-A8OQ-01	9.416					9.5056					10.1293
TCGA-AC-A2QH-01	10.1086					8.8811					10.1303
TCGA-AR-A24M-01	8.3895					8.9922					10.1317
TCGA-BH-A0BL-01	8.8223					8.3393					10.1323
TCGA-AO-A0JI-01	9.7755					9.7012					10.1341
TCGA-A2-A3XS-01	10.5925					9.5323					10.1347
TCGA-A2-A0D2-01	9.7156					9.1698					10.1354
TCGA-AC-A3TM-01	11.1474					9.403					10.1355
TCGA-AO-A1KR-01	10.5699					8.8486					10.1367
TCGA-AO-A03V-01	9.1618					9.7248					10.1392
TCGA-BH-A0B1-01	8.6785					8.5217					10.1411
TCGA-A2-A0ES-01	8.9932					9.3555					10.1432
TCGA-BH-A1F2-01	8.0271					9.2058					10.1443
TCGA-B6-A408-01	9.9768					9.2613					10.1452
TCGA-A2-A0EV-01	9.0066					8.8293					10.1456
TCGA-AO-A12D-01	8.3546					8.9428					10.1535
TCGA-LL-A7SZ-01	11.2829					7.5825					10.1547
TCGA-AN-A0FS-01	9.3478					9.9904					10.1592
TCGA-A8-A07F-01	8.8554					9.531					10.1624
TCGA-D8-A27W-01	9.5469					10.1341					10.1633
TCGA-AO-A1KS-01	8.38					8.7178					10.1669
TCGA-GM-A2DL-01	9.7749					9.9486					10.1692
TCGA-BH-A0B2-01	9.9581					9.6657					10.1713
TCGA-A2-A3XW-01	10.8663					10.1156					10.175
TCGA-BH-A1F0-11	8.7002					9.4976					10.1812
TCGA-BH-A0C0-11	8.7718					9.1447					10.183
TCGA-AC-A3W7-01	9.6523					10.1452					10.191
TCGA-BH-A0BO-01	8.6437					9.2201					10.1912
TCGA-C8-A12O-01	9.246					10.2721					10.1941
TCGA-5T-A9QA-01	10.3199					9.0034					10.1941
TCGA-BH-A0AZ-01	9.64					9.0658					10.1948
TCGA-C8-A12W-01	9.2434					8.983					10.2024
TCGA-AO-A03U-01	9.2442					9.7565					10.2033
TCGA-BH-A209-11	8.3394					9.2783					10.2044
TCGA-A8-A09X-01	9.8927					9.1823					10.2225
TCGA-D8-A1JE-01	8.5131					10.0135					10.2328
TCGA-E2-A14V-01	9.5359					8.9847					10.2361
TCGA-BH-A0H0-01	8.7097					8.7865					10.2388
TCGA-AR-A5QP-01	9.727					10.1941					10.2443
TCGA-A2-A1FV-01	8.4911					10.1912					10.2459
TCGA-A7-A13G-01	9.2389					10.3819					10.2485
TCGA-HN-A2NL-01	10.7383					7.2948					10.2548
TCGA-A7-A6VY-01	10.7495					10.3897					10.2602
TCGA-A2-A4S3-01	10.4166					9.1064					10.2613
TCGA-BH-A0DH-11	9.5779					10.6615					10.2633
TCGA-A8-A08S-01	9.1051					9.8969					10.2721
TCGA-C8-A134-01	9.8743					8.8871					10.2728
TCGA-B6-A0IK-01	9.7491					10.7927					10.273
TCGA-A2-A0T1-01	9.5298					9.7641					10.2807
TCGA-GM-A2DN-01	9.4908					9.4554					10.2862
TCGA-AR-A1AO-01	8.9688					10.3417					10.2887
TCGA-E2-A154-01	9.3729					9.7762					10.2927
TCGA-E9-A22D-01	9.6511					11.7437					10.3007
TCGA-B6-A0I5-01	10.6591					9.6399					10.3028
TCGA-BH-A204-11	8.8725					11.8822					10.3058
TCGA-AO-A1KO-01	8.2705					11.1569					10.3058
TCGA-A2-A0CU-01	9.6296					11.8323					10.3138
TCGA-A2-A0EQ-01	10.3028					9.5882					10.3155
TCGA-A8-A079-01	9.9841					9.0658					10.3162
TCGA-D8-A1JL-01	8.548					9.3836					10.3174
TCGA-E9-A1NF-11	8.659					9.438					10.3174
TCGA-C8-A12N-01	9.5138					9.7941					10.3199
TCGA-BH-A1FH-01	8.616					9.1554					10.3219
TCGA-BH-A1FR-01	9.5822					10.2548					10.3326
TCGA-A8-A07L-01	9.0797					9.6523					10.3353
TCGA-GM-A2DO-01	10.0405					9.6458					10.3417
TCGA-B6-A0X1-01	9.2301					8.8628					10.3478
TCGA-PL-A8LZ-01	10.1035					9.6185					10.351
TCGA-LD-A7W5-01	10.3219					9.548					10.3534
TCGA-A8-A08A-01	10.0988					8.9001					10.3535
TCGA-A7-A13G-11	8.8202					9.7547					10.3582
TCGA-C8-A26X-01	10.4169					8.8246					10.3655
TCGA-AC-A6NO-01	10.0658					9.523					10.367
TCGA-E2-A1LH-01	10.3897					9.7253					10.3743
TCGA-A2-A0ER-01	9.3439					8.4947					10.3785
TCGA-D8-A146-01	8.9895					9.0934					10.3819
TCGA-AC-A23C-01	8.6787					9.1854					10.3897
TCGA-A8-A075-01	9.2907					10.1383					10.3913
TCGA-BH-A0BF-01	9.3792					9.5544					10.3913
TCGA-B6-A0I9-01	9.1333					9.5822					10.3932
TCGA-AO-A1KP-01	8.9839					9.4872					10.3981
TCGA-A1-A0SP-01	9.9098					8.4884					10.3992
TCGA-E9-A1N5-11	9.0088					9.3325					10.4166
TCGA-BH-A28O-01	9.5921					9.4914					10.4169
TCGA-AC-A2QJ-01	11.4989					9.6347					10.4195
TCGA-BH-A42T-01	10.7512					9.5204					10.4198
TCGA-BH-A8FZ-01	8.9177					7.904					10.4206
TCGA-D8-A1X8-01	9.0568					9.0573					10.4217
TCGA-BH-A1FU-01	8.4833					7.5657					10.4264
TCGA-AR-A1AI-01	9.3323					9.4753					10.4325
TCGA-E2-A15D-01	9.1868					9.7162					10.4475
TCGA-A8-A095-01	8.9543					8.9187					10.4487
TCGA-BH-A201-01	8.8893					10.0165					10.4562
TCGA-E2-A158-01	9.9787					9.9124					10.4581
TCGA-AO-A0J3-01	9.7045					9.6511					10.4627
TCGA-C8-A1HO-01	9.4807					9.3009					10.4679
TCGA-AR-A24H-01	9.467					9.8843					10.4714
TCGA-E2-A1LE-01	10.3819					8.6169					10.4789
TCGA-A8-A0AD-01	9.1395					8.1806					10.4835
TCGA-A2-A0YM-01	9.3838					10.0131					10.4872
TCGA-E2-A14Z-01	9.9827					10.2348					10.4887
TCGA-C8-A275-01	9.6598					9.629					10.4914
TCGA-BH-A0W5-01	9.1164					8.4684					10.4938
TCGA-EW-A6S9-01	9.4202					9.4731					10.5001
TCGA-A8-A07R-01	9.5399					8.5439					10.5019
TCGA-B6-A0X5-01	9.6248					10.2485					10.5098
TCGA-BH-A0EB-01	9.1581					10.0647					10.511
TCGA-A1-A0SH-01	9.3395					9.2595					10.5368
TCGA-A7-A0CG-01	8.6344					10.4778					10.5481
TCGA-B6-A0WY-01	9.3749					9.3327					10.5588
TCGA-A8-A07S-01	9.3271					9.7531					10.5588
TCGA-C8-A8HR-01	9.9037					11.2023					10.564
TCGA-C8-A1HI-01	9.3616					9.9984					10.5699
TCGA-JL-A3YW-01	9.7575					10.8366					10.57
TCGA-A7-A26E-01	8.8312					9.9848					10.5714
TCGA-AN-A0FD-01	10.4627					10.279					10.5765
TCGA-A8-A083-01	9.5869					10.2473					10.587
TCGA-D8-A1XL-01	10.0711					10.6599					10.587
TCGA-AC-A8OR-01	10.191					9.4126					10.5925
TCGA-B6-A0I8-01	8.6776					9.3442					10.6184
TCGA-A2-A0CP-01	9.8231					7.8726					10.651
TCGA-A2-A0CQ-01	10.1197					10.5368					10.6591
TCGA-C8-A273-01	10.1535					8.2981					10.6597
TCGA-C8-A1HF-01	9.7184					8.8462					10.6599
TCGA-AC-A3TN-01	10.5098					8.4029					10.6615
TCGA-EW-A1IW-01	9.4126					8.7992					10.6744
TCGA-E2-A1IH-01	9.1447					8.7823					10.6762
TCGA-AO-A03N-01	9.0438					9.5976					10.679
TCGA-OL-A97C-01	10.2388					9.562					10.6949
TCGA-AR-A250-01	8.9797					9.6011					10.7179
TCGA-BH-A0DO-11	8.6958					10.0672					10.718
TCGA-BH-A0DE-01	9.5856					10.3992					10.7383
TCGA-AR-A0TY-01	9.9462					9.9181					10.7458
TCGA-E2-A1IG-01	9.4976					9.1379					10.7473
TCGA-E2-A108-01	9.4077					9.9632					10.7483
TCGA-HN-A2OB-01	9.4945					9.2281					10.7495
TCGA-D8-A1X5-01	9.3765					9.4929					10.7512
TCGA-AO-A0JF-01	9.1927					9.3485					10.7595
TCGA-BH-A18R-11	8.4757					9.179					10.762
TCGA-AC-A23H-11	8.1999					9.1937					10.7927
TCGA-BH-A0DG-01	9.736					9.4318					10.8264
TCGA-D8-A1XY-01	9.0987					10.7179					10.8331
TCGA-BH-A1FE-06	9.5528					9.9204					10.8332
TCGA-BH-A0GY-01	9.4499					9.7451					10.8347
TCGA-D8-A1JT-01	8.6147					9.1796					10.8366
TCGA-BH-A0DK-01	9.9417					9.4766					10.8663
TCGA-AN-A0AJ-01	9.767					8.9845					10.9383
TCGA-AC-A8OP-01	10.6762					8.5724					10.9473
TCGA-E9-A1RG-01	9.5204					8.9943					10.9872
TCGA-B6-A0WT-01	8.9606					9.8182					11.043
TCGA-BH-A1FE-11	7.5722					9.4321					11.0516
TCGA-BH-A0DP-01	9.3124					10.1432					11.0706
TCGA-D8-A1XM-01	9.1124					9.9803					11.076
TCGA-BH-A0DQ-11	8.8151					9.5907					11.0789
TCGA-E2-A15I-01	8.3393					10.8264					11.0987
TCGA-D8-A1X7-01	8.8822					10.2033					11.1569
TCGA-E9-A5FL-01	9.9848					9.4202					11.1939
TCGA-BH-A0BV-01	9.5713					10.3679					11.2023
TCGA-BH-A1FJ-01	9.3713					10.5511					11.2326
TCGA-3C-AALI-01	10.4581					9.6855					11.2829
TCGA-A7-A4SE-01	9.2866					9.9625					11.301
TCGA-OL-A5D6-01	10.5588					9.4761					11.3225
TCGA-E9-A1N9-01	9.1554					9.9412					11.367
TCGA-E2-A570-01	9.7762					10.0354					11.4054
TCGA-A2-A25A-01	9.0218					9.4246					11.4255
TCGA-EW-A1PB-01	10.7179					10.3058					11.4989
TCGA-AC-A5XU-01	9.2338					9.5338					11.6252
TCGA-E2-A1AZ-01	8.8293					10.5765					11.7437
TCGA-BH-A18J-01	9.5606					10.2807					11.8323
TCGA-BH-A0W7-01	9.6537					9.0185					11.8822
TCGA-JL-A3YX-01	10.5019					9.0993					11.9665
TCGA-BH-A0DS-01	9.7994					10.0726					12.0375
TCGA-OK-A5Q2-01	10.0456					9.7749
TCGA-A7-A0CE-01	10.5001					9.7404
TCGA-AR-A0U1-01	9.5444					9.4908
TCGA-GM-A3NY-01	9.6618					10.0405
TCGA-OL-A5DA-01	9.8113					10.3743
TCGA-BH-A0B5-11	9.11					9.6618
TCGA-OL-A66N-01	10.4835					10.3534
TCGA-BH-A0HW-01	10.2602					11.3225
TCGA-E9-A248-01	8.4684					9.7478
TCGA-A2-A0T4-01	9.8637					9.6556
TCGA-C8-A12T-01	9.9303					10.1101
TCGA-D8-A27F-01	10.1624					9.8247
TCGA-LL-A5YM-01	11.9665					10.7383
TCGA-A8-A084-01	9.0905					9.4945
TCGA-A2-A1G0-01	8.8087					9.7575
TCGA-D8-A140-01	9.0879					10.5019
TCGA-C8-A133-01	10.4475					10.3932
TCGA-A7-A4SA-01	9.5199					9.6316
TCGA-BH-A0DL-01	8.9651					10.3219
TCGA-AR-A254-01	9.0872					9.518
TCGA-E9-A1RC-01	8.4884					10.0083
TCGA-AC-A2FK-01	8.6672					9.2909
TCGA-B6-A0IC-01	9.6011					9.4655
TCGA-UU-A93S-01	10.1547					9.5439
TCGA-D8-A1JI-01	9.7011					10.651
TCGA-AC-A6IX-06	9.589					10.8332
TCGA-E9-A1NG-01	9.548					11.9665
TCGA-BH-A18M-01	9.0646					10.2862
TCGA-B6-A0IH-01	9.3451					10.0803
TCGA-D8-A1XC-01	9.1828					9.7655
TCGA-BH-A18T-01	9.7989					10.4887
TCGA-EW-A3E8-01	9.9803					11.0516
TCGA-AQ-A54O-01	10.4198					10.7595
TCGA-AC-A6IX-01	9.0259					9.4825
TCGA-E9-A1RH-01	7.904					10.1292
TCGA-D8-A27V-01	8.8706					9.9748
TCGA-LL-A5YL-01	10.8332					11.2829
TCGA-E9-A22G-01	9.8843					10.3353
TCGA-E2-A15H-01	8.9922					10.3913
TCGA-A8-A081-01	9.2827					11.043
TCGA-OL-A6VO-01	10.2633					9.9315
TCGA-A8-A0A2-01	9.5882					9.9866
TCGA-AC-A7VC-01	10.718					10.0456
TCGA-AR-A0TU-01	10.8347					10.5588
TCGA-A7-A2KD-01	8.5759					11.4255
TCGA-EW-A1P4-01	9.2281					10.4264
TCGA-B6-A0WZ-01	10.1713					9.8113
TCGA-A8-A08L-01	10.273					9.8268
TCGA-A2-A0CT-01	9.9069					9.4705
TCGA-A8-A07C-01	9.1632					11.0706
TCGA-BH-A18M-11	8.5258					9.6949
TCGA-D8-A27R-01	9.4446					9.8949
TCGA-BH-A5J0-01	10.6949					10.7483
TCGA-E9-A1NA-01	10.2548					10.3535
TCGA-OL-A5S0-01	10.3535					10.4487
TCGA-AO-A12A-01	9.22					9.8943
TCGA-E9-A1R7-01	9.5544					9.7751
TCGA-A2-A0T7-01	9.2158					9.9402
TCGA-AC-A3QQ-01	11.0101					10.9383
TCGA-B6-A0WV-01	9.5756					10.4835
TCGA-A2-A4RX-01	9.3246					11.076
TCGA-E2-A1IK-01	10.2721					11.0987
TCGA-D8-A1JC-01	8.5604					10.2633
TCGA-B6-A0RI-01	8.9894					10.4206
TCGA-D8-A1J9-01	9.0844					10.2388
TCGA-A2-A0ET-01	9.5902					10.183
TCGA-BH-A0B5-01	8.9896					10.1456
TCGA-E2-A14T-01	9.798					9.9286
TCGA-E2-A15A-06	10.4938					9.6777
TCGA-C8-A26W-01	9.4821					9.0851
TCGA-LL-A441-01	9.4655					10.1332
TCGA-OL-A66I-01	9.8943					10.1035
TCGA-AQ-A04H-01	9.6252					9.1254
TCGA-AR-A1AX-01	8.5431					9.6171
TCGA-E2-A1LL-01	9.8969					9.7885
TCGA-A1-A0SK-01	10.0862					9.154
TCGA-E9-A1R0-01	9.523					10.679
TCGA-A2-A25C-01	8.3116					9.6665
TCGA-E9-A6HE-01	10.6599					10.3582
TCGA-B6-A402-01	9.4501					9.8377
TCGA-B6-A0RH-01	10.3326					9.7775
TCGA-AO-A124-01	8.9896					10.1225
TCGA-E2-A106-01	9.4234					10.8331
TCGA-AR-A0TR-01	9.4686					10.1547
TCGA-A8-A0A7-01	9.4124					11.3229
TCGA-D8-A1JN-01	9.2766					9.9093
TCGA-AQ-A1H3-01	8.8822					10.4834
TCGA-E2-A1L8-01	8.9847					9.2182
TCGA-OL-A66L-01	10.9383					9.6793
TCGA-W8-A86G-01	9.9093					9.2162
TCGA-AC-A62X-01	9.9638					10.3007
TCGA-EW-A1J2-01	8.8462					9.9137
TCGA-EW-A1J3-01	8.4029
TCGA-AR-A1AM-01	9.602
TCGA-A2-A0SW-01	9.8532
TCGA-E2-A14O-01	9.9256
TCGA-E2-A150-01	8.2174
TCGA-EW-A1P7-01	9.179
TCGA-A2-A04X-01	9.8333
TCGA-BH-A1F2-11	8.941
TCGA-A7-A3J1-01	9.7768
TCGA-E2-A159-01	9.1966
TCGA-AO-A0J8-01	9.4948
TCGA-E2-A576-01	11.1569
TCGA-3C-AALK-01	9.7487
TCGA-A8-A07I-01	8.9599
TCGA-BH-A1FJ-11	7.3175
TCGA-A8-A099-01	9.6386
TCGA-EW-A1P1-01	9.1379
TCGA-AR-A1AJ-01	8.8139
TCGA-AN-A0AK-01	10.2459
TCGA-BH-A18Q-01	9.0256
TCGA-A2-A0YF-01	9.0939
TCGA-AN-A046-01	9.6437
TCGA-E2-A1IE-01	9.6657
TCGA-BH-A1FM-11	8.3549
TCGA-BH-A18V-06	9.6596
TCGA-BH-A203-01	8.6909
TCGA-AN-A0XS-01	9.5279
TCGA-AR-A24P-01	9.1528
TCGA-LL-A7T0-01	10.3353
TCGA-E2-A153-11	8.785
TCGA-AO-A0JB-01	10.511
TCGA-A7-A4SF-01	9.7325
TCGA-E2-A1IO-01	8.983
TCGA-B6-A0X7-01	9.4638
TCGA-BH-A0AV-01	8.7721
TCGA-AO-A0JJ-01	9.548
TCGA-E2-A3DX-01	9.4554
TCGA-A8-A0AB-01	9.2511
TCGA-E9-A1RD-11	8.449
TCGA-A2-A25B-01	9.0755
TCGA-A2-A0CV-01	9.4004
TCGA-A2-A04Y-01	9.4938
TCGA-BH-A1EV-01	9.0965
TCGA-C8-A8HP-01	9.7269
TCGA-E2-A14P-01	9.3456
TCGA-S3-A6ZH-01	9.7885
TCGA-A2-A3XX-01	9.8258
TCGA-AC-A4ZE-01	9.5297
TCGA-LL-A5YP-01	9.7655
TCGA-E2-A15I-11	9.0702
TCGA-AR-A1AR-01	9.2695
TCGA-BH-A0E0-11	9.955
TCGA-AN-A0XR-01	9.8377
TCGA-E9-A243-01	8.1806
TCGA-AQ-A0Y5-01	9.2839
TCGA-BH-A0B2-11	9.3305
TCGA-E9-A1NC-01	9.6523
TCGA-B6-A1KI-01	9.6128
TCGA-A8-A08R-01	8.7564
TCGA-B6-A0IQ-01	10.351
TCGA-E2-A1B1-01	7.5825
TCGA-AN-A0XO-01	9.4664
TCGA-A2-A0T6-01	9.4714
TCGA-B6-A0IO-01	9.2258
TCGA-D8-A1XO-01	8.7827
TCGA-A2-A259-01	9.0951
TCGA-GM-A2DF-01	10.2807
TCGA-BH-A0WA-01	8.6235
TCGA-AR-A252-01	8.6346
TCGA-D8-A27M-01	8.3493
TCGA-EW-A1PA-01	9.4318
TCGA-GM-A2DK-01	10.0726
TCGA-BH-A0BC-01	10.0419
TCGA-A2-A0YK-01	8.9538
TCGA-AR-A251-01	9.0922
TCGA-A1-A0SG-01	9.5552
TCGA-A8-A094-01	9.6244
TCGA-E2-A1IG-11	9.1306
TCGA-BH-A0B7-01	9.3719
TCGA-PL-A8LV-01	9.6777
TCGA-E2-A1LA-01	10.1941
TCGA-A1-A0SM-01	9.8208
TCGA-C8-A12Z-01	8.7929
TCGA-PE-A5DD-01	10.1456
TCGA-AO-A0JD-01	9.9894
TCGA-BH-A0BS-01	9.1108
TCGA-BH-A0HA-11	8.5124
TCGA-E9-A22H-01	8.6169
TCGA-A8-A0A1-01	9.0678
TCGA-BH-A18I-01	8.8586
TCGA-E2-A1IJ-01	9.2201
TCGA-D8-A1X6-01	9.7122
TCGA-B6-A0RU-01	9.435
TCGA-BH-A0DO-01	9.1733
TCGA-EW-A1P6-01	9.3485
TCGA-A2-A3XZ-01	9.5195
TCGA-BH-A0AY-01	9.1401
TCGA-BH-A0C1-01	9.2919
TCGA-C8-A135-01	9.4051
TCGA-E2-A56Z-01	10.3417
TCGA-E9-A1NI-01	9.7547
TCGA-BH-A18Q-11	8.5197
TCGA-A8-A09Q-01	10.1243
TCGA-BH-A0C0-01	10.3174
TCGA-A8-A08X-01	9.4649
TCGA-EW-A1OX-01	9.6011
TCGA-E9-A1QZ-01	8.8246
TCGA-LQ-A4E4-01	9.9315
TCGA-BH-A0BJ-01	9.9123
TCGA-EW-A1IY-01	7.8726
TCGA-BH-A1EV-11	8.0913
TCGA-D8-A142-01	9.6699
TCGA-BH-A1FC-01	10.1592

## Sheet: 临床病理特征 总
sample	sampleID	CLPP	AJCC_Stage_nature2012	Age_at_Initial_Pathologic_Diagnosis_nature2012	CN_Clusters_nature2012	Converted_Stage_nature2012	Days_to_Date_of_Last_Contact_nature2012	Days_to_date_of_Death_nature2012	ER_Status_nature2012	Gender_nature2012	HER2_Final_Status_nature2012	Metastasis_Coded_nature2012	Metastasis_nature2012	Node_Coded_nature2012	Node_nature2012	OS_Time_nature2012	OS_event_nature2012	PAM50Call_RNAseq	PAM50_mRNA_nature2012	PR_Status_nature2012	Tumor_T1_Coded_nature2012	Tumor_nature2012	Vital_Status_nature2012	_EVENT	_OS	_OS_IND	_RFS	_RFS_IND	_TIME_TO_EVENT	age_at_initial_pathologic_diagnosis	breast_carcinoma_estrogen_receptor_status	breast_carcinoma_progesterone_receptor_status	days_to_death	days_to_initial_pathologic_diagnosis	days_to_last_followup	days_to_last_known_alive	days_to_new_tumor_event_additional_surgery_procedure	days_to_new_tumor_event_after_initial_treatment	disease_code	distant_metastasis_present_ind2	er_detection_method_text	er_level_cell_percentage_category	first_nonlymph_node_metastasis_anatomic_site	first_recurrent_non_nodal_metastatic_anatomic_site_descriptv_txt	fluorescence_in_st_hybrdztn_dgnstc_prcdr_chrmsm_17_sgnl_rslt_rng	followup_case_report_form_submission_reason	form_completion_date	gender	her2_and_centromere_17_positive_finding_other_measuremnt_scl_txt
TCGA-3C-AAAU-01	TCGA-3C-AAAU-01	9.8382																						0	3928	0	1808	1	3928	55	Positive	Positive		0	3928			1808				50-59%					2014-11-13	FEMALE
TCGA-3C-AALI-01	TCGA-3C-AALI-01	10.4581																						0	4005	0	4005	0	4005	50	Positive	Positive		0	4005							<10%					2014-11-13	FEMALE
TCGA-3C-AALJ-01	TCGA-3C-AALJ-01	9.8027																						0	1302	0	1302	0	1302	62	Positive	Positive		0	1302							90-99%					2014-11-13	FEMALE
TCGA-3C-AALK-01	TCGA-3C-AALK-01	9.7487																						0	1221	0	1221	0	1221	52	Positive	Positive		0	1221							70-79%					2014-11-13	FEMALE
TCGA-4H-AAAK-01	TCGA-4H-AAAK-01	10.4679																						0	348	0	348	0	348	50	Positive	Positive		0	348							60-69%					2014-11-13	FEMALE
TCGA-5L-AAT0-01	TCGA-5L-AAT0-01	9.7458
TCGA-5L-AAT1-01	TCGA-5L-AAT1-01	9.7591
TCGA-5T-A9QA-01	TCGA-5T-A9QA-01	10.3199																						0	303	0	303	0	303	52	Positive	Negative		0	303							70-79%					2014-10-25	FEMALE
TCGA-A1-A0SB-01	TCGA-A1-A0SB-01	9.2227	Stage I	70	1	Stage I	259		Positive	FEMALE	Negative	Negative	M0	Negative	N0	259	0	Normal		Negative	T1	T1	LIVING	0	259	0			259	70	Positive	Negative		0	259					NO		70-79%					2011-06-30	FEMALE
TCGA-A1-A0SD-01	TCGA-A1-A0SD-01	8.6965	Stage IIA	59	2	Stage IIA	437		Positive	FEMALE	Negative	Negative	M0	Negative	N0	437	0	LumA	Luminal A	Positive	T_Other	T2	LIVING	0	437	0			437	59	Positive	Positive		0	437							90-99%					2011-09-07	FEMALE
TCGA-A1-A0SE-01	TCGA-A1-A0SE-01	9.4572	Stage I	56	2	Stage I	1320		Positive	FEMALE	Negative	Negative	M0	Negative	N0	1320	0	LumA	Luminal A	Positive	T1	T1	LIVING	0	1321	0			1321	56	Positive	Positive		0	1321							80-89%			2		2010-12-06	FEMALE
TCGA-A1-A0SF-01	TCGA-A1-A0SF-01	10.1104	Stage IIA	54	3	Stage IIA	1463		Positive	FEMALE	Negative	Negative	M0	Negative	N0	1463	0	LumA		Positive	T_Other	T2	LIVING	0	1463	0			1463	54	Positive	Positive		0	1463					NO		90-99%					2011-05-24	FEMALE
TCGA-A1-A0SG-01	TCGA-A1-A0SG-01	9.5552	Stage IIB	61	4	Stage IIB	433		Positive	FEMALE	Negative	Negative	M0	Positive	N1	433	0	LumA		Positive	T_Other	T2	LIVING	0	434	0			434	61	Positive	Positive		0	434							90-99%					2011-05-31	FEMALE
TCGA-A1-A0SH-01	TCGA-A1-A0SH-01	9.3395	Stage IIA	39	5	Stage IIA	1437		Negative	FEMALE	Negative	Negative	M0	Negative	N0	1437	0	LumA	Luminal A	Positive	T_Other	T2	LIVING	0	1437	0			1437	39	Negative	Positive		0	1437										1.8		2010-12-06	FEMALE
TCGA-A1-A0SI-01	TCGA-A1-A0SI-01	9.305	Stage IIB	52	3	Stage IIB	634		Positive	FEMALE	Negative	Negative	M0	Positive	N1	634	0	LumB		Positive	T_Other	T2	LIVING	0	635	0			635	52	Positive	Positive		0	635					NO		50-59%					2011-06-30	FEMALE
TCGA-A1-A0SJ-01	TCGA-A1-A0SJ-01	9.2828	Stage IIIA	39	3	Stage IIIA	426		Positive	FEMALE	Negative	Negative	M0	Positive	N1	426	0	LumA	Luminal A	Positive	T_Other	T3	LIVING	0	416	0			416	39	Positive	Positive		0	416							70-79%			4		2010-12-06	FEMALE
TCGA-A1-A0SK-01	TCGA-A1-A0SK-01	10.0862	Stage IIA	54	1	Stage IIA	594	967	Negative	FEMALE	Negative	Negative	M0	Negative	N0	967	1	Basal	Basal-like	Negative	T_Other	T2	DECEASED	1	967	1			967	54	Negative	Negative	967	0												Scheduled Follow-up Submission	2011-09-07	FEMALE
TCGA-A1-A0SM-01	TCGA-A1-A0SM-01	9.8208	Stage IIA	77	2	Stage IIA	242		Positive	MALE	Positive	Negative	M0	Negative	N0	242	0	LumA	Luminal B	Negative	T_Other	T2	LIVING	0	242	0			242	77	Positive	Negative		0	242							20-29%			2		2010-12-06	MALE
TCGA-A1-A0SN-01	TCGA-A1-A0SN-01	9.9449	Stage IIIA	50	5	Stage IIA	1196		Positive	FEMALE	Positive	Negative	M0	Positive	N1	1196	0	LumB		Positive	T1	T1	LIVING	0	1196	0			1196	50	Positive	Positive		0	1196							90-99%					2011-05-23	FEMALE
TCGA-A1-A0SO-01	TCGA-A1-A0SO-01	10.0822	Stage IIB	67	1	Stage IIB	852		Negative	FEMALE	Negative	Negative	M0	Positive	N1	852	0	Basal	Basal-like	Negative	T_Other	T2	LIVING	0	852	0			852	67	Negative	Negative		0	852										3.2		2010-12-06	FEMALE
TCGA-A1-A0SP-01	TCGA-A1-A0SP-01	9.9098	Stage IIA	40		Stage IIA	583		Negative	FEMALE	Negative	Negative	M0	Negative	N0	583	0	Basal		Negative	T_Other	T2	LIVING	0	584	0			584	40	Negative	Negative		0	584												2010-12-06	FEMALE
TCGA-A1-A0SQ-01	TCGA-A1-A0SQ-01	9.5244	Stage IIB	45	3	Stage IIB	553		Positive	FEMALE	Negative	Negative	M0	Positive	N1	553	0	LumA		Positive	T_Other	T2	LIVING	0	554	0			554	45	Positive	Positive		0	554					NO		90-99%					2011-06-30	FEMALE
TCGA-A2-A04N-01	TCGA-A2-A04N-01	9.4403	Stage IA	66	4	Stage I	3188		Positive	FEMALE	Negative	Negative	M0	Negative	N0	3188	0	LumA	Luminal A	Positive	T1	T1	LIVING	0	3188	0			3188	66	Positive	Positive		0	3188												2011-03-18	FEMALE
TCGA-A2-A04P-01	TCGA-A2-A04P-01	9.8144	Stage IIIC	36	1	No_Conversion	547	547	Negative	FEMALE	Negative	Negative	M0	Positive	N3	547	1	Basal	Basal-like	Negative	T_Other	T2	DECEASED	1	548	1			548	36	Negative	Negative	548	0				179				<10%	Lung|Liver				2010-08-26	FEMALE
TCGA-A2-A04Q-01	TCGA-A2-A04Q-01	9.6059	Stage IA	48	3	Stage I	1275		Negative	FEMALE	Negative	Negative	M0	Negative	N0	1275	0	Basal	Basal-like	Negative	T1	T1	LIVING	0	2385	0			2385	48	Negative	Negative		0	1276	2385						<10%					2011-03-21	FEMALE
TCGA-A2-A04R-01	TCGA-A2-A04R-01	10.1347	Stage IA	36	5	Stage I	2499		Positive	FEMALE	Negative	Negative	M0	Negative	N0	2499	0	LumB	Luminal B	Positive	T1	T1	LIVING	0	2499	0			2499	36	Positive	Positive		0	2499							60-69%					2010-03-21	FEMALE
TCGA-A2-A04T-01	TCGA-A2-A04T-01	10.4872	Stage IIA	62	1	Stage IIA	2246		Negative	FEMALE	Negative	Negative	M0	Negative	N0	2246	0	Basal	Basal-like	Negative	T_Other	T2	LIVING	0	2246	0			2246	62	Negative	Negative		0	2246							<10%					2011-03-17	FEMALE
TCGA-A2-A04U-01	TCGA-A2-A04U-01	10.3174	Stage IIA	47		Stage IIA	670		Negative	FEMALE	Negative	Negative	M0	Negative	N0	670	0	Basal	Basal-like	Negative	T_Other	T2	LIVING	0	1486	0			1486	47	Negative	Negative		0	671	1486						<10%					2011-03-17	FEMALE
TCGA-A2-A04V-01	TCGA-A2-A04V-01	9.4937	Stage IIA	39	2	Stage IIA	1920	1920	Positive	FEMALE	Negative	Negative	M0	Negative	N0	1920	1	LumA	Luminal A	Positive	T_Other	T2	DECEASED	1	1920	1			1920	39	Positive	Positive	1920	0				1470				90-99%	Bone				2011-03-18	FEMALE
TCGA-A2-A04W-01	TCGA-A2-A04W-01	10.0217	Stage IIB	50	3	No_Conversion	1948		Negative	FEMALE	Positive	Negative	M0	Positive	N1	1948	0	Her2	HER2-enriched	Negative	T_Other	T2	LIVING	0	1948	0			1948	50	Negative	Negative		0	1948							<10%					2011-03-18	FEMALE
TCGA-A2-A04X-01	TCGA-A2-A04X-01	9.8333	Stage IIA	34	3	Stage IIA	1686		Positive	FEMALE	Positive	Negative	M0	Negative	N0	1686	0	Her2	HER2-enriched	Positive	T_Other	T2	LIVING	0	1686	0			1686	34	Positive	Positive		0	1686							80-89%					2011-03-18	FEMALE
TCGA-A2-A04Y-01	TCGA-A2-A04Y-01	9.4938	Stage IIB	53	5	No_Conversion	1099		Positive	FEMALE	Negative	Negative	M0	Positive	N1	1099	0	LumB	Luminal A	Positive	T_Other	T2	LIVING	0	1099	0			1099	53	Positive	Positive		0	1099							90-99%					2011-03-18	FEMALE
TCGA-A2-A0CK-01	TCGA-A2-A0CK-01	10.0046																						0	4159	0	1364	1	4159	60	Positive	Positive		0	4159		1409	1364		NO		40-49%					2013-04-18	FEMALE
TCGA-A2-A0CL-01	TCGA-A2-A0CL-01	9.4398	Stage IIIA	37	3	No_Conversion	1963		Positive	FEMALE	Negative	Negative	M0	Positive	N2	1963	0	Normal	HER2-enriched	Positive	T_Other	T3	LIVING	0	1964	0	1964	0	1964	37	Positive	Positive		0	1964							20-29%				Scheduled Follow-up Submission	2011-06-09	FEMALE
TCGA-A2-A0CM-01	TCGA-A2-A0CM-01	9.1907	Stage IIA	40	4	Stage IIA	754	754	Negative	FEMALE	Negative	Negative	M0	Negative	N0	754	1	Basal	Basal-like	Negative	T_Other	T2	DECEASED	1	754	1			754	40	Negative	Negative	754	0				382				<10%	Lung|Other, specify	Mediastinal lymph nodes			2010-09-06	FEMALE
TCGA-A2-A0CO-01	TCGA-A2-A0CO-01	9.7868																						1	3492	1	3492	0	3492	85	Positive	Positive	3492	0	3409					NO		40-49%					2013-04-18	FEMALE
TCGA-A2-A0CP-01	TCGA-A2-A0CP-01	9.8231	Stage IA	60	4	Stage I	2813		Positive	FEMALE	Negative	Negative	M0	Negative	N0	2813	0	LumA	Luminal A	Positive	T1	T1	LIVING	0	2813	0	2813	0	2813	60	Positive	Positive		0	2813							90-99%				Scheduled Follow-up Submission	2011-06-10	FEMALE
TCGA-A2-A0CQ-01	TCGA-A2-A0CQ-01	10.1197	Stage IA	62	2	Stage I	2694		Positive	FEMALE	Negative	Negative	M0	Negative	N0	2694	0	LumA	Luminal A	Positive	T1	T1	LIVING	0	2695	0	2695	0	2695	62	Positive	Positive		0	2695							90-99%				Scheduled Follow-up Submission	2011-06-10	FEMALE
TCGA-A2-A0CR-01	TCGA-A2-A0CR-01	10.7458																						0	3283	0	3283	0	3283	54	Positive	Positive		0	3283					NO		60-69%					2013-04-18	FEMALE
TCGA-A2-A0CS-01	TCGA-A2-A0CS-01	10.1317	Stage IV	73	2	No_Conversion	2298		Positive	FEMALE	Negative	Positive	M1	Positive	N3	2298	0	LumA	Luminal A	Positive	T_Other	T4	LIVING	0	2298	0	2298	0	2298	73	Positive	Positive		0	2298							80-89%	Other, specify	Ovary		Scheduled Follow-up Submission	2011-06-13	FEMALE
TCGA-A2-A0CT-01	TCGA-A2-A0CT-01	9.9069	Stage IIA	71	5	Stage IIA	2288		Positive	FEMALE	Negative	Negative	M0	Negative	N0	2288	0	LumA	Luminal B	Negative	T_Other	T2	LIVING	0	2289	0	2289	0	2289	71	Positive	Negative		0	2289							90-99%				Scheduled Follow-up Submission	2011-06-09	FEMALE
TCGA-A2-A0CU-01	TCGA-A2-A0CU-01	9.6296	Stage IIA	73	5	Stage IIA	139	157	Positive	FEMALE	Negative	Negative	M0	Negative	N0	157	1	LumA	Luminal A	Positive	T_Other	T2	DECEASED	1	158	1	158	0	158	73	Positive	Positive	158	0								90-99%				Scheduled Follow-up Submission	2011-06-10	FEMALE
TCGA-A2-A0CV-01	TCGA-A2-A0CV-01	9.4004	Stage IIB	41	2	No_Conversion	1929		Positive	FEMALE	Negative	Negative	M0	Positive	N1	1929	0	LumA	Luminal A	Positive	T_Other	T2	LIVING	0	1930	0	1930	0	1930	41	Positive	Positive		0	1930							90-99%				Scheduled Follow-up Submission	2011-06-13	FEMALE
TCGA-A2-A0CW-01	TCGA-A2-A0CW-01	9.1255	Stage IIB	67	1	No_Conversion	1947		Positive	FEMALE	Negative	Negative	M0	Positive	N1	1947	0	LumB	Luminal B	Positive	T_Other	T2	LIVING	0	1948	0	1948	0	1948	67	Positive	Positive		0	1948							90-99%				Scheduled Follow-up Submission	2011-06-13	FEMALE
TCGA-A2-A0CX-01	TCGA-A2-A0CX-01	9.346	Stage IIA	52	3	Stage IIA	1728		Positive	FEMALE	Positive	Negative	M0	Negative	N0	1728	0	Her2	HER2-enriched	Negative	T_Other	T2	LIVING	0	1728	0	1728	0	1728	52	Positive	Negative		0	1728											Scheduled Follow-up Submission	2011-06-10	FEMALE
TCGA-A2-A0CY-01	TCGA-A2-A0CY-01	10.9872	Stage IIB	63	1	No_Conversion	1673		Positive	FEMALE	Negative	Negative	M0	Positive	N1	1673	0		HER2-enriched	Positive	T_Other	T2	LIVING	0	1673	0	1673	0	1673	63	Positive	Positive		0	1673							90-99%				Scheduled Follow-up Submission	2011-06-09	FEMALE
TCGA-A2-A0CZ-01	TCGA-A2-A0CZ-01	10.1257	Stage IIA	46	4	Stage IIA	1615		Positive	FEMALE	Negative	Negative	M0	Negative	N0	1615	0	Normal	Luminal A	Positive	T_Other	T2	LIVING	0	1616	0	1616	0	1616	46	Positive	Positive		0	1616							90-99%				Scheduled Follow-up Submission	2011-06-10	FEMALE
TCGA-A2-A0D0-01	TCGA-A2-A0D0-01	9.9348	Stage IIA	60	1	Stage IIA	643		Negative	FEMALE	Negative	Negative	M0	Negative	N0	643	0	Basal	Basal-like	Negative	T_Other	T2	LIVING	0	643	0	643	0	643	60	Negative	Negative		0	643							<10%				Scheduled Follow-up Submission	2011-06-09	FEMALE
TCGA-A2-A0D1-01	TCGA-A2-A0D1-01	10.564	Stage IIA	76	1	Stage IIA	1051		Negative	FEMALE	Positive	Negative	M0	Negative	N0	1051	0	Her2	HER2-enriched	Negative	T_Other	T2	LIVING	0	1051	0	1051	0	1051	76	Negative	Negative		0	1051							<10%				Scheduled Follow-up Submission	2011-06-09	FEMALE
TCGA-A2-A0D2-01	TCGA-A2-A0D2-01	9.7156	Stage IIB	45	3	Stage IIA	1027		Negative	FEMALE	Negative	Negative	M0	Negative	N0	1027	0	Basal	Basal-like	Negative	T_Other	T2	LIVING	0	1027	0	1027	0	1027	45	Negative	Negative		0	1027							<10%				Scheduled Follow-up Submission	2011-06-09	FEMALE
TCGA-A2-A0D3-01	TCGA-A2-A0D3-01	9.1328	Stage IA	42	2	Stage I	875		Positive	FEMALE	Negative	Negative	M0	Negative	N0	875	0	LumA	Luminal A	Positive	T1	T1	LIVING	0	875	0	875	0	875	42	Positive	Positive		0	875							90-99%				Scheduled Follow-up Submission	2011-06-09	FEMALE
TCGA-A2-A0D4-01	TCGA-A2-A0D4-01	9.2474	Stage IIB	37	5	No_Conversion	767		Positive	FEMALE	Negative	Negative	M0	Positive	N1	767	0	LumB	Luminal B	Positive	T_Other	T2	LIVING	0	767	0	767	0	767	37	Positive	Positive		0	767							90-99%				Scheduled Follow-up Submission	2011-06-10	FEMALE
TCGA-A2-A0EM-01	TCGA-A2-A0EM-01	9.3063	Stage IA	73	2	Stage I	3093		Positive	FEMALE	Negative	Negative	M0	Negative	N0	3093	0	LumA	Luminal A	Positive	T1	T1	LIVING	0	3094	0	3094	0	3094	73	Positive	Positive		0	3094											Scheduled Follow-up Submission	2011-06-09	FEMALE
TCGA-A2-A0EN-01	TCGA-A2-A0EN-01	9.6358	Stage IIA	70	2	Stage IIA	2717		Positive	FEMALE	Negative	Negative	M0	Negative	N0	2717	0	LumA	Luminal A	Positive	T_Other	T2	LIVING	0	2718	0	2718	0	2718	70	Positive	Positive		0	2718											Scheduled Follow-up Submission	2011-06-10	FEMALE
TCGA-A2-A0EO-01	TCGA-A2-A0EO-01	9.5423	Stage IA	54	2	Stage I	2441		Positive	FEMALE	Negative	Negative	M0	Negative	N0	2441	0	LumA	Luminal A	Positive	T1	T1	LIVING	0	2442	0	2442	0	2442	54	Positive	Positive		0	2442											Scheduled Follow-up Submission	2011-06-13	FEMALE
TCGA-A2-A0EP-01	TCGA-A2-A0EP-01	9.7209																						0	3273	0	3273	0	3273	56	Positive	Negative		0	3273							80-89%					2013-04-18	FEMALE
TCGA-A2-A0EQ-01	TCGA-A2-A0EQ-01	10.3028	Stage IIA	64	4	Stage IIA	2426		Negative	FEMALE	Positive	Negative	M0	Negative	N0	2426	0	Her2	HER2-enriched	Negative	T_Other	T2	LIVING	0	2426	0	2426	0	2426	64	Negative	Negative		0	2426							<10%				Scheduled Follow-up Submission	2011-06-13	FEMALE
TCGA-A2-A0ER-01	TCGA-A2-A0ER-01	9.3439	Stage IB	63	5	No_Conversion	2262		Positive	FEMALE	Negative	Negative	M0	Positive	N1	2262	0	LumA	Luminal B	Positive	T1	T1	LIVING	0	2263	0	2263	0	2263	63	Positive	Positive		0	2263							90-99%				Scheduled Follow-up Submission	2011-06-13	FEMALE
TCGA-A2-A0ES-01	TCGA-A2-A0ES-01	8.9932	Stage IIA	52	4	Stage IIA	1127		Positive	FEMALE	Negative	Negative	M0	Negative	N0	1127	0	LumA	Luminal A	Positive	T_Other	T2	LIVING	0	1127	0	1127	0	1127	52	Positive	Positive		0	1127							60-69%				Scheduled Follow-up Submission	2011-06-10	FEMALE
TCGA-A2-A0ET-01	TCGA-A2-A0ET-01	9.5902	Stage IIIA	58	3	No_Conversion	1066		Positive	FEMALE	Negative	Negative	M0	Positive	N2	1066	0	LumA	Luminal A	Positive	T_Other	T2	LIVING	0	1066	0	1066	0	1066	58	Positive	Positive		0	1066							90-99%				Scheduled Follow-up Submission	2011-06-10	FEMALE
TCGA-A2-A0EU-01	TCGA-A2-A0EU-01	9.7179	Stage IA	79	4	Stage I	1043		Positive	FEMALE	Negative	Negative	M0	Negative	N0	1043	0	LumA	Luminal A	Positive	T1	T1	LIVING	0	1043	0	1043	0	1043	79	Positive	Positive		0	1043							90-99%				Scheduled Follow-up Submission	2011-06-10	FEMALE
TCGA-A2-A0EV-01	TCGA-A2-A0EV-01	9.0066	Stage IA	80	3	Stage I	968		Positive	FEMALE	Negative	Negative	M0	Negative	N0	968	0	LumA	Luminal A	Positive	T1	T1	LIVING	0	968	0	968	0	968	80	Positive	Positive		0	968							90-99%				Scheduled Follow-up Submission	2011-06-10	FEMALE
TCGA-A2-A0EW-01	TCGA-A2-A0EW-01	9.1109	Stage IIIC	53	2	No_Conversion	904		Positive	FEMALE	Negative	Negative	M0	Positive	N3	904	0	LumA	Luminal A	Positive	T1	T1	LIVING	0	905	0	905	0	905	53	Positive	Positive		0	905							90-99%				Scheduled Follow-up Submission	2011-06-10	FEMALE
TCGA-A2-A0EX-01	TCGA-A2-A0EX-01	9.6844	Stage IIB	46	4	Stage IIB	549		Positive	FEMALE	Negative	Negative	M0	Negative	N0	549	0	LumA	Luminal A	Positive	T_Other	T3	LIVING	0	752	0	752	0	752	46	Positive	Positive		0	752							60-69%				Scheduled Follow-up Submission	2011-06-10	FEMALE
TCGA-A2-A0EY-01	TCGA-A2-A0EY-01	9.9725	Stage IIB	62	3	No_Conversion	735		Positive	FEMALE	Positive	Negative	M0	Positive	N1	735	0	LumB	Luminal B	Negative	T_Other	T2	LIVING	0	735	0	735	0	735	62	Positive	Negative		0	735							60-69%				Scheduled Follow-up Submission	2011-06-10	FEMALE
TCGA-A2-A0ST-01	TCGA-A2-A0ST-01	9.5192	Stage IIA	62	1	No_Conversion	1643		Negative	FEMALE	Negative	Negative	M0	Positive	N1	1643	0	Basal	Basal-like	Negative	T1	T1	LIVING	0	3017	0			3017	62	Negative	Negative		0	3017											Scheduled Follow-up Submission	2011-07-14	FEMALE
TCGA-A2-A0SU-01	TCGA-A2-A0SU-01	9.629	Stage IIA	66	2	Stage IIA	1661		Positive	FEMALE	Negative	Negative	M0	Negative	N0	1661	0	LumA	Luminal A	Positive	T_Other	T2	LIVING	0	1662	0	1662	0	1662	66	Positive	Positive		0	1662							90-99%				Scheduled Follow-up Submission	2011-07-12	FEMALE
TCGA-A2-A0SV-01	TCGA-A2-A0SV-01	10.1669	Stage IV	63	5	No_Conversion	825	825	Positive	FEMALE	Negative	Positive	M1	Positive	N2	825	1	LumB	Luminal B	Positive	T_Other	T2	DECEASED	1	825	1			825	63	Positive	Positive	825	0								90-99%	Bone				2010-11-22	FEMALE
TCGA-A2-A0SW-01	TCGA-A2-A0SW-01	9.8532	Stage IV	82	4	No_Conversion	1364	1364	Positive	FEMALE	Negative	Positive	M1	Positive	N2	1364	1	LumB	Luminal B	Negative	T_Other	T2	DECEASED	1	1365	1			1365	82	Positive	Negative	1365	0				653				40-49%	Liver				2010-11-08	FEMALE
TCGA-A2-A0SX-01	TCGA-A2-A0SX-01	9.6989	Stage IA	48	1	Stage I	1288		Negative	FEMALE	Negative	Negative	M0	Negative	N0	1288	0	Basal	Basal-like	Negative	T1	T1	LIVING	0	1534	0	1534	0	1534	48	Negative	Negative		0	1534			1239								Scheduled Follow-up Submission	2011-07-14	FEMALE
TCGA-A2-A0SY-01	TCGA-A2-A0SY-01	9.6767	Stage IIIA	62	2	No_Conversion	1347		Positive	FEMALE	Positive	Negative	M0	Positive	N1	1347	0	LumA	Luminal A	Positive	T_Other	T3	LIVING	0	1347	0	1347	0	1347	62	Positive	Positive		0	1347							80-89%				Scheduled Follow-up Submission	2011-07-18	FEMALE
TCGA-A2-A0T0-01	TCGA-A2-A0T0-01	11.367	Stage IIB	59	1	No_Conversion	533		Negative	FEMALE	Negative	Negative	M0	Positive	N1	533	0	Basal	Basal-like	Negative	T_Other	T2	LIVING	0	533	0	533	0	533	59	Negative	Negative		0	533							<10%				Scheduled Follow-up Submission	2011-07-18	FEMALE
TCGA-A2-A0T1-01	TCGA-A2-A0T1-01	9.5298	Stage IIIC	55	4	No_Conversion	520		Negative	FEMALE	Positive	Negative	M0	Positive	N3	520	0	Her2	HER2-enriched	Negative	T_Other	T3	LIVING	0	521	0	521	0	521	55	Negative	Negative		0	521							<10%				Scheduled Follow-up Submission	2011-07-18	FEMALE
TCGA-A2-A0T2-01	TCGA-A2-A0T2-01	9.67	Stage IV	66	3	No_Conversion	240	240	Negative	FEMALE	Negative	Positive	M1	Positive	N3	240	1	Basal	Basal-like	Negative	T_Other	T3	DECEASED	1	255	1			255	66	Negative	Negative	255	0				78				<10%	Liver	Abdomen			2010-11-12	FEMALE
TCGA-A2-A0T3-01	TCGA-A2-A0T3-01	9.5772	Stage IA	37	3	Stage IIA	569		Positive	FEMALE	Negative	Negative	M0	Positive	N1	569	0	LumB	Luminal B	Positive	T1	T1	LIVING	0	569	0	569	0	569	37	Positive	Positive		0	569					NO		90-99%			2.3	Scheduled Follow-up Submission	2011-07-12	FEMALE
TCGA-A2-A0T4-01	TCGA-A2-A0T4-01	9.8637	Stage IIA	62	2	Stage IIA	624		Positive	FEMALE	Negative	Negative	M0	Negative	N0	624	0	LumA	Luminal B	Positive	T_Other	T2	LIVING	0	624	0	624	0	624	62	Positive	Positive		0	624							90-99%				Scheduled Follow-up Submission	2011-07-12	FEMALE
TCGA-A2-A0T5-01	TCGA-A2-A0T5-01	9.9435	Stage IIB	39	2	Stage IIA	531		Positive	FEMALE	Negative	Negative	M0	Negative	N0	531	0	LumA	Luminal A	Positive	T_Other	T2	LIVING	0	531	0	531	0	531	39	Positive	Positive		0	531							90-99%				Scheduled Follow-up Submission	2011-07-12	FEMALE
TCGA-A2-A0T6-01	TCGA-A2-A0T6-01	9.4714	Stage IIB	50	2	Stage IIB	575		Positive	FEMALE	Negative	Negative	M0	Negative	N0	575	0	LumA	Luminal A	Positive	T_Other	T3	LIVING	0	575	0	575	0	575	50	Positive	Positive		0	575							90-99%				Scheduled Follow-up Submission	2011-07-12	FEMALE
TCGA-A2-A0T7-01	TCGA-A2-A0T7-01	9.2158	Stage IIA	51	2	Stage IIA	631		Positive	FEMALE	Negative	Negative	M0	Negative	N0	631	0	LumA	Luminal A	Positive	T_Other	T2	LIVING	0	631	0	631	0	631	51	Positive	Positive		0	631							90-99%				Scheduled Follow-up Submission	2011-07-12	FEMALE
TCGA-A2-A0YC-01	TCGA-A2-A0YC-01	9.5841	Stage IIB	59	2	No_Conversion	989		Positive	FEMALE	Negative	Negative	M0	Positive	N1	989	0	LumA	Luminal A	Positive	T_Other	T2	LIVING	0	990	0	756	1	990	59	Positive	Positive		0	990			756				90-99%				Scheduled Follow-up Submission	2011-08-30	FEMALE
TCGA-A2-A0YD-01	TCGA-A2-A0YD-01	9.1012	Stage IIB	63	2	Stage IIB	769		Positive	FEMALE	Negative	Negative	M0	Negative	N0	769	0	LumA	Luminal A	Positive	T_Other	T3	LIVING	0	769	0	769	0	769	63	Positive	Positive		0	769							90-99%				Scheduled Follow-up Submission	2011-08-30	FEMALE
TCGA-A2-A0YE-01	TCGA-A2-A0YE-01	9.1143	Stage IIB	48	3	No_Conversion	553		Negative	FEMALE	Negative	Negative	M0	Positive	N1	553	0	Basal	Basal-like	Negative	T_Other	T2	LIVING	0	554	0	554	0	554	48	Negative	Negative		0	554							<10%				Scheduled Follow-up Submission	2011-08-30	FEMALE
TCGA-A2-A0YF-01	TCGA-A2-A0YF-01	9.0939	Stage IA	67	2	Stage I	469		Positive	FEMALE	Negative	Negative	M0	Negative	N0	469	0	LumA	Luminal A	Negative	T1	T1	LIVING	0	1535	0	1535	0	1535	67	Positive	Negative		0	1535							90-99%				Scheduled Follow-up Submission	2014-05-12	FEMALE
TCGA-A2-A0YG-01	TCGA-A2-A0YG-01	8.5798	Stage IIIC	63	5	No_Conversion	665		Positive	FEMALE	Positive	Negative	M0	Positive	N3	665	0	LumB	Luminal B	Positive	T_Other	T2	LIVING	0	666	0	666	0	666	63	Positive	Positive		0	666							90-99%				Scheduled Follow-up Submission	2011-09-16	FEMALE
TCGA-A2-A0YH-01	TCGA-A2-A0YH-01	9.4311	Stage IIIA	53	4	No_Conversion	658		Positive	FEMALE	Negative	Negative	M0	Positive	N2	658	0	LumB	Luminal B	Positive	T_Other	T2	LIVING	0	659	0	659	0	659	53	Positive	Positive		0	659							80-89%				Scheduled Follow-up Submission	2011-09-16	FEMALE
TCGA-A2-A0YI-01	TCGA-A2-A0YI-01	9.0786	Stage IA	62	3	Stage I	441		Positive	FEMALE	Negative	Negative	M0	Negative	N0	441	0	LumA	Luminal A	Positive	T1	T1	LIVING	0	1505	0	1505	0	1505	62	Positive	Positive		0	1505							90-99%				Scheduled Follow-up Submission	2014-05-12	FEMALE
TCGA-A2-A0YJ-01	TCGA-A2-A0YJ-01	9.9274	Stage IIIA	39	3	No_Conversion	565		Positive	FEMALE	Negative	Negative	M0	Positive	N2	565	0	Basal	Basal-like	Negative	T_Other	T3	LIVING	0	566	0	559	1	566	39	Positive	Negative		0	566			559				<10%				Scheduled Follow-up Submission	2011-09-16	FEMALE
TCGA-A2-A0YK-01	TCGA-A2-A0YK-01	8.9538	Stage IIA	61	5	Stage IIA	587		Positive	FEMALE	Negative	Negative	M0	Negative	N0	587	0	Normal	Normal-like	Negative	T_Other	T2	LIVING	0	588	0	588	0	588	61	Positive	Negative		0	588							90-99%				Scheduled Follow-up Submission	2011-09-16	FEMALE
TCGA-A2-A0YL-01	TCGA-A2-A0YL-01	9.144	Stage IIIA	48	2	No_Conversion	445		Positive	FEMALE	Negative	Negative	M0	Positive	N2	445	0	LumA	Luminal A	Positive	T_Other	T3	LIVING	0	1474	0	1474	0	1474	48	Positive	Positive		0	1474							70-79%				Scheduled Follow-up Submission	2014-05-12	FEMALE
TCGA-A2-A0YM-01	TCGA-A2-A0YM-01	9.3838	Stage IIA	67	3	Stage IIA	964		Negative	FEMALE	Negative	Negative	M0	Negative	N0	964	0	Basal	Basal-like	Negative	T_Other	T2	LIVING	0	965	0	965	0	965	67	Negative	Negative		0	965							<10%				Scheduled Follow-up Submission	2011-08-30	FEMALE
TCGA-A2-A0YT-01	TCGA-A2-A0YT-01	9.2742	Stage IIIB	56		No_Conversion	669	723	Positive	FEMALE	Negative	Negative	M0	Positive	N2	723	1	LumB		Negative	T_Other	T4	DECEASED	1	723	1	723	0	723	56	Positive	Negative	723	0								90-99%				Scheduled Follow-up Submission	2011-08-30	FEMALE
TCGA-A2-A1FV-01	TCGA-A2-A1FV-01	8.4911	Stage IIB	74	4	Stage IIB	460		Positive	FEMALE	Negative	Negative	M0	Negative	N0	460	0	LumA		Positive	T_Other	T3	LIVING	0	714	0	714	0	714	74	Positive	Positive		0	714					NO		90-99%				Scheduled Follow-up Submission	2012-01-09	FEMALE
TCGA-A2-A1FW-01	TCGA-A2-A1FW-01	8.7523	Stage IIIA	62	3	Stage IIIA	221		Positive	FEMALE	Negative	Negative	M0	Positive	N2	221	0	LumB		Negative	T_Other	T3	LIVING	0	528	0	528	0	528	62	Positive	Negative		0	528					NO		90-99%				Scheduled Follow-up Submission	2012-01-12	FEMALE
TCGA-A2-A1FX-01	TCGA-A2-A1FX-01	9.8095	Stage IIIA	61	4	Stage IIIA	935		Positive	FEMALE	Negative	Negative	M0	Positive	N2	935	0	LumB		Positive	T_Other	T3	LIVING	0	1119	0	1119	0	1119	61	Positive	Positive		0	1119					NO		70-79%			160	Scheduled Follow-up Submission	2012-01-12	FEMALE
TCGA-A2-A1FZ-01	TCGA-A2-A1FZ-01	9.1639	Stage IIA	63	3	Stage IIA	409		Positive	FEMALE	Negative	Negative	M0	Negative	N0	409	0	LumA		Positive	T_Other	T2	LIVING	0	683	0	683	0	683	63	Positive	Positive		0	683					NO		90-99%				Scheduled Follow-up Submission	2012-01-09	FEMALE
TCGA-A2-A1G0-01	TCGA-A2-A1G0-01	8.8087	Stage IIB	49	3	Stage IIB	380		Positive	FEMALE	Negative	Negative	M0	Positive	N1	380	0	LumA		Positive	T_Other	T2	LIVING	0	616	0	616	0	616	49	Positive	Positive		0	616					NO		90-99%				Scheduled Follow-up Submission	2012-01-09	FEMALE
TCGA-A2-A1G1-01	TCGA-A2-A1G1-01	8.6062	Stage IIB	85	4	Stage IIB	371		Negative	FEMALE	Positive	Negative	M0	Positive	N1	371	0	Basal		Negative	T_Other	T2	LIVING	0	584	0	584	0	584	85	Negative	Negative		0	584					NO					51	Scheduled Follow-up Submission	2012-01-12	FEMALE
TCGA-A2-A1G4-01	TCGA-A2-A1G4-01	8.9046	Stage IIIA	71	4	Stage IIIA	372		Positive	FEMALE	Negative	Negative	M0	Positive	N1	372	0	LumB		Positive	T_Other	T3	LIVING	0	595	0	595	0	595	71	Positive	Positive		0	595					NO		90-99%				Scheduled Follow-up Submission	2012-01-09	FEMALE
TCGA-A2-A1G6-01	TCGA-A2-A1G6-01	8.658	Stage IIIA	50	1	Stage IIIA	132		Negative	FEMALE	Negative	Negative	M0	Positive	N2	132	0	Normal		Negative	T_Other	T2	LIVING	0	501	0	501	0	501	50	Negative	Negative		0	501					NO						Scheduled Follow-up Submission	2012-01-09	FEMALE
TCGA-A2-A259-01	TCGA-A2-A259-01	9.0951	Stage IA	70	4	Stage I	1285		Positive	FEMALE	Negative	Negative	M0	Negative	N0	1285	0	LumA		Positive	T1	T1	LIVING	0	1596	0	1596	0	1596	70	Positive	Positive		0	1596					NO		90-99%			125	Scheduled Follow-up Submission	2012-04-23	FEMALE
TCGA-A2-A25A-01	TCGA-A2-A25A-01	9.0218	Stage IIA	44	2	Stage IIA	2968		Positive	FEMALE	Negative	Negative	M0	Negative	N0	2968	0	Normal		Positive	T_Other	T2	LIVING	0	3276	0	3276	0	3276	44	Positive	Positive		0	3276					NO		<10%				Scheduled Follow-up Submission	2012-04-19	FEMALE
TCGA-A2-A25B-01	TCGA-A2-A25B-01	9.0755	Stage IIB	39	5	Stage IIB	258		Positive	FEMALE	Negative	Negative	M0	Positive	N1	258	0	LumB		Positive	T_Other	T2	LIVING	0	496	0	496	0	496	39	Positive	Positive		0	496					NO		90-99%				Scheduled Follow-up Submission	2012-04-16	FEMALE
TCGA-A2-A25C-01	TCGA-A2-A25C-01	8.3116	Stage IIB	50	3	Stage IIB	285		Positive	FEMALE	Negative	Negative	M0	Positive	N1	285	0	LumB		Positive	T_Other	T2	LIVING	0	523	0	523	0	523	50	Positive	Positive		0	523					NO		90-99%				Scheduled Follow-up Submission	2012-04-17	FEMALE
TCGA-A2-A25D-01	TCGA-A2-A25D-01	9.4429	Stage IIIC	90	4	Stage IIIC	243		Positive	FEMALE	Negative	Negative	M0	Positive	N3	243	0	LumA		Negative	T_Other	T2	LIVING	0	552	0	552	0	552	90	Positive	Negative		0	552					NO		70-79%			118	Scheduled Follow-up Submission	2012-04-19	FEMALE
TCGA-A2-A25E-01	TCGA-A2-A25E-01	9.2145	Stage IIIA	34	5	Stage IIIA	2511		Positive	FEMALE	Equivocal	Negative	M0	Positive	N2	2511	0	LumB		Positive	T_Other	T2	LIVING	0	2796	0	2796	0	2796	34	Positive	Positive		0	2796					NO		80-89%				Scheduled Follow-up Submission	2012-04-23	FEMALE
TCGA-A2-A25F-01	TCGA-A2-A25F-01	8.9831	Stage IIA	66	1	Stage IIA	113		Negative	FEMALE	Negative	Negative	M0	Negative	N0	113	0	Basal		Positive	T_Other	T2	LIVING	0	322	0	322	0	322	66	Negative	Positive		0	322					NO						Scheduled Follow-up Submission	2012-04-23	FEMALE
TCGA-A2-A3KC-01	TCGA-A2-A3KC-01	9.4536																LumA						0	635	0	635	0	635	55	Positive	Positive		0	635					NO		90-99%			1.9		2012-12-03	FEMALE
TCGA-A2-A3KD-01	TCGA-A2-A3KD-01	9.6234																LumA						0	1206	0	1206	0	1206	47	Positive	Positive		0	1206					NO		90-99%					2012-12-03	FEMALE
TCGA-A2-A3XS-01	TCGA-A2-A3XS-01	10.5925																						1	1032	1	682	1	1032	62	Negative	Negative	1032	0				682		YES						Additional New Tumor Event	2012-08-15	FEMALE
TCGA-A2-A3XT-01	TCGA-A2-A3XT-01	10.7473																						0	2525	0	2525	0	2525	45	Negative	Negative		0	2525												2013-05-16	FEMALE
TCGA-A2-A3XU-01	TCGA-A2-A3XU-01	11.6252																						1	912	1	596	1	912	35	Negative	Negative	912	0				596							1.5		2012-08-30	FEMALE
TCGA-A2-A3XV-01	TCGA-A2-A3XV-01	11.4054																						0	699	0	699	0	699	46	Positive	Negative		0	699							<10%			1.7		2013-05-16	FEMALE
TCGA-A2-A3XW-01	TCGA-A2-A3XW-01	10.8663																						0	1505	0	1505	0	1505	42	Positive	Negative		0	1505					NO		90-99%					2013-05-16	FEMALE
TCGA-A2-A3XX-01	TCGA-A2-A3XX-01	9.8258																						1	1439	1	1439	0	1439	49	Negative	Negative	1439	0	1168					NO							2013-05-16	FEMALE
TCGA-A2-A3XY-01	TCGA-A2-A3XY-01	10.0255																						0	1064	0	802	1	1064	49	Negative	Negative		0	1064			802		NO							2013-05-16	FEMALE
TCGA-A2-A3XZ-01	TCGA-A2-A3XZ-01	9.5195																						0	1165	0	1165	0	1165	46	Negative	Negative		0	1165												2013-05-17	FEMALE
TCGA-A2-A3Y0-01	TCGA-A2-A3Y0-01	10.2927																						0	1167	0	1167	0	1167	57	Positive	Negative		0	1167							90-99%					2013-05-16	FEMALE
TCGA-A2-A4RW-01	TCGA-A2-A4RW-01	9.6954																						0	222	0	222	0	222	49	Positive	Positive		0	222							80-89%					2014-05-01	FEMALE
TCGA-A2-A4RX-01	TCGA-A2-A4RX-01	9.3246																						0	742	0	742	0	742	67	Positive	Positive		0	742							<10%					2014-04-11	FEMALE
TCGA-A2-A4RY-01	TCGA-A2-A4RY-01	9.1446																						0	648	0	648	0	648	46	Positive	Positive		0	648							90-99%					2014-05-05	FEMALE
TCGA-A2-A4S0-01	TCGA-A2-A4S0-01	9.9044																						0	706	0	706	0	706	77	Positive	Positive		0	706							90-99%					2014-05-01	FEMALE
TCGA-A2-A4S1-01	TCGA-A2-A4S1-01	9.5238																						0	820	0	820	0	820	66	Positive	Negative		0	820							<10%					2014-04-28	FEMALE
TCGA-A2-A4S2-01	TCGA-A2-A4S2-01	9.8969																						0	643	0	643	0	643	62	Positive	Positive		0	643							90-99%					2014-04-30	FEMALE
TCGA-A2-A4S3-01	TCGA-A2-A4S3-01	10.4166																						0	666	0	666	0	666	59	Positive	Positive		0	666							90-99%					2014-05-01	FEMALE
TCGA-A7-A0CD-01	TCGA-A7-A0CD-01	9.6291	Stage IA	66	3	Stage I	372		Positive	FEMALE	Negative	Negative	M0	Negative	N0	372	0	LumA	Luminal A	Positive	T1	T1	LIVING	0	1165	0	1165	0	1165	66	Positive	Positive		0	1165							90-99%			4		2013-02-04	FEMALE
TCGA-A7-A0CE-01	TCGA-A7-A0CE-01	10.5001	Stage IIA	57	1	Stage IIA	309		Negative	FEMALE	Negative	Negative	M0	Negative	N0	309	0	Basal	Basal-like	Negative	T_Other	T2	LIVING	0	1074	0	1074	0	1074	57	Negative	Negative		0	1074							<10%			2.9		2013-01-14	FEMALE	Vysis AutoVysion System
TCGA-A7-A0CE-11	TCGA-A7-A0CE-11	9.5657		57			309			FEMALE						309	0						LIVING	0	1074	0	1074	0	1074	57	Negative	Negative		0	1074							<10%			2.9		2013-01-14	FEMALE	Vysis AutoVysion System
TCGA-A7-A0CG-01	TCGA-A7-A0CG-01	8.6344	Stage IIA	78	2	Stage IIA	230		Positive	FEMALE	Negative	Negative	M0	Negative	N0	230	0	LumA	Luminal A	Negative	T_Other	T2	LIVING	0	1043	0	1043	0	1043	78	Positive	Negative		0	1043							90-99%					2013-01-15	FEMALE
TCGA-A7-A0CH-01	TCGA-A7-A0CH-01	9.0582	Stage IIA	79	2	Stage IIA	232			FEMALE	Negative	Negative	M0	Negative	N0	232	0	LumA	Luminal A		T_Other	T2	LIVING	0	1079	0	1079	0	1079	79				0	1079												2013-01-14	FEMALE
TCGA-A7-A0CH-11	TCGA-A7-A0CH-11	9.5897		79			232			FEMALE						232	0						LIVING	0	1079	0	1079	0	1079	79				0	1079												2013-01-14	FEMALE
TCGA-A7-A0CJ-01	TCGA-A7-A0CJ-01	9.9625	Stage IIA	57	1	Stage IIA	409		Positive	FEMALE	Negative	Negative	M0	Negative	N0	409	0	LumB	Luminal B	Positive	T_Other	T2	LIVING	0	931	0	931	0	931	57	Positive	Positive		0	931							90-99%					2013-01-31	FEMALE
TCGA-A7-A0D9-01	TCGA-A7-A0D9-01	9.2009	Stage IIA	37	4	Stage IIA	272		Positive	FEMALE	Negative	Negative	M0	Negative	N0	272	0	LumA	Luminal A	Negative	T_Other	T2	LIVING	0	1139	0	1139	0	1139	37	Positive	Negative		0	1139							90-99%					2013-02-01	FEMALE
TCGA-A7-A0D9-11	TCGA-A7-A0D9-11	8.9042		37			272			FEMALE						272	0	Normal					LIVING	0	1139	0	1139	0	1139	37	Positive	Negative		0	1139							90-99%					2013-02-01	FEMALE
TCGA-A7-A0DA-01	TCGA-A7-A0DA-01	9.0754	Stage IIA	62	1	Stage IIA	373		Negative	FEMALE	Negative	Negative	M0	Negative	N0	373	0	Basal	Basal-like	Negative	T_Other	T2	LIVING	0	1085	0	1085	0	1085	62	Negative	Negative		0	1085												2012-12-14	FEMALE
TCGA-A7-A0DB-01	TCGA-A7-A0DB-01	9.7592	Stage IIA	56	2	Stage IIA	266		Positive	FEMALE	Negative	Negative	M0	Negative	N0	266	0	LumA	Luminal A	Positive	T_Other	T2	LIVING	0	1007	0	1007	0	1007	56	Positive	Positive		0	1007				FPPP			90-99%					2012-12-14	FEMALE
TCGA-A7-A0DB-11	TCGA-A7-A0DB-11	8.928		56			266			FEMALE						266	0	Normal					LIVING	0	1007	0	1007	0	1007	56	Positive	Positive		0	1007				FPPP			90-99%					2012-12-14	FEMALE
TCGA-A7-A0DC-01	TCGA-A7-A0DC-01	9.5422	Stage IA	63		Stage I	386		Positive	FEMALE	Negative	Negative	M0	Negative	N0	386	0	LumA		Negative	T1	T1	LIVING	0	906	0	906	0	906	63	Positive	Negative		0	906							90-99%					2013-02-25	FEMALE
TCGA-A7-A0DC-11	TCGA-A7-A0DC-11	8.8542		63			386			FEMALE						386	0	Normal					LIVING	0	906	0	906	0	906	63	Positive	Negative		0	906							90-99%					2013-02-25	FEMALE
TCGA-A7-A13D-01	TCGA-A7-A13D-01	9.5383	Stage IIA	46	3	Stage IIA	267		Negative	FEMALE	Negative	Negative	M0	Negative	N0	267	0	Basal	Basal-like	Positive	T_Other	T2	LIVING	0	965	0	965	0	965	46	Negative	Positive		0	965				FPPP			<10%			1.8		2013-02-01	FEMALE
TCGA-A7-A13E-01	TCGA-A7-A13E-01	8.8282	Stage IIB	62	1	No_Conversion	326		Positive	FEMALE	Negative	Negative	M0	Positive	N1	326	0	Basal	Basal-like	Negative	T_Other	T2	LIVING	1	614	1	556	1	614	62	Positive	Negative	614	0	326			556	FPPP			20-29%			3	Additional New Tumor Event	2012-04-09	FEMALE
TCGA-A7-A13E-11	TCGA-A7-A13E-11	9.0509		62			326			FEMALE						326	0	Normal					LIVING	1	614	1	556	1	614	62	Positive	Negative	614	0	326			556	FPPP			20-29%			3	Additional New Tumor Event	2012-04-09	FEMALE
TCGA-A7-A13F-01	TCGA-A7-A13F-01	10.0887	Stage IIIA	44	3	No_Conversion	387		Positive	FEMALE	Negative	Negative	M0	Positive	N1	387	0	LumB	Luminal B	Positive	T_Other	T3	LIVING	0	765	0	765	0	765	44	Positive	Positive		0	765										2.8	Scheduled Follow-up Submission	2013-02-01	FEMALE
TCGA-A7-A13F-11	TCGA-A7-A13F-11	8.934		44			387			FEMALE						387	0	Normal					LIVING	0	765	0	765	0	765	44	Positive	Positive		0	765										2.8	Scheduled Follow-up Submission	2013-02-01	FEMALE
TCGA-A7-A13G-01	TCGA-A7-A13G-01	9.2389	Stage IIA	79	2	Stage IIA	348		Positive	FEMALE	Negative	Negative	M0	Negative	N0	348	0	LumA		Positive	T_Other	T2	LIVING	0	718	0	586	1	718	79	Positive	Positive		0	718		586	586		NO		90-99%				Scheduled Follow-up Submission	2012-09-14	FEMALE
TCGA-A7-A13G-11	TCGA-A7-A13G-11	8.8202		79			348			FEMALE						348	0	LumA					LIVING	0	718	0	586	1	718	79	Positive	Positive		0	718		586	586		NO		90-99%				Scheduled Follow-up Submission	2012-09-14	FEMALE
TCGA-A7-A13H-01	TCGA-A7-A13H-01	9.3557																						0	740	0	740	0	740	61	Positive	Positive		0	740		840	795		NO		80-89%			2.7		2012-10-19	FEMALE
TCGA-A7-A26E-01	TCGA-A7-A26E-01	8.8312	Stage IIIA	71	2	Stage IIIA	421		Positive	FEMALE	Negative	Negative	M0	Positive	N1	421	0	LumA		Positive	T_Other	T3	LIVING	0	954	0	954	0	954	71	Positive	Positive		0	954				FPPP	NO		90-99%				Scheduled Follow-up Submission	2013-02-01	FEMALE
TCGA-A7-A26F-01	TCGA-A7-A26F-01	7.9999	Stage IA	55	3	Stage I	257		Negative	FEMALE	Negative	Negative	M0	Negative	N0	257	0	Basal		Negative	T1	T1	LIVING	0	738	0	738	0	738	55	Negative	Negative		0	738					NO					1.8	Scheduled Follow-up Submission	2012-12-14	FEMALE
TCGA-A7-A26G-01	TCGA-A7-A26G-01	9.1394	Stage IIA	50	3	Stage IIA	209		Negative	FEMALE	Negative	Negative	M0	Negative	N0	209	0	Basal		Negative	T_Other	T2	LIVING	0	722	0	722	0	722	50	Negative	Negative		0	722					NO						Scheduled Follow-up Submission	2013-01-09	FEMALE
TCGA-A7-A26H-01	TCGA-A7-A26H-01	8.8795	Stage IIA	72	3	Stage IIA	64		Positive	FEMALE	Positive	Negative	M0	Positive	N1	64	0	LumA		Negative	T1	T1	LIVING	0	724	0	311	1	724	72	Positive	Negative		0	724			311		NO		90-99%			2.2	Scheduled Follow-up Submission	2013-02-05	FEMALE
TCGA-A7-A26I-01	TCGA-A7-A26I-01	8.8083	Stage IIA	65	1	Stage IIA	122		Negative	FEMALE	Negative	Negative	M0	Negative	N0	122	0	Basal		Negative	T_Other	T2	LIVING	0	661	0	661	0	661	65	Negative	Negative		0	661					NO					2	Scheduled Follow-up Submission	2013-02-01	FEMALE
TCGA-A7-A26J-01	TCGA-A7-A26J-01	8.8772	Stage IIA	49	3	Stage IIA	67		Positive	FEMALE	Negative	Negative	M0	Negative	N0	67	0	LumA		Positive	T_Other	T2	LIVING	0	627	0	627	0	627	49	Positive	Positive		0	627				FPPP	NO		90-99%				Scheduled Follow-up Submission	2013-02-01	FEMALE
TCGA-A7-A2KD-01	TCGA-A7-A2KD-01	8.5759																LumB						0	679	0	679	0	679	53	Positive	Positive		0	679							90-99%				Scheduled Follow-up Submission	2013-02-01	FEMALE
TCGA-A7-A3IY-01	TCGA-A7-A3IY-01	9.7316																LumA						0	345	0	345	0	345	71	Positive	Positive		0	345					NO		90-99%				Scheduled Follow-up Submission	2012-07-20	FEMALE
TCGA-A7-A3IZ-01	TCGA-A7-A3IZ-01	9.5479																LumA						0	322	0	322	0	322	62	Positive	Negative		0	322					NO		90-99%			3		2012-08-16	FEMALE
TCGA-A7-A3J0-01	TCGA-A7-A3J0-01	10.3785																LumA						0	313	0	313	0	313	62	Positive	Positive		0	313					NO		90-99%					2012-10-12	FEMALE
TCGA-A7-A3J1-01	TCGA-A7-A3J1-01	9.7768																LumA						0	343	0	343	0	343	63	Positive	Positive		0	343					NO		90-99%					2012-11-12	FEMALE
TCGA-A7-A3RF-01	TCGA-A7-A3RF-01	10.762																						0	408	0	174	1	408	79	Positive	Positive		0	408			174				90-99%					2013-02-19	FEMALE
TCGA-A7-A425-01	TCGA-A7-A425-01	10.018																						0	447	0	419	1	447	70	Positive	Positive		0	447		419	419				90-99%			2.5		2013-03-25	FEMALE
TCGA-A7-A426-01	TCGA-A7-A426-01	9.715																						0	364	0	364	0	364	50	Positive	Positive		0	364							70-79%					2013-03-26	FEMALE
TCGA-A7-A4SA-01	TCGA-A7-A4SA-01	9.5199																						0	454	0	454	0	454	40	Positive	Negative		0	454							80-89%					2013-10-03	FEMALE
TCGA-A7-A4SB-01	TCGA-A7-A4SB-01	9.6738																						0	418	0	418	0	418	56	Positive	Positive		0	418							70-79%					2013-10-04	FEMALE
TCGA-A7-A4SC-01	TCGA-A7-A4SC-01	9.4477																						0	446	0	446	0	446	62	Positive	Negative		0	446							90-99%			2.2		2013-10-08	FEMALE
TCGA-A7-A4SD-01	TCGA-A7-A4SD-01	8.8194																						0	441	0	441	0	441	52	Negative	Negative		0	441										5		2013-12-05	FEMALE
TCGA-A7-A4SE-01	TCGA-A7-A4SE-01	9.2866																						0	644	0	644	0	644	54	Negative	Negative		0	644												2013-10-16	FEMALE
TCGA-A7-A4SF-01	TCGA-A7-A4SF-01	9.7325																						0	545	0	545	0	545	54	Positive	Negative		0	545							90-99%					2013-10-09	FEMALE
TCGA-A7-A56D-01	TCGA-A7-A56D-01	12.0375																						0	448	0	448	0	448	84	Positive	Positive		0	448							90-99%					2013-10-23	FEMALE
TCGA-A7-A5ZV-01	TCGA-A7-A5ZV-01	10.6184																						0	368	0	368	0	368	62	Negative	Negative		0	368										2.5		2013-11-08	FEMALE
TCGA-A7-A5ZW-01	TCGA-A7-A5ZW-01	9.1707																						0	326	0	326	0	326	47	Positive	Positive		0	326							90-99%					2013-11-19	FEMALE
TCGA-A7-A5ZX-01	TCGA-A7-A5ZX-01	9.4451																						0	336	0	336	0	336	48	Positive	Positive		0	336												2013-12-06	FEMALE
TCGA-A7-A6VV-01	TCGA-A7-A6VV-01	9.8291																						0	313	0	313	0	313	51	Negative	Negative		0	313												2014-03-06	FEMALE
TCGA-A7-A6VW-01	TCGA-A7-A6VW-01	10.9473																						0	285	0	285	0	285	48	Negative	Negative		0	285												2014-03-06	FEMALE
TCGA-A7-A6VX-01	TCGA-A7-A6VX-01	9.3746																						0	317	0	317	0	317	68	Positive	Positive		0	317						Immune Stain by GenPath	90-99%					2014-03-13	FEMALE
TCGA-A7-A6VY-01	TCGA-A7-A6VY-01	10.7495																						0	266	0	266	0	266	48	Negative	Negative		0	266												2014-03-06	FEMALE
TCGA-A8-A06N-01	TCGA-A8-A06N-01	9.3023	Stage IIIB	66	3	Stage IIIB	0		Positive	FEMALE	Negative	Negative	M0	Negative	N0	0	0	LumB	Luminal B	Negative	T_Other	T4	LIVING							66	Positive	Negative		0	0												2011-05-27	FEMALE
TCGA-A8-A06O-01	TCGA-A8-A06O-01	9.9301	Stage I	60	5	Stage I	396		Positive	FEMALE	Negative	Negative	M0	Negative	N0	396	0	LumB	Luminal B	Positive	T1	T1	LIVING	0	396	0	396	0	396	60	Positive	Positive		0	396												2013-03-01	FEMALE
TCGA-A8-A06P-01	TCGA-A8-A06P-01	9.0465	Stage IIIA	63	4	Stage IIIA	396		Positive	FEMALE	Negative	Negative	M0	Positive	N2	396	0	LumA	Luminal A	Positive	T1	T1	LIVING	0	396	0			396	63	Positive	Positive		0	396												2013-03-02	FEMALE
TCGA-A8-A06Q-01	TCGA-A8-A06Q-01	9.4216	Stage IIIA	63	3	No_Conversion	31		Positive	FEMALE	Negative	Negative	M0	Positive	N2	31	0	LumB	Luminal B	Positive	T_Other	T3	LIVING	0	31	0			31	63	Positive	Positive		0	31												2011-05-27	FEMALE
TCGA-A8-A06R-01	TCGA-A8-A06R-01	8.991	Stage IIB	69		No_Conversion	546		Positive	FEMALE	Equivocal	Negative	M0	Positive	N1	546	0	LumB	Luminal B	Negative	T_Other	T2	LIVING	0	547	0	547	0	547	69	Positive	Negative		0	547												2013-03-02	FEMALE
TCGA-A8-A06T-01	TCGA-A8-A06T-01	9.6981	Stage IIIA	75	4	Stage IIIA	1249		Positive	FEMALE	Negative	Negative	M0	Positive	N1	1249	0	LumA	Luminal A	Positive	T_Other	T3	LIVING	0	1614	0			1614	75	Positive	Positive		0	1614												2013-03-02	FEMALE
TCGA-A8-A06U-01	TCGA-A8-A06U-01	9.4551	Stage IIB	80		Stage IIB	882	882	Positive	FEMALE	Equivocal	Negative	M0	Positive	N1	882	1	LumA	Luminal A	Positive	T_Other	T2	DECEASED	1	883	1			883	80	Positive	Positive	883	0													2013-03-02	FEMALE
TCGA-A8-A06X-01	TCGA-A8-A06X-01	10.4714	Stage IIB	77	1	Stage IIB	943	943	Positive	FEMALE	Positive	Negative	M0	Negative	N0	943	1	LumB	Luminal B	Negative	T_Other	T3	DECEASED	1	943	1			943	77	Positive	Negative	943	0													2013-03-02	FEMALE
TCGA-A8-A06Y-01	TCGA-A8-A06Y-01	9.5024	Stage IIA	66	4	Stage IIA	791		Positive	FEMALE	Negative	Negative	M0	Negative	N0	791	0	LumA	Luminal A	Positive	T_Other	T2	LIVING	0	791	0	791	1	791	66	Positive	Positive		0	791			791									2013-03-02	FEMALE
TCGA-A8-A06Z-01	TCGA-A8-A06Z-01	9.3956	Stage IIB	84	5	Stage IIB	31		Positive	FEMALE	Negative	Negative	M0	Negative	N0	31	0	LumB	Luminal B	Positive	T_Other	T3	LIVING	0	31	0			31	84	Positive	Positive		0	31												2011-05-27	FEMALE
TCGA-A8-A075-01	TCGA-A8-A075-01	9.2907	Stage IIB	42	2	Stage IIB	517		Positive	FEMALE	Negative	Negative	M0	Positive	N1	517	0	LumB	HER2-enriched	Positive	T_Other	T2	LIVING	0	518	0	518	0	518	42	Positive	Positive		0	518												2013-03-02	FEMALE
TCGA-A8-A076-01	TCGA-A8-A076-01	9.4644	Stage IIA	66	4	Stage IIA	1641		Positive	FEMALE	Positive	Negative	M0	Negative	N0	1641	0	LumB	HER2-enriched	Positive	T_Other	T2	LIVING	0	1642	0	1642	0	1642	66	Positive	Positive		0	1642												2013-03-02	FEMALE
TCGA-A8-A079-01	TCGA-A8-A079-01	9.9841	Stage IIIB	69	5	Stage IIIC	274		Positive	FEMALE	Negative	Negative	M0	Positive	N3	274	0	LumB	Luminal B	Positive	T_Other	T4	LIVING	0	274	0			274	69	Positive	Positive		0	274												2013-03-02	FEMALE
TCGA-A8-A07B-01	TCGA-A8-A07B-01	8.9528	Stage IIA	69	5	Stage IIA	1004		Positive	FEMALE	Positive	Negative	M0	Negative	N0	1004	0	LumA	HER2-enriched	Positive	T_Other	T2	LIVING	0	1308	0			1308	69	Positive	Positive		0	1308												2013-03-02	FEMALE
TCGA-A8-A07C-01	TCGA-A8-A07C-01	9.1632	Stage IIA	57	2	Stage IIA	580		Negative	FEMALE	Negative	Negative	M0	Negative	N0	580	0	Basal	Basal-like	Negative	T_Other	T2	LIVING	0	1034	0	1034	0	1034	57	Negative	Negative		0	1034												2013-03-02	FEMALE
TCGA-A8-A07E-01	TCGA-A8-A07E-01	9.2792	Stage X	81	2	Stage IIIC	608		Positive	FEMALE	Negative	Negative	M0	Positive	N3	608	0	LumA	Luminal A	Positive	T_Other	T4	LIVING	0	608	0	608	0	608	81	Positive	Positive		0	608												2013-03-02	FEMALE
TCGA-A8-A07F-01	TCGA-A8-A07F-01	8.8554	Stage IIB	65	2	Stage IIB	576		Positive	FEMALE	Negative	Negative	M0	Positive	N1	576	0	LumA	Luminal A	Positive	T_Other	T2	LIVING	0	577	0	577	0	577	65	Positive	Positive		0	577												2013-03-02	FEMALE
TCGA-A8-A07G-01	TCGA-A8-A07G-01	9.079	Stage IIA	65	3	Stage IIA	576		Positive	FEMALE	Negative	Negative	M0	Positive	N1	576	0	LumA	Luminal A	Positive	T1	T1	LIVING	0	577	0	577	0	577	65	Positive	Positive		0	577												2013-03-02	FEMALE
TCGA-A8-A07I-01	TCGA-A8-A07I-01	8.9599	Stage IIIA	69	3	Stage IIIA	426		Positive	FEMALE	Positive	Negative	M0	Positive	N2	426	0	Her2	HER2-enriched	Negative	T_Other	T2	LIVING	0	426	0	426	0	426	69	Positive	Negative		0	426												2013-03-02	FEMALE
TCGA-A8-A07J-01	TCGA-A8-A07J-01	9.087	Stage IIB	35	2	Stage IIB	365		Positive	FEMALE	Negative	Negative	M0	Positive	N1	365	0	LumA	Luminal A	Positive	T_Other	T2	LIVING	0	365	0	365	0	365	35	Positive	Positive		0	365												2013-03-02	FEMALE
TCGA-A8-A07L-01	TCGA-A8-A07L-01	9.0797	Stage IIIA	58	4	Stage IIIA	517		Positive	FEMALE	Negative	Negative	M0	Positive	N1	517	0	LumB	Luminal B	Positive	T_Other	T3	LIVING	0	975	0	975	0	975	58	Positive	Positive		0	975												2013-03-02	FEMALE
TCGA-A8-A07O-01	TCGA-A8-A07O-01	8.8037	Stage IIA	51	1	Stage IIA	304		Negative	FEMALE	Negative	Negative	M0	Negative	N0	304	0	Basal	Basal-like	Negative	T_Other	T2	LIVING	0	304	0	304	0	304	51	Negative	Negative		0	304												2013-03-02	FEMALE
TCGA-A8-A07P-01	TCGA-A8-A07P-01	9.9811	Stage IIB	68	4	Stage IIB	334		Positive	FEMALE	Positive	Negative	M0	Positive	N1	334	0	LumA	Luminal A	Positive	T_Other	T2	LIVING	0	334	0			334	68	Positive	Positive		0	334												2013-03-02	FEMALE
TCGA-A8-A07R-01	TCGA-A8-A07R-01	9.5399	Stage IIIC	80	3	Stage IIIC	273		Negative	FEMALE	Equivocal	Negative	M0	Positive	N3	273	0	Basal	Basal-like	Negative	T_Other	T2	LIVING	0	273	0			273	80	Negative	Negative		0	273												2011-05-27	FEMALE
TCGA-A8-A07S-01	TCGA-A8-A07S-01	9.3271	Stage IIA	73	2	Stage IIA	242		Positive	FEMALE	Negative	Negative	M0	Negative	N0	242	0	LumB	Luminal B	Negative	T_Other	T2	LIVING	0	243	0	243	0	243	73	Positive	Negative		0	243												2013-03-02	FEMALE
TCGA-A8-A07U-01	TCGA-A8-A07U-01	9.6119	Stage IIIA	66	3	Stage IIIA	303		Negative	FEMALE	Negative	Negative	M0	Positive	N2	303	0	Basal	Basal-like	Positive	T_Other	T2	LIVING	0	760	0	760	0	760	66	Negative	Positive		0	760												2013-03-02	FEMALE
TCGA-A8-A07W-01	TCGA-A8-A07W-01	9.575	Stage IV	76	3	Stage IV	304		Positive	FEMALE	Negative	Positive	M1	Negative	N0	304	0	LumB	Luminal B	Positive	T_Other	T2	LIVING	0	304	0			304	76	Positive	Positive		0	304												2013-03-02	FEMALE
TCGA-A8-A07Z-01	TCGA-A8-A07Z-01	10.2728	Stage IIA	85	3	Stage IIA	853		Positive	FEMALE	Negative	Negative	M0	Negative	N0	853	0		Luminal B	Positive	T_Other	T2	LIVING	0	1371	0	1371	0	1371	85	Positive	Positive		0	1371												2013-03-02	FEMALE
TCGA-A8-A081-01	TCGA-A8-A081-01	9.2827	Stage IIA	80	5	Stage IIA	0		Positive	FEMALE	Negative	Negative	M0	Negative	N0	0	0	LumB	HER2-enriched	Positive	T_Other	T2	LIVING							80	Positive	Positive		0	0												2011-05-27	FEMALE
TCGA-A8-A082-01	TCGA-A8-A082-01	9.5504	Stage IIB	58	4	Stage IIB	549		Positive	FEMALE	Negative	Negative	M0	Positive	N1	549	0	LumB	Luminal B	Positive	T_Other	T2	LIVING							58	Positive	Positive		0	-31												2013-03-02	FEMALE
TCGA-A8-A083-01	TCGA-A8-A083-01	9.5869	Stage IIB	67	2	Stage IIB	0		Positive	FEMALE	Negative	Negative	M0	Negative	N0	0	0	LumA	Luminal A	Positive	T_Other	T3	LIVING							67	Positive	Positive		0	0												2011-05-27	FEMALE
TCGA-A8-A084-01	TCGA-A8-A084-01	9.0905	Stage IIB	81	1	No_Conversion	458		Positive	FEMALE	Negative	Negative	M0	Positive	N1	458	0	LumB	Luminal B	Negative	T_Other	T2	LIVING	0	458	0			458	81	Positive	Negative		0	458												2013-03-02	FEMALE
TCGA-A8-A085-01	TCGA-A8-A085-01	10.5374	Stage IIB	44	5	Stage IIB	1124		Positive	MALE	Negative	Negative	M0	Positive	N1	1124	0	LumB	Luminal B	Positive	T_Other	T2	LIVING	0	1124	0	1124	0	1124	44	Positive	Positive		0	1124												2013-03-02	MALE
TCGA-A8-A086-01	TCGA-A8-A086-01	9.2887	Stage IIA	59	5	Stage IIA	396		Positive	FEMALE	Negative	Negative	M0	Positive	N1	396	0	LumA	Luminal A	Positive	T1	T1	LIVING	0	396	0	396	0	396	59	Positive	Positive		0	396												2013-03-02	FEMALE
TCGA-A8-A08A-01	TCGA-A8-A08A-01	10.0988	Stage I	89	2	Stage I	30		Positive	FEMALE	Negative	Negative	M0	Negative	N0	30	0		Luminal A	Positive	T1	T1	LIVING	0	30	0			30	89	Positive	Positive		0	30												2011-05-27	FEMALE
TCGA-A8-A08B-01	TCGA-A8-A08B-01	9.2116	Stage IIA	52	3	Stage IIA	702		Positive	FEMALE	Positive	Negative	M0	Negative	N0	702	0	Her2	HER2-enriched	Negative	T_Other	T2	LIVING	0	1156	0	1156	0	1156	52	Positive	Negative		0	1156												2013-03-02	FEMALE
TCGA-A8-A08C-01	TCGA-A8-A08C-01	9.0451	Stage IIA	65	2	Stage IIA	607		Positive	FEMALE	Negative	Negative	M0	Negative	N0	607	0	LumA	Luminal A	Positive	T_Other	T2	LIVING	0	881	0	881	0	881	65	Positive	Positive		0	881												2013-03-02	FEMALE
TCGA-A8-A08F-01	TCGA-A8-A08F-01	9.8191	Stage IIIC	59	4	Stage IIIC	549		Positive	FEMALE	Negative	Negative	M0	Positive	N3	549	0	LumB	Luminal B	Positive	T_Other	T2	LIVING	0	1004	0	1004	0	1004	59	Positive	Positive		0	1004												2013-03-02	FEMALE
TCGA-A8-A08G-01	TCGA-A8-A08G-01	9.6219	Stage IIA	41	3	Stage IIA	606		Positive	FEMALE	Positive	Negative	M0	Negative	N0	606	0	LumB	Luminal B	Positive	T_Other	T2	LIVING	0	607	0	607	0	607	41	Positive	Positive		0	607												2013-03-02	FEMALE
TCGA-A8-A08H-01	TCGA-A8-A08H-01	9.5219	Stage IIA	66	1	Stage IIA	0		Positive	FEMALE	Positive	Negative	M0	Negative	N0	0	0	Normal	Basal-like	Positive	T_Other	T2	LIVING							66	Positive	Positive		0	0												2011-05-27	FEMALE
TCGA-A8-A08I-01	TCGA-A8-A08I-01	8.7282	Stage IIA	53	4	Stage IIA	365		Positive	FEMALE	Negative	Negative	M0	Negative	N0	365	0	LumB	Luminal B	Positive	T_Other	T2	LIVING	0	365	0	365	0	365	53	Positive	Positive		0	365												2013-03-02	FEMALE
TCGA-A8-A08J-01	TCGA-A8-A08J-01	9.4241	Stage IV	52	5	Stage IV	1127	1127	Positive	FEMALE	Negative	Positive	M1	Positive	N3	1127	1	Her2	HER2-enriched	Negative	T_Other	T4	DECEASED	1	1127	1			1127	52	Positive	Negative	1127	0													2013-03-02	FEMALE
TCGA-A8-A08L-01	TCGA-A8-A08L-01	10.273	Stage IIIA	89	1	Stage IIIA	304	304	Positive	FEMALE	Negative	Negative	M0	Positive	N2	304	1	Her2	HER2-enriched	Negative	T_Other	T3	DECEASED	1	304	1			304	89	Positive	Negative	304	0													2013-03-02	FEMALE
TCGA-A8-A08O-01	TCGA-A8-A08O-01	8.647	Stage IV	45	2	Stage IV	942		Positive	FEMALE	Negative	Positive	M1	Positive	N3	942	0	LumA	Luminal A	Positive	T_Other	T2	LIVING	0	943	0	762	1	943	45	Positive	Positive		0	943			762									2013-03-02	FEMALE
TCGA-A8-A08P-01	TCGA-A8-A08P-01	9.7317	Stage IIIA	70	3	Stage IIIA	942		Positive	FEMALE	Positive	Negative	M0	Positive	N2	942	0	LumB	Luminal B	Positive	T_Other	T2	LIVING	0	943	0	943	0	943	70	Positive	Positive		0	943												2013-02-24	FEMALE
TCGA-A8-A08R-01	TCGA-A8-A08R-01	8.7564	Stage IIB	52	4	Stage IIB	30		Negative	FEMALE	Negative	Negative	M0	Positive	N1	30	0	Basal	Basal-like	Negative	T_Other	T2	LIVING	0	30	0			30	52	Negative	Negative		0	30												2011-05-27	FEMALE
TCGA-A8-A08S-01	TCGA-A8-A08S-01	9.1051	Stage IIA	71		Stage IIA	580		Positive	FEMALE	Positive	Negative	M0	Positive	N1	580	0	LumB		Positive	T1	T1	LIVING	0	1004	0	1004	0	1004	71	Positive	Positive		0	1004												2013-02-24	FEMALE
TCGA-A8-A08T-01	TCGA-A8-A08T-01	9.3389	Stage IV	64	4	Stage IV	2830		Positive	FEMALE	Negative	Positive	M1	Positive	N1	2830	0	LumA	Luminal A	Positive	T_Other	T2	LIVING	1	3409	1	2557	1	3409	64	Positive	Positive	3409	0	2830			2557									2013-02-24	FEMALE
TCGA-A8-A08X-01	TCGA-A8-A08X-01	9.4649	Stage IIIC	43	3	Stage IIIC	1034		Negative	FEMALE	Positive	Negative	M0	Positive	N3	1034	0	Her2	HER2-enriched	Negative	T_Other	T4	LIVING	0	1308	0	366	1	1308	43	Negative	Negative		0	1308			366									2013-02-24	FEMALE
TCGA-A8-A08Z-01	TCGA-A8-A08Z-01	8.9151	Stage IIIB	76	2	Stage IIIC	1217		Positive	FEMALE	Negative	Negative	M0	Positive	N3	1217	0	LumA	Luminal A	Positive	T_Other	T4	LIVING	0	1217	0			1217	76	Positive	Positive		0	1217												2011-05-27	FEMALE
TCGA-A8-A090-01	TCGA-A8-A090-01	9.3346	Stage IIA	74	4	Stage IIA	0		Positive	FEMALE	Negative	Negative	M0	Negative	N0	0	0	LumA	Luminal A	Positive	T_Other	T2	LIVING							74	Positive	Positive		0	0												2011-05-27	FEMALE
TCGA-A8-A091-01	TCGA-A8-A091-01	9.1822	Stage IIA	61	4	Stage IIA	580		Positive	FEMALE	Negative	Negative	M0	Negative	N0	580	0	LumA	Luminal A	Negative	T_Other	T2	LIVING	0	1004	0	243	1	1004	61	Positive	Negative		0	1004			243									2013-02-23	FEMALE
TCGA-A8-A092-01	TCGA-A8-A092-01	9.175	Stage IIIA	48	2	Stage IIIA	518		Positive	FEMALE	Negative	Negative	M0	Positive	N2	518	0	LumB	HER2-enriched	Positive	T_Other	T2	LIVING	0	942	0	942	0	942	48	Positive	Positive		0	942												2013-02-23	FEMALE
TCGA-A8-A093-01	TCGA-A8-A093-01	9.8267	Stage IIA	61	3	Stage IIA	545		Positive	FEMALE	Negative	Negative	M0	Negative	N0	545	0	LumA	Luminal A	Positive	T_Other	T2	LIVING	0	546	0	546	0	546	61	Positive	Positive		0	546												2013-02-23	FEMALE
TCGA-A8-A094-01	TCGA-A8-A094-01	9.6244	Stage IIA	75	1	Stage IIA	0		Positive	FEMALE	Negative	Negative	M0	Negative	N0	0	0	Her2	HER2-enriched	Negative	T_Other	T2	LIVING							75	Positive	Negative		0	0												2011-05-27	FEMALE
TCGA-A8-A095-01	TCGA-A8-A095-01	8.9543	Stage I	45	3	Stage I	1276		Positive	FEMALE	Negative	Negative	M0	Negative	N0	1276	0	LumB	Luminal B	Positive	T1	T1	LIVING	0	1277	0	1277	0	1277	45	Positive	Positive		0	1277												2013-02-23	FEMALE
TCGA-A8-A096-01	TCGA-A8-A096-01	9.3273	Stage IIA	73	2	Stage IIA	0		Positive	FEMALE	Negative	Negative	M0	Negative	N0	0	0	LumB	Luminal B	Positive	T_Other	T2	LIVING							73	Positive	Positive		0	0												2011-05-27	FEMALE
TCGA-A8-A097-01	TCGA-A8-A097-01	9.5814	Stage IIB	65	5	Stage IIB	365		Positive	FEMALE	Positive	Negative	M0	Positive	N1	365	0	LumA	Luminal B	Positive	T_Other	T2	LIVING	0	365	0	365	0	365	65	Positive	Positive		0	365												2013-02-23	FEMALE
TCGA-A8-A099-01	TCGA-A8-A099-01	9.6386	Stage X	76	2	Stage IIIC	304		Positive	FEMALE	Positive	Negative	M0	Positive	N3	304	0	LumA	Luminal A	Positive	T_Other	T4	LIVING	0	304	0	304	0	304	76	Positive	Positive		0	304												2013-02-23	FEMALE
TCGA-A8-A09A-01	TCGA-A8-A09A-01	9.1642	Stage X	40	4	Stage IIA	304		Positive	FEMALE	Negative	Negative	M0	Negative	N0	304	0	LumA	Luminal A	Positive	T_Other	T2	LIVING	0	304	0			304	40	Positive	Positive		0	304												2013-02-23	FEMALE
TCGA-A8-A09B-01	TCGA-A8-A09B-01	9.7603	Stage IIIB	58	4	Stage IIIB	365		Positive	FEMALE	Negative	Negative	M0	Positive	N1	365	0	LumA	Luminal A	Positive	T_Other	T4	LIVING	0	365	0			365	58	Positive	Positive		0	365												2013-02-23	FEMALE
TCGA-A8-A09C-01	TCGA-A8-A09C-01	9.1833	Stage X	69	4	Stage IIA	31		Positive	FEMALE	Negative	Negative	M0	Negative	N0	31	0	LumB	Luminal B	Positive	T_Other	T2	LIVING	0	31	0			31	69	Positive	Positive		0	31												2011-05-27	FEMALE
TCGA-A8-A09D-01	TCGA-A8-A09D-01	9.5638	Stage IIB	47	5	No_Conversion	396		Positive	FEMALE	Negative	Negative	M0	Positive	N1	396	0	LumA	Luminal B	Positive	T_Other	T2	LIVING	0	1522	0	1522	0	1522	47	Positive	Positive		0	1522												2013-02-23	FEMALE
TCGA-A8-A09E-01	TCGA-A8-A09E-01	10.5481	Stage IIIB	73		Stage IIIB	942		Positive	FEMALE	Equivocal	Negative	M0	Positive	N1	942	0			Positive	T_Other	T4	LIVING	0	1492	0	1492	0	1492	73	Positive	Positive		0	1492												2013-02-17	FEMALE
TCGA-A8-A09G-01	TCGA-A8-A09G-01	9.1044	Stage IIIC	79	2	Stage IIIC	0		Positive	FEMALE	Positive	Negative	M0	Positive	N3	0	0	Her2	HER2-enriched	Negative	T_Other	T3	LIVING							79	Positive	Negative		0	0												2011-05-27	FEMALE
TCGA-A8-A09I-01	TCGA-A8-A09I-01	9.2368	Stage IIA	84	5	Stage IIA	1006		Positive	FEMALE	Positive	Negative	M0	Negative	N0	1006	0	LumB	Luminal B	Positive	T_Other	T2	LIVING	0	1371	0	1371	0	1371	84	Positive	Positive		0	1371												2013-02-17	FEMALE
TCGA-A8-A09K-01	TCGA-A8-A09K-01	9.5518	Stage IIA	68		Stage IIA	911		Positive	FEMALE	Negative	Negative	M0	Positive	N1	911	0	LumA		Positive	T1	T1	LIVING	0	912	0	912	0	912	68	Positive	Positive		0	912												2013-02-17	FEMALE
TCGA-A8-A09M-01	TCGA-A8-A09M-01	9.8059	Stage IIIC	75	5	Stage IIIC	457		Positive	FEMALE	Negative	Negative	M0	Positive	N3	457	0	LumB	Luminal B	Positive	T_Other	T2	LIVING	0	1006	0	1006	0	1006	75	Positive	Positive		0	1006												2013-02-17	FEMALE
TCGA-A8-A09N-01	TCGA-A8-A09N-01	8.729	Stage IIIC	57	1	Stage IIIC	31		Positive	FEMALE	Positive	Negative	M0	Positive	N3	31	0	LumB	Luminal B	Positive	T_Other	T2	LIVING	0	31	0			31	57	Positive	Positive		0	31												2011-05-27	FEMALE
TCGA-A8-A09Q-01	TCGA-A8-A09Q-01	10.1243	Stage IIIB	83	2	Stage IIIB	761		Positive	FEMALE	Negative	Negative	M0	Positive	N2	761	0	LumB	Luminal B	Positive	T_Other	T4	LIVING	0	761	0			761	83	Positive	Positive		0	761												2013-03-10	FEMALE
TCGA-A8-A09R-01	TCGA-A8-A09R-01	9.2873	Stage IIB	82	5	Stage IIB	273		Positive	FEMALE	Negative	Negative	M0	Positive	N1	273	0	LumB	Luminal B	Positive	T_Other	T2	LIVING	0	273	0	273	0	273	82	Positive	Positive		0	273												2013-02-17	FEMALE
TCGA-A8-A09T-01	TCGA-A8-A09T-01	9.0902	Stage X	68	4	Stage I	578		Positive	FEMALE	Negative	Negative	M0	Negative	N0	578	0	LumA	Luminal A	Positive	T1	T1	LIVING	0	579	0	579	0	579	68	Positive	Positive		0	579												2013-02-17	FEMALE
TCGA-A8-A09V-01	TCGA-A8-A09V-01	8.2544	Stage IIA	51	2	Stage IIA	457		Positive	FEMALE	Negative	Negative	M0	Negative	N0	457	0	LumA	Luminal A	Positive	T_Other	T2	LIVING	0	457	0	457	0	457	51	Positive	Positive		0	457												2013-02-17	FEMALE
TCGA-A8-A09W-01	TCGA-A8-A09W-01	9.3183	Stage IIIB	70	2	Stage IIIC	30		Positive	FEMALE	Negative	Negative	M0	Positive	N3	30	0	LumB	Luminal B	Positive	T_Other	T2	LIVING	0	30	0			30	70	Positive	Positive		0	30												2011-05-27	FEMALE
TCGA-A8-A09X-01	TCGA-A8-A09X-01	9.8927	Stage IIIC	62	3	Stage IIIC	426	426	Negative	FEMALE	Negative	Negative	M0	Positive	N3	426	1	Her2	HER2-enriched	Negative	T_Other	T2	DECEASED	1	426	1			426	62	Negative	Negative	426	0													2011-05-27	FEMALE
TCGA-A8-A09Z-01	TCGA-A8-A09Z-01	9.8912	Stage IIB	83	2	Stage IIB	0		Positive	FEMALE	Negative	Negative	M0	Negative	N0	0	0		Luminal B	Negative	T_Other	T3	LIVING							83	Positive	Negative		0	0												2011-05-27	FEMALE
TCGA-A8-A0A1-01	TCGA-A8-A0A1-01	9.0678	Stage IIA	84	2	Stage IIA	365		Positive	FEMALE	Negative	Negative	M0	Negative	N0	365	0	LumA	Luminal A	Positive	T_Other	T2	LIVING	0	365	0			365	84	Positive	Positive		0	365												2011-05-27	FEMALE
TCGA-A8-A0A2-01	TCGA-A8-A0A2-01	9.5882	Stage IIA	66	2	Stage IIA	578		Positive	FEMALE	Negative	Negative	M0	Negative	N0	578	0	LumA	Luminal A	Positive	T_Other	T2	LIVING	0	579	0			579	66	Positive	Positive		0	579												2011-05-27	FEMALE
TCGA-A8-A0A4-01	TCGA-A8-A0A4-01	9.4057	Stage IIA	73	2	Stage IIA	396		Positive	FEMALE	Negative	Negative	M0	Negative	N0	396	0	LumA	Luminal A	Positive	T_Other	T2	LIVING	0	396	0	396	0	396	73	Positive	Positive		0	396												2013-02-16	FEMALE
TCGA-A8-A0A6-01	TCGA-A8-A0A6-01	9.3085	Stage IIIC	64	2	Stage IIIC	640		Positive	FEMALE	Negative	Negative	M0	Positive	N3	640	0	LumA	Luminal A	Positive	T_Other	T2	LIVING	0	640	0	640	0	640	64	Positive	Positive		0	640												2013-02-16	FEMALE
TCGA-A8-A0A7-01	TCGA-A8-A0A7-01	9.4124	Stage IIB	57	3	Stage IIB	30		Negative	FEMALE	Positive	Negative	M0	Positive	N1	30	0	Her2	HER2-enriched	Negative	T_Other	T2	LIVING	0	30	0			30	57	Negative	Negative		0	30												2011-05-27	FEMALE
TCGA-A8-A0A9-01	TCGA-A8-A0A9-01	9.6221	Stage IIA	80	3	Stage IIA	396		Positive	FEMALE	Negative	Negative	M0	Negative	N0	396	0	LumA	Luminal B	Positive	T_Other	T2	LIVING	0	822	0	822	0	822	80	Positive	Positive		0	822												2013-02-16	FEMALE
TCGA-A8-A0AB-01	TCGA-A8-A0AB-01	9.2511	Stage IIA	54	2	Stage IIA	517		Positive	FEMALE	Negative	Negative	M0	Negative	N0	517	0	LumA	Luminal B	Positive	T_Other	T2	LIVING	0	518	0	518	0	518	54	Positive	Positive		0	518												2013-02-16	FEMALE
TCGA-A8-A0AD-01	TCGA-A8-A0AD-01	9.1395	Stage I	83	2	Stage I	1157		Positive	FEMALE	Negative	Negative	M0	Negative	N0	1157	0	LumA	Luminal A	Positive	T1	T1	LIVING	0	1157	0	1157	0	1157	83	Positive	Positive		0	1157												2013-02-16	FEMALE
TCGA-AC-A23C-01	TCGA-AC-A23C-01	8.6787		62	3	Stage IIB	29		Positive	FEMALE	Positive	Negative	M0	Positive	N1	29	0	LumA		Positive	T_Other	T2	LIVING	0	29	0			29	62	Positive	Positive		0	29					NO		90-99%					2011-07-14	FEMALE
TCGA-AC-A23E-01	TCGA-AC-A23E-01	8.8556		50	2	Stage IIB	72		Positive	FEMALE	Negative	Negative	M0	Positive	N1	72	0	LumA		Positive	T_Other	T2	LIVING	0	72	0			72	50	Positive	Positive		0	72					NO		30-39%					2011-07-18	FEMALE
TCGA-AC-A23G-01	TCGA-AC-A23G-01	9.9312																LumA						0	330	0			330	76	Positive	Positive		0	330					NO		90-99%					2011-07-14	FEMALE
TCGA-AC-A23H-01	TCGA-AC-A23H-01	8.8524		90	3	Stage IIA	81		Positive	FEMALE	Positive	Negative	M0	Negative	N0	81	0	Her2		Negative	T_Other	T2	LIVING	1	174	1	174	0	174	90	Positive	Negative	174	0	81					NO		10-19%					2013-07-17	FEMALE
TCGA-AC-A23H-11	TCGA-AC-A23H-11	8.1999		90			81			FEMALE						81	0	Normal					LIVING	1	174	1	174	0	174	90	Positive	Negative	174	0	81					NO		10-19%					2013-07-17	FEMALE
TCGA-AC-A2B8-01	TCGA-AC-A2B8-01	9.3337			2													LumA						0	45	0			45	84	Positive	Positive		0	45					NO		90-99%					2011-09-12	FEMALE
TCGA-AC-A2BK-01	TCGA-AC-A2BK-01	10.6744																Basal						0	1172	0			1172	78	Negative	Negative		0	1172					NO							2011-09-16	FEMALE
TCGA-AC-A2BM-01	TCGA-AC-A2BM-01	9.1219																LumB						0	3022	0	3022	0	3022	41	Positive	Positive		0	3022					NO		60-69%					2014-10-03	FEMALE
TCGA-AC-A2FB-01	TCGA-AC-A2FB-01	9.129			3													LumA						0	1234	0	1234	0	1234	65	Positive	Positive		0	1234					NO		90-99%					2013-07-17	FEMALE
TCGA-AC-A2FB-11	TCGA-AC-A2FB-11	8.9186																Normal						0	1234	0	1234	0	1234	65	Positive	Positive		0	1234					NO		90-99%					2013-07-17	FEMALE
TCGA-AC-A2FE-01	TCGA-AC-A2FE-01	9.933
TCGA-AC-A2FF-01	TCGA-AC-A2FF-01	9.1785			1													LumA						0	1686	0			1686	40	Positive	Positive		0	1686					NO		30-39%					2011-09-23	FEMALE
TCGA-AC-A2FF-11	TCGA-AC-A2FF-11	9.2458																Normal						0	1686	0			1686	40	Positive	Positive		0	1686					NO		30-39%					2011-09-23	FEMALE
TCGA-AC-A2FG-01	TCGA-AC-A2FG-01	9.3138			2													LumA						0	1125	0			1125	79	Positive	Negative		0	1125					NO		90-99%					2011-09-21	FEMALE
	TCGA-AC-A2FG-11																							0	1125	0			1125	79	Positive	Negative		0	1125					NO		90-99%					2011-09-21	FEMALE
TCGA-AC-A2FK-01	TCGA-AC-A2FK-01	8.6672																Normal						0	1180	0			1180	45	Positive	Positive		0	1180					NO		90-99%					2011-09-13	FEMALE
TCGA-AC-A2FM-01	TCGA-AC-A2FM-01	10.2529																						1	792	1			792	87			792	0						YES			Other, specify	perinodal connective tissue			2012-02-22	FEMALE
TCGA-AC-A2FM-11	TCGA-AC-A2FM-11	10.2865																						1	792	1			792	87			792	0						YES			Other, specify	perinodal connective tissue			2012-02-22	FEMALE
TCGA-AC-A2FO-01	TCGA-AC-A2FO-01	9.4496																LumA						0	1542	0			1542	65	Positive	Negative		0	1542					NO		90-99%					2011-09-21	FEMALE
TCGA-AC-A2QH-01	TCGA-AC-A2QH-01	10.1086																Basal						0	1005	0	1005	0	1005	58	Negative	Negative		0	1005					NO							2014-08-26	FEMALE
TCGA-AC-A2QI-01	TCGA-AC-A2QI-01	9.5843																						0	28	0			28	76	Positive	Negative		0	28					NO		90-99%					2011-10-18	FEMALE
TCGA-AC-A2QJ-01	TCGA-AC-A2QJ-01	11.4989																						0	69	0			69	48	Negative	Negative		0	69					NO							2011-10-18	FEMALE
TCGA-AC-A3BB-01	TCGA-AC-A3BB-01	10.1812																						0	987	0	987	0	987	46	Positive	Positive		0	987					NO		90-99%					2014-04-29	FEMALE
TCGA-AC-A3EH-01	TCGA-AC-A3EH-01	9.9934
TCGA-AC-A3HN-01	TCGA-AC-A3HN-01	9.68																LumA						0	496	0	496	0	496	87	Positive	Positive		0	496					NO		90-99%					2014-09-30	FEMALE
TCGA-AC-A3OD-01	TCGA-AC-A3OD-01	9.8303																LumA						0	451	0	451	0	451	68	Positive	Positive		0	451					NO		90-99%					2013-07-17	FEMALE
TCGA-AC-A3QP-01	TCGA-AC-A3QP-01	10.3058																						0	675	0	675	0	675	79	Positive	Positive		0	675					NO		70-79%			2.2		2014-01-29	FEMALE
TCGA-AC-A3QQ-01	TCGA-AC-A3QQ-01	11.0101
TCGA-AC-A3TM-01	TCGA-AC-A3TM-01	11.1474
TCGA-AC-A3TN-01	TCGA-AC-A3TN-01	10.5098																						0	456	0	456	0	456	75	Positive	Positive		0	456					NO		90-99%					2014-05-31	FEMALE
TCGA-AC-A3W5-01	TCGA-AC-A3W5-01	10.367																						0	504	0	504	0	504	65	Positive	Positive		0	504							50-59%					2014-01-29	FEMALE
TCGA-AC-A3W6-01	TCGA-AC-A3W6-01	9.7903																						0	602	0	602	0	602	90	Positive	Positive		0	602							90-99%					2014-02-28	FEMALE
TCGA-AC-A3W7-01	TCGA-AC-A3W7-01	9.6523
TCGA-AC-A3YI-01	TCGA-AC-A3YI-01	9.3365																						0	707	0	707	0	707	74	Positive	Positive		0	707							90-99%					2014-06-30	FEMALE
TCGA-AC-A3YJ-01	TCGA-AC-A3YJ-01	10.5535																						0	754	0	754	0	754	66	Positive	Positive		0	754												2014-05-31	FEMALE
TCGA-AC-A4ZE-01	TCGA-AC-A4ZE-01	9.5297
TCGA-AC-A5EH-01	TCGA-AC-A5EH-01	10.293
	TCGA-AC-A5EI-01
TCGA-AC-A5XS-01	TCGA-AC-A5XS-01	9.8475																						0	47	0	47	0	47	74	Positive	Positive		0	47												2013-07-15	FEMALE
TCGA-AC-A5XU-01	TCGA-AC-A5XU-01	9.2338
TCGA-AC-A62V-01	TCGA-AC-A62V-01	12.0184																						1	348	1	348	0	348	58	Positive	Positive	348	0	2							90-99%	Bone				2014-05-31	MALE
TCGA-AC-A62X-01	TCGA-AC-A62X-01	9.9638																						0	417	0	417	0	417	72	Positive	Negative		0	417							<10%					2014-08-26	FEMALE
TCGA-AC-A62Y-01	TCGA-AC-A62Y-01	9.6666																						0	530	0	530	0	530	79	Positive	Positive		0	530							90-99%					2014-09-30	FEMALE
TCGA-AC-A6IV-01	TCGA-AC-A6IV-01	9.4548																						0	568	0	568	0	568	47	Positive	Positive		0	568							90-99%					2014-10-01	FEMALE
TCGA-AC-A6IW-01	TCGA-AC-A6IW-01	11.301																						0	413	0	413	0	413	73	Negative	Negative		0	413							<10%					2014-08-26	FEMALE
TCGA-AC-A6IX-01	TCGA-AC-A6IX-01	9.0259																						0	373	0	373	0	373	49	Positive	Positive		0	373							90-99%					2014-10-01	FEMALE
TCGA-AC-A6IX-06	TCGA-AC-A6IX-06	9.589																						0	373	0	373	0	373	49	Positive	Positive		0	373							90-99%					2014-10-01	FEMALE
TCGA-AC-A6NO-01	TCGA-AC-A6NO-01	10.0658																						0	51	0	51	0	51	43	Positive	Positive		0	51												2014-04-10	FEMALE
TCGA-AC-A7VB-01	TCGA-AC-A7VB-01	9.4617																						0	250	0	250	0	250	51	Positive	Negative		0	250							80-89%					2014-10-01	FEMALE
TCGA-AC-A7VC-01	TCGA-AC-A7VC-01	10.718																						0	1	0	1	0	1	56	Negative	Negative		0	1												2014-03-29	FEMALE
TCGA-AC-A8OP-01	TCGA-AC-A8OP-01	10.6762																						0	614	0	614	0	614	72	Positive	Positive		0	614							90-99%					2014-10-01	FEMALE
TCGA-AC-A8OQ-01	TCGA-AC-A8OQ-01	9.416																						0	34	0	34	0	34	72	Negative	Negative		0	34												2014-02-26	FEMALE
TCGA-AC-A8OR-01	TCGA-AC-A8OR-01	10.191																						0	40	0	40	0	40	75	Positive	Positive		0	40							90-99%					2014-02-26	FEMALE
TCGA-AC-A8OS-01	TCGA-AC-A8OS-01	9.2016																						0	70	0	70	0	70	71	Positive	Positive		0	70							90-99%					2014-02-26	FEMALE
TCGA-AN-A03X-01	TCGA-AN-A03X-01	9.7399	Stage IIA	74	4	No_Conversion	10		Positive	FEMALE	Negative	Negative	M0	Negative	N0	10	0	LumA	Luminal A	Positive	T_Other	T2	LIVING	0	10	0			10	74	Positive	Positive		0	10												2014-12-24	FEMALE
TCGA-AN-A03Y-01	TCGA-AN-A03Y-01	10.2024	Stage IIA	66	3	No_Conversion	10		Positive	FEMALE	Negative	Negative	M0	Negative	N0	10	0	LumB	Luminal B	Positive	T_Other	T2	LIVING	0	10	0			10	66	Positive	Positive		0	10												2014-12-24	FEMALE
TCGA-AN-A041-01	TCGA-AN-A041-01	8.3577	Stage IIB	29	5	Stage IIB	7		Positive	FEMALE	Equivocal	Negative	M0	Positive	N1	7	0	LumA	Luminal B	Negative	T_Other	T2	LIVING	0	7	0			7	29	Positive	Negative		0	7					NO							2014-12-24	FEMALE
TCGA-AN-A046-01	TCGA-AN-A046-01	9.6437	Stage IIA	68	2	No_Conversion	10		Positive	FEMALE	Negative	Negative	M0	Negative	N0	10	0	LumA	Luminal A	Positive	T_Other	T2	LIVING	0	10	0			10	68	Positive	Positive		0	10												2014-12-24	FEMALE
TCGA-AN-A049-01	TCGA-AN-A049-01	9.7581	Stage IIA	62	5	No_Conversion	19		Positive	FEMALE	Negative	Negative	M0	Negative	N0	19	0	LumA	Luminal B	Positive	T_Other	T2	LIVING	0	19	0			19	62	Positive	Positive		0	19						Allred (Biocare)						2014-12-24	FEMALE
TCGA-AN-A04A-01	TCGA-AN-A04A-01	9.4048	Stage IIIA	36	5	No_Conversion	89		Positive	FEMALE	Negative	Negative	M0	Positive	N2	89	0	LumA	Luminal A	Positive	T_Other	T2	LIVING	0	90	0			90	36	Positive	Positive		0	90						Allred (Biocare)						2010-12-29	FEMALE
TCGA-AN-A04C-01	TCGA-AN-A04C-01	9.7102	Stage IIB	51	3	No_Conversion	54		Negative	FEMALE	Positive	Negative	M0	Positive	N1	54	0	Her2	HER2-enriched	Negative	T_Other	T2	LIVING	0	54	0			54	51	Negative	Negative		0	54						Allred (Biocare)						2014-12-24	FEMALE
TCGA-AN-A04D-01	TCGA-AN-A04D-01	10.1633	Stage IIB	58	1	No_Conversion	52		Negative	FEMALE	Negative	Negative	M0	Positive	N1	52	0	Basal	Basal-like	Negative	T_Other	T2	LIVING	0	52	0			52	58	Negative	Negative		0	52						Allred (Biocare)						2014-12-24	FEMALE
TCGA-AN-A0AJ-01	TCGA-AN-A0AJ-01	9.767	Stage IIB	79	5	No_Conversion	243		Positive	FEMALE	Positive	Negative	M0	Negative	N0	243	0	LumB	Luminal B	Positive	T_Other	T3	LIVING	0	303	0	303	0	303	79	Positive	Positive		0	303						dextran coated charcoal	80-89%					2014-12-23	FEMALE
TCGA-AN-A0AK-01	TCGA-AN-A0AK-01	10.2459	Stage IIA	76	1	No_Conversion	223		Positive	FEMALE	Negative	Negative	M0	Negative	N0	223	0	LumB	Luminal B	Negative	T_Other	T2	LIVING	0	224	0	224	0	224	76	Positive	Negative		0	224						dextran coated charcoal	80-89%					2014-12-23	FEMALE
TCGA-AN-A0AL-01	TCGA-AN-A0AL-01	9.1099	Stage IIIB	41	1	No_Conversion	197		Negative	FEMALE	Negative	Negative	M0	Negative	N0	197	0	Basal	Basal-like	Negative	T_Other	T4	LIVING	0	198	0			198	41	Negative	Negative		0	198						dextran coated charcoal	<10%					2010-12-21	FEMALE
TCGA-AN-A0AM-01	TCGA-AN-A0AM-01	9.7566	Stage IIA	56	3	No_Conversion	5		Positive	FEMALE	Negative	Negative	M0	Negative	N0	5	0	LumB	Luminal B	Negative	T_Other	T2	LIVING	0	5	0			5	56	Positive	Negative		0	5												2014-12-23	FEMALE
TCGA-AN-A0AR-01	TCGA-AN-A0AR-01	9.6226	Stage IIA	55	1	No_Conversion	9		Negative	FEMALE	Negative	Negative	M0	Negative	N0	9	0		Basal-like	Negative	T_Other	T2	LIVING	0	10	0			10	55	Negative	Negative		0	10												2014-12-23	FEMALE
TCGA-AN-A0AS-01	TCGA-AN-A0AS-01	9.0908	Stage IIIA	70	3	No_Conversion	9		Positive	FEMALE	Negative	Negative	M0	Positive	N2	9	0	LumA	Luminal B	Negative	T_Other	T2	LIVING	0	10	0			10	70	Positive	Negative		0	10												2014-12-23	FEMALE
TCGA-AN-A0AT-01	TCGA-AN-A0AT-01	9.6533	Stage IIA	62	1	No_Conversion	10		Negative	FEMALE	Negative	Negative	M0	Negative	N0	10	0	Basal	Basal-like	Negative	T_Other	T2	LIVING	0	10	0			10	62	Negative	Negative		0	10												2014-12-23	FEMALE
TCGA-AN-A0FD-01	TCGA-AN-A0FD-01	10.4627	Stage IIA	71	1	No_Conversion	195		Positive	FEMALE	Positive	Negative	M0	Negative	N0	195	0	LumA	Luminal A	Positive	T_Other	T2	LIVING	0	196	0			196	71	Positive	Positive		0	196						dextran coated charcoal	80-89%					2014-12-23	FEMALE
	TCGA-AN-A0FE-01
TCGA-AN-A0FF-01	TCGA-AN-A0FF-01	9.5649	Stage IA	32	3	No_Conversion	140		Positive	FEMALE	Negative	Negative	M0	Negative	N0	140	0	LumB	Luminal B	Positive	T1	T1	LIVING	0	172	0	172	0	172	32	Positive	Positive		0	172						dextran coated charcoal	90-99%					2014-12-23	FEMALE
	TCGA-AN-A0FG-01
TCGA-AN-A0FJ-01	TCGA-AN-A0FJ-01	9.3886	Stage IV	59	1	No_Conversion	241		Positive	FEMALE	Negative	Negative	M0	Positive	N2	241	0	Basal	Basal-like	Negative	T_Other	T2	LIVING	0	242	0			242	59	Positive	Negative		0	242						dextran coated charcoal	10-19%					2014-12-23	FEMALE
TCGA-AN-A0FK-01	TCGA-AN-A0FK-01	9.9517	Stage IIIB	88	2	No_Conversion	212		Positive	FEMALE	Negative	Negative	M0	Negative	N0	212	0	LumA	Luminal B	Positive	T_Other	T4	LIVING	0	213	0			213	88	Positive	Positive		0	213						dextran coated charcoal	90-99%					2014-12-23	FEMALE
TCGA-AN-A0FL-01	TCGA-AN-A0FL-01	9.0493	Stage IIA	62	1	No_Conversion	230		Negative	FEMALE	Negative	Negative	M0	Negative	N0	230	0	Basal	Basal-like	Negative	T_Other	T2	LIVING	0	231	0			231	62	Negative	Negative		0	231						dextran coated charcoal	<10%					2014-12-23	FEMALE
TCGA-AN-A0FN-01	TCGA-AN-A0FN-01	9.1551	Stage IB	61	1	No_Conversion	218		Positive	FEMALE	Negative	Negative	M0	Negative	N0	218	0	LumA	Luminal A	Positive	T1	T1	LIVING	0	218	0			218	61	Positive	Positive		0	218						dextran coated charcoal	90-99%					2014-12-23	FEMALE
TCGA-AN-A0FS-01	TCGA-AN-A0FS-01	9.3478	Stage IB	55	2	No_Conversion	191		Positive	FEMALE	Negative	Negative	M0	Negative	N0	191	0	LumA	Luminal A	Negative	T1	T1	LIVING	0	191	0			191	55	Positive	Negative		0	191						dextran coated charcoal	90-99%					2010-12-20	FEMALE
TCGA-AN-A0FT-01	TCGA-AN-A0FT-01	9.6746	Stage IIB	63	3	No_Conversion	183		Positive	FEMALE	Positive	Negative	M0	Positive	N1	183	0	LumA	Luminal A	Positive	T_Other	T2	LIVING	0	214	0			214	63	Positive	Positive		0	214						dextran coated charcoal	90-99%					2014-12-24	FEMALE
TCGA-AN-A0FV-01	TCGA-AN-A0FV-01	9.1089	Stage IIA	58	1	No_Conversion	10		Negative	FEMALE	Positive	Negative	M0	Negative	N0	10	0	Her2	HER2-enriched	Negative	T_Other	T2	LIVING	0	10	0			10	58	Negative	Negative		0	10												2010-12-28	FEMALE
TCGA-AN-A0FW-01	TCGA-AN-A0FW-01	9.8939	Stage IIIA	67	3	No_Conversion	11		Positive	FEMALE	Negative	Negative	M0	Positive	N2	11	0	LumA	Luminal A	Indeterminate	T_Other	T2	LIVING	0	11	0			11	67	Positive	Indeterminate		0	11												2010-12-28	FEMALE
TCGA-AN-A0FX-01	TCGA-AN-A0FX-01	9.98	Stage IIA	52	1	No_Conversion	10		Negative	FEMALE	Negative	Negative	M0	Negative	N0	10	0	Basal	Basal-like	Negative	T_Other	T2	LIVING	0	10	0			10	52	Negative	Negative		0	10												2014-12-24	FEMALE
TCGA-AN-A0FY-01	TCGA-AN-A0FY-01	8.906	Stage IB	55	3	No_Conversion	10		Positive	FEMALE	Negative	Negative	M0	Negative	N0	10	0	LumB	Luminal B	Positive	T1	T1	LIVING	0	10	0			10	55	Positive	Positive		0	10												2010-12-29	FEMALE
TCGA-AN-A0FZ-01	TCGA-AN-A0FZ-01	8.9685	Stage IIIA	45	3	No_Conversion	10		Positive	FEMALE	Equivocal	Negative	M0	Positive	N2	10	0	LumA	Luminal A	Negative	T_Other	T2	LIVING	0	10	0			10	45	Positive	Negative		0	10												2014-12-24	FEMALE
TCGA-AN-A0G0-01	TCGA-AN-A0G0-01	9.3526	Stage IIA	56		No_Conversion	16		Negative	FEMALE	Negative	Negative	M0	Negative	N0	16	0	Basal	Basal-like	Negative	T_Other	T2	LIVING	0	16	0			16	56	Negative	Negative		0	16												2014-12-24	FEMALE
TCGA-AN-A0XL-01	TCGA-AN-A0XL-01	8.973	Stage IIA	61	5	Stage IIA	10		Positive	FEMALE	Negative	Negative	M0	Negative	N0	10	0	LumA	Luminal A	Positive	T_Other	T2	LIVING	0	10	0			10	61	Positive	Positive		0	10					NO							2011-03-25	FEMALE
TCGA-AN-A0XN-01	TCGA-AN-A0XN-01	9.3255	Stage IIIA	68	4	Stage IIIA	10		Negative	FEMALE	Negative	Negative	M0	Positive	N2	10	0	LumA	Luminal A	Positive	T_Other	T2	LIVING	0	10	0			10	68	Negative	Positive		0	10					NO							2011-03-25	FEMALE
TCGA-AN-A0XO-01	TCGA-AN-A0XO-01	9.4664	Stage IIIA	59	2	Stage IIIA	375		Positive	FEMALE	Negative	Negative	M0	Positive	N2	375	0	LumA	Luminal A	Negative	T_Other	T2	LIVING	0	375	0			375	59	Positive	Negative		0	375					NO							2014-12-23	FEMALE
TCGA-AN-A0XP-01	TCGA-AN-A0XP-01	9.4266	Stage IIIA	69	2	Stage IIIA	9		Positive	FEMALE	Negative	Negative	M0	Positive	N2	9	0	LumA	Luminal A	Positive	T_Other	T2	LIVING	0	9	0			9	69	Positive	Positive		0	9					NO							2014-12-23	FEMALE
TCGA-AN-A0XR-01	TCGA-AN-A0XR-01	9.8377	Stage IIIA	55	2	Stage IIIA	10		Positive	FEMALE	Negative	Negative	M0	Positive	N2	10	0	LumB	Luminal B	Negative	T_Other	T2	LIVING	0	10	0			10	55	Positive	Negative		0	10					NO							2014-12-23	FEMALE
TCGA-AN-A0XS-01	TCGA-AN-A0XS-01	9.5279	Stage IIIA	63	4	Stage IIIA	10		Negative	FEMALE	Negative	Negative	M0	Positive	N2	10	0	LumA	Luminal A	Positive	T_Other	T2	LIVING	0	10	0	10	0	10	63	Negative	Positive		0	10					NO							2014-12-23	FEMALE
TCGA-AN-A0XT-01	TCGA-AN-A0XT-01	8.3764	Stage IIIA	54	2	Stage IIIA	10		Positive	FEMALE	Negative	Negative	M0	Positive	N2	10	0	LumA	Luminal A	Negative	T_Other	T2	LIVING	0	10	0			10	54	Positive	Negative		0	10					NO							2014-12-23	FEMALE
TCGA-AN-A0XU-01	TCGA-AN-A0XU-01	8.816	Stage IIA	54	1	Stage IIA	10		Negative	FEMALE	Negative	Negative	M0	Negative	N0	10	0	Basal	Basal-like	Negative	T_Other	T2	LIVING	0	10	0			10	54	Negative	Negative		0	10					NO							2014-12-23	FEMALE
TCGA-AN-A0XV-01	TCGA-AN-A0XV-01	9.3269	Stage IIIA	67	4	Stage IIIA	162		Positive	FEMALE	Negative	Negative	M0	Positive	N2	162	0	LumA	Luminal A	Positive	T_Other	T2	LIVING	0	162	0			162	67	Positive	Positive		0	162					NO	dextran coated charcoal	90-99%					2011-03-29	FEMALE
TCGA-AN-A0XW-01	TCGA-AN-A0XW-01	9.6656	Stage IIIA	36	5	Stage IIIA	170		Positive	FEMALE	Negative	Negative	M0	Positive	N2	170	0	LumA	Luminal B	Positive	T_Other	T2	LIVING	0	170	0	170	0	170	36	Positive	Positive		0	170					NO	dextran coated charcoal	90-99%					2014-12-23	FEMALE
TCGA-AO-A03L-01	TCGA-AO-A03L-01	9.9515	Stage IIIA	34	5	No_Conversion	2442		Positive	FEMALE	Negative	Negative	M0	Positive	N2	2442	0	LumA	HER2-enriched	Positive	T_Other	T3	LIVING	0	2442	0			2442	34	Positive	Positive		0	2442							70-79%			63		2010-12-07	FEMALE
TCGA-AO-A03M-01	TCGA-AO-A03M-01	8.944	Stage IA	29	1	Stage I	1455		Positive	FEMALE	Negative	Negative	M0	Negative	N0	1455	0	LumA	Luminal A	Positive	T1	T1	LIVING	0	1866	0	1866	0	1866	29	Positive	Positive		0	1866							70-79%				Scheduled Follow-up Submission	2012-04-04	FEMALE
TCGA-AO-A03N-01	TCGA-AO-A03N-01	9.0438	Stage IIB	59	3	No_Conversion	1645		Positive	FEMALE	Negative	Negative	M0	Positive	N1	1645	0	LumB	HER2-enriched	Positive	T_Other	T2	LIVING	0	2031	0	1645	1	2031	59	Positive	Positive		0	2031			1645				70-79%				Scheduled Follow-up Submission	2012-01-24	FEMALE
TCGA-AO-A03O-01	TCGA-AO-A03O-01	9.2005	Stage IIA	69	3	Stage IIA	993	2483	Positive	FEMALE	Negative	Negative	M0	Negative	N0	2483	1	LumB	Luminal B	Positive	T_Other	T2	DECEASED	1	2483	1			2483	69	Positive	Positive	2483	0							>10% STAINING = POSITIVE				68		2010-09-19	FEMALE
TCGA-AO-A03P-01	TCGA-AO-A03P-01	9.1649	Stage IIA	54	3	No_Conversion	2576		Positive	FEMALE	Negative	Negative	M0	Positive	N1	2576	0	LumB	Luminal B	Positive	T_Other	T2	LIVING	1	2911	1	1922	1	2911	54	Positive	Positive	2911	0	2576	2576		1922				90-99%				Scheduled Follow-up Submission	2011-08-22	FEMALE
TCGA-AO-A03R-01	TCGA-AO-A03R-01	10.2887	Stage IIB	57	4	No_Conversion	1707		Positive	FEMALE	Negative	Negative	M0	Positive	N1	1707	0	Normal	Normal-like	Positive	T_Other	T2	LIVING	0	2091	0	2091	0	2091	57	Positive	Positive		0	2091							90-99%			70	Scheduled Follow-up Submission	2011-08-22	FEMALE
TCGA-AO-A03T-01	TCGA-AO-A03T-01	10.3913	Stage IIB	42	5	No_Conversion	1187		Positive	FEMALE	Negative	Negative	M0	Positive	N1	1187	0	Normal	Normal-like	Positive	T_Other	T2	LIVING	0	1456	0	1456	0	1456	42	Positive	Positive		0	1456							90-99%				Scheduled Follow-up Submission	2011-08-22	FEMALE
TCGA-AO-A03U-01	TCGA-AO-A03U-01	9.2442	Stage IA	31	1	Stage I	1727	1796	Negative	FEMALE	Negative	Negative	M0	Negative	N0	1796	1	Normal	Normal-like	Negative	T1	T1	DECEASED	1	1793	1	1614	1	1793	31	Negative	Negative	1793	0				1614				<10%				Scheduled Follow-up Submission	2012-01-24	FEMALE
TCGA-AO-A03V-01	TCGA-AO-A03V-01	9.1618	Stage IA	41	1	Stage I	886		Positive	FEMALE	Negative	Negative	M0	Negative	N0	886	0	LumA	Luminal A	Positive	T1	T1	LIVING	0	886	0			886	41	Positive	Positive		0	886							90-99%					2011-01-09	FEMALE
TCGA-AO-A0J2-01	TCGA-AO-A0J2-01	9.2765	Stage IA	41	3	Stage I	585		Negative	FEMALE	Negative	Negative	M0	Negative	N0	585	0	Her2	HER2-enriched	Negative	T1	T1	LIVING	0	997	0	997	0	997	41	Negative	Negative		0	997							<10%			2.4	Scheduled Follow-up Submission	2011-08-22	FEMALE
TCGA-AO-A0J3-01	TCGA-AO-A0J3-01	9.7045	Stage IIB	67	5	No_Conversion	302		Positive	FEMALE	Negative	Negative	M0	Positive	N1	302	0	LumB	Luminal B	Positive	T_Other	T2	LIVING	0	651	0	651	0	651	67	Positive	Positive		0	651							<10%			2.6	Scheduled Follow-up Submission	2011-08-22	FEMALE
TCGA-AO-A0J4-01	TCGA-AO-A0J4-01	9.3746	Stage IA	41	1	Stage I	294		Negative	FEMALE	Negative	Negative	M0	Negative	N0	294	0	Basal	Basal-like	Negative	T1	T1	LIVING	0	1587	0	1587	0	1587	41	Negative	Negative		0	1587							<10%				Scheduled Follow-up Submission	2011-08-22	FEMALE
TCGA-AO-A0J5-01	TCGA-AO-A0J5-01	9.8295	Stage IV	48		No_Conversion	704		Positive	FEMALE	Negative	Positive	M1	Positive	N1	704	0	LumA		Negative	T_Other	T4	LIVING	1	792	1	792	0	792	48	Positive	Negative	792	0	705	735						90-99%	Lung|Bone|Liver		64	Scheduled Follow-up Submission	2011-12-12	FEMALE	>2.2 Positive
TCGA-AO-A0J6-01	TCGA-AO-A0J6-01	10.1293	Stage IIA	61	1	Stage IIA	775		Negative	FEMALE	Negative	Negative	M0	Negative	N0	775	0	Basal	Basal-like	Negative	T_Other	T2	LIVING	0	1140	0	1140	0	1140	61	Negative	Negative		0	1140							<10%				Scheduled Follow-up Submission	2011-08-22	FEMALE
TCGA-AO-A0J7-01	TCGA-AO-A0J7-01	10.175	Stage IIB	71	2	No_Conversion	260		Positive	FEMALE	Negative	Negative	M0	Positive	N1	260	0	LumB	Luminal B	Positive	T_Other	T2	LIVING	0	618	0	618	0	618	71	Positive	Positive		0	618							90-99%					2011-08-22	FEMALE
TCGA-AO-A0J8-01	TCGA-AO-A0J8-01	9.4948	Stage IIA	61	2	Stage IIA	277		Positive	FEMALE	Negative	Negative	M0	Negative	N0	277	0	LumA	Luminal A	Positive	T_Other	T2	LIVING	0	680	0	680	0	680	61	Positive	Positive		0	680							90-99%				Scheduled Follow-up Submission	2011-08-22	FEMALE
TCGA-AO-A0J9-01	TCGA-AO-A0J9-01	9.4297	Stage IIIC	61	2	No_Conversion	1255		Positive	FEMALE	Negative	Negative	M0	Positive	N3	1255	0	LumA	Luminal A	Positive	T_Other	T2	LIVING	0	1613	0	1066	1	1613	61	Positive	Positive		0	1613			1066				90-99%			127	Scheduled Follow-up Submission	2011-08-22	FEMALE
TCGA-AO-A0JA-01	TCGA-AO-A0JA-01	9.3843	Stage IIIC	36	2	No_Conversion	346		Positive	FEMALE	Negative	Negative	M0	Positive	N3	346	0	LumA	Luminal A	Positive	T_Other	T2	LIVING	0	655	0	143	1	655	36	Positive	Positive		0	655			143				90-99%				Scheduled Follow-up Submission	2011-08-22	FEMALE
TCGA-AO-A0JB-01	TCGA-AO-A0JB-01	10.511	Stage IIIA	50	1	No_Conversion	1150		Positive	FEMALE	Negative	Negative	M0	Positive	N1	1150	0		Normal-like	Positive	T_Other	T3	LIVING	0	1542	0	1542	0	1542	50	Positive	Positive		0	1542							90-99%				Scheduled Follow-up Submission	2011-08-22	FEMALE
TCGA-AO-A0JC-01	TCGA-AO-A0JC-01	9.404	Stage IIA	64	1	Stage IIA	1547		Positive	FEMALE	Negative	Negative	M0	Negative	N0	1547	0	LumA	Luminal B	Positive	T_Other	T2	LIVING	0	1547	0	1547	0	1547	64	Positive	Positive		0	1547							90-99%				Scheduled Follow-up Submission	2011-08-22	FEMALE
TCGA-AO-A0JD-01	TCGA-AO-A0JD-01	9.9894	Stage IIIA	59	2	No_Conversion	1813		Positive	FEMALE	Negative	Negative	M0	Positive	N1	1813	0	LumB	Luminal B	Positive	T_Other	T3	LIVING	0	2190	0	2190	0	2190	59	Positive	Positive		0	2190							90-99%			49	Scheduled Follow-up Submission	2011-08-22	FEMALE
TCGA-AO-A0JE-01	TCGA-AO-A0JE-01	9.6413	Stage IIIA	53	5	No_Conversion	1965		Negative	FEMALE	Positive	Negative	M0	Positive	N2	1965	0	Her2	HER2-enriched	Negative	T_Other	T2	LIVING	0	2335	0	2335	0	2335	53	Negative	Negative		0	2335							<10%			71	Scheduled Follow-up Submission	2011-08-22	FEMALE
TCGA-AO-A0JF-01	TCGA-AO-A0JF-01	9.1927	Stage IIA	68	2	No_Conversion	354		Positive	FEMALE	Negative	Negative	M0	Positive	N1	354	0	LumA	Luminal A	Positive	T1	T1	LIVING	0	650	0	650	0	650	68	Positive	Positive		0	650							90-99%				Scheduled Follow-up Submission	2011-08-22	FEMALE
TCGA-AO-A0JG-01	TCGA-AO-A0JG-01	9.4914	Stage IIIA	49	5	No_Conversion	449		Positive	FEMALE	Negative	Negative	M0	Positive	N2	449	0	LumA	Luminal A	Positive	T_Other	T2	LIVING	0	798	0	798	0	798	49	Positive	Positive		0	798							90-99%				Scheduled Follow-up Submission	2011-08-22	FEMALE
TCGA-AO-A0JI-01	TCGA-AO-A0JI-01	9.7755	Stage IIA	56	4	No_Conversion	1172		Positive	FEMALE	Negative	Negative	M0	Positive	N1	1172	0	LumA	Luminal B	Negative	T1	T1	LIVING	0	1528	0	1528	0	1528	56	Positive	Negative		0	1528							90-99%				Scheduled Follow-up Submission	2011-12-12	FEMALE
TCGA-AO-A0JJ-01	TCGA-AO-A0JJ-01	9.548	Stage IIB	54	2	No_Conversion	1512		Positive	FEMALE	Negative	Negative	M0	Positive	N1	1512	0	LumA	Luminal A	Positive	T_Other	T2	LIVING	0	1887	0	1887	0	1887	54	Positive	Positive		0	1887							90-99%				Scheduled Follow-up Submission	2011-08-22	FEMALE
TCGA-AO-A0JL-01	TCGA-AO-A0JL-01	10.0371	Stage IIIA	59	3	No_Conversion	1319		Negative	FEMALE	Negative	Negative	M0	Positive	N2	1319	0	Basal	Basal-like	Negative	T_Other	T2	LIVING	0	1683	0	1683	0	1683	59	Negative	Negative		0	1683							<10%			50	Scheduled Follow-up Submission	2011-08-22	FEMALE
TCGA-AO-A0JM-01	TCGA-AO-A0JM-01	9.0598	Stage IIB	40	3	No_Conversion	1826		Positive	FEMALE	Positive	Negative	M0	Positive	N1	1826	0	LumB	Luminal B	Positive	T_Other	T2	LIVING	0	2184	0	2184	0	2184	40	Positive	Positive		0	2184							90-99%			74		2011-08-22	FEMALE
TCGA-AO-A124-01	TCGA-AO-A124-01	8.9896	Stage IIA	38	3	Stage IIA	3119		Negative	FEMALE	Negative	Negative	M0	Negative	N0	3119	0	Basal	Basal-like	Negative	T_Other	T2	LIVING	0	3120	0			3120	38	Negative	Negative		0	3120							<10%					2010-12-07	FEMALE
TCGA-AO-A125-01	TCGA-AO-A125-01	9.5644	Stage IIA	72	2	Stage IIA	3018		Positive	FEMALE	Negative	Negative	M0	Negative	N0	3018	0	LumA	Luminal A	Positive	T_Other	T2	LIVING	0	3019	0			3019	72	Positive	Positive		0	3019							50-59%					2010-12-07	FEMALE
TCGA-AO-A126-01	TCGA-AO-A126-01	10.3478	Stage IIA	39	5	Stage IIA	2850		Positive	FEMALE	Negative	Negative	M0	Negative	N0	2850	0	LumA	Luminal A	Positive	T_Other	T2	LIVING	0	3307	0	267	1	3307	39	Positive	Positive		0	3307			267				20-29%			49	Scheduled Follow-up Submission	2011-12-12	FEMALE
TCGA-AO-A128-01	TCGA-AO-A128-01	9.7652	Stage IIA	61	3	Stage IIA	2877		Negative	FEMALE	Negative	Negative	M0	Negative	N0	2877	0	Basal	Basal-like	Negative	T_Other	T2	LIVING	0	3248	0	3248	0	3248	61	Negative	Negative		0	3248							<10%			49	Scheduled Follow-up Submission	2011-12-12	FEMALE
TCGA-AO-A129-01	TCGA-AO-A129-01	10.3138	Stage IIB	29	1	No_Conversion	2923		Negative	FEMALE	Negative	Negative	M0	Positive	N1	2923	0	Basal	Basal-like	Negative	T_Other	T2	LIVING	0	2923	0			2923	29	Negative	Negative		0	2923							<10%			49		2010-12-08	FEMALE
TCGA-AO-A12A-01	TCGA-AO-A12A-01	9.22	Stage IIA	47	2	Stage IIA	2754		Positive	FEMALE	Negative	Negative	M0	Negative	N0	2754	0	LumA	Luminal A	Positive	T_Other	T2	LIVING	0	2755	0			2755	47	Positive	Positive		0	2755							90-99%			58		2010-12-08	FEMALE
TCGA-AO-A12B-01	TCGA-AO-A12B-01	10.2613	Stage IIA	63	3	Stage IIA	2359		Positive	FEMALE	Negative	Negative	M0	Negative	N0	2359	0	LumA	Luminal B	Positive	T_Other	T2	LIVING	0	2989	0	2989	0	2989	63	Positive	Positive		0	2989							90-99%				Scheduled Follow-up Submission	2013-05-22	FEMALE
TCGA-AO-A12C-01	TCGA-AO-A12C-01	9.6839	Stage IIB	42	2	No_Conversion	1993		Positive	FEMALE	Positive	Negative	M0	Positive	N1	1993	0	LumA	Luminal A	Positive	T_Other	T2	LIVING	0	1994	0			1994	42	Positive	Positive		0	1994							90-99%			78		2010-12-08	FEMALE
TCGA-AO-A12D-01	TCGA-AO-A12D-01	8.3546	Stage IIA	43	3	No_Conversion	1948		Negative	FEMALE	Positive	Negative	M0	Positive	N1	1948	0	Her2	HER2-enriched	Negative	T1	T1	LIVING	0	1948	0			1948	43	Negative	Negative		0	1948							<10%			66		2010-12-08	FEMALE
TCGA-AO-A12E-01	TCGA-AO-A12E-01	9.6402	Stage IIB	51	3	Stage IIB	1742		Positive	FEMALE	Negative	Negative	M0	Negative	N0	1742	0	LumA	Luminal A	Positive	T_Other	T3	LIVING	0	1743	0			1743	51	Positive	Positive		0	1743							80-89%					2010-12-08	FEMALE
TCGA-AO-A12F-01	TCGA-AO-A12F-01	9.7051	Stage IIA	36	1	Stage IIA	1471		Negative	FEMALE	Negative	Negative	M0	Negative	N0	1471	0	Basal	Basal-like	Negative	T_Other	T2	LIVING	0	1471	0			1471	36	Negative	Negative		0	1471							<10%					2010-12-08	FEMALE
TCGA-AO-A12G-01	TCGA-AO-A12G-01	9.5672	Stage IIA	75	2	Stage IIA	1265		Positive	FEMALE	Negative	Negative	M0	Negative	N0	1265	0	LumA	Luminal A	Positive	T_Other	T2	LIVING	0	1266	0			1266	75	Positive	Positive		0	1266							90-99%			67		2010-12-08	FEMALE
TCGA-AO-A12H-01	TCGA-AO-A12H-01	10.045	Stage IIA	69	1	Stage IIA	862		Positive	FEMALE	Negative	Negative	M0	Negative	N0	862	0	LumA	Luminal A	Positive	T_Other	T2	LIVING	0	863	0			863	69	Positive	Positive		0	863							90-99%					2010-12-08	FEMALE
TCGA-AO-A1KO-01	TCGA-AO-A1KO-01	8.2705	Stage IIB	46	1	Stage IIB	448		Positive	FEMALE	Negative	Negative	M0	Negative	N0	448	0	Normal		Positive	T_Other	T3	LIVING	0	448	0			448	46	Positive	Positive		0	448					NO		90-99%					2011-04-01	FEMALE
TCGA-AO-A1KP-01	TCGA-AO-A1KP-01	8.9839	Stage IIA	77	2	Stage IIA	2513		Positive	FEMALE	Negative	Negative	M0	Positive	N1	2513	0	LumB		Positive	T1	T1	LIVING	0	2513	0			2513	77	Positive	Positive		0	2513					NO		80-89%					2011-04-01	FEMALE
TCGA-AO-A1KQ-01	TCGA-AO-A1KQ-01	10.4049	Stage IIIB	84	4	Stage IIIB	1519		Positive	MALE	Negative	Negative	M0	Positive	N1	1519	0	LumB		Positive	T_Other	T4	LIVING	0	1882	0	1882	0	1882	84	Positive	Positive		0	1882					NO		90-99%				Scheduled Follow-up Submission	2012-02-20	MALE
TCGA-AO-A1KR-01	TCGA-AO-A1KR-01	10.5699		51	1		2140		Negative	FEMALE						2140	0	Basal		Negative			LIVING	0	2141	0			2141	51	Negative	Negative		0	2141					NO							2011-09-15	FEMALE
TCGA-AO-A1KS-01	TCGA-AO-A1KS-01	8.38	Stage IIA	69	5	Stage IIA	16		Positive	FEMALE	Negative	Negative	M0	Negative	N0	16	0	LumB		Positive	T_Other	T2	LIVING	0	16	0			16	69	Positive	Positive		0	16					NO		90-99%			3.2		2011-04-01	FEMALE
TCGA-AO-A1KT-01	TCGA-AO-A1KT-01	9.0305	Stage IIA	78	2	Stage IIA	541		Positive	FEMALE	Negative	Negative	M0	Positive	N1	541	0	LumB		Positive	T1	T1	LIVING	0	541	0			541	78	Positive	Positive		0	541					NO		90-99%			1.7		2011-04-01	FEMALE
TCGA-AQ-A04H-01	TCGA-AQ-A04H-01	9.6252	Stage IIIA	61	5	No_Conversion	439		Positive	FEMALE	Positive			Positive	N2	439	0	LumB	Luminal B	Positive	T_Other	T2	LIVING	0	754	0	754	0	754	61	Positive	Positive		0	754							90-99%					2012-09-24	FEMALE
TCGA-AQ-A04J-01	TCGA-AQ-A04J-01	8.5599	Stage IIA	45	1	Stage IIA	499		Negative	FEMALE	Negative	Negative	M0	Negative	N0	499	0	Basal	Basal-like	Negative	T_Other	T2	LIVING	0	819	0	819	0	819	45	Negative	Negative		0	819							<10%				Scheduled Follow-up Submission	2012-02-20	FEMALE
TCGA-AQ-A04L-01	TCGA-AQ-A04L-01	11.2326	Stage IIA	48	1	Stage IIA	3344		Positive	FEMALE	Positive	Negative	M0	Negative	N0	3344	0	LumA	Luminal A	Negative	T_Other	T2	LIVING	0	3957	0	3957	0	3957	48	Positive	Negative		0	3957							60-69%					2012-09-24	FEMALE
TCGA-AQ-A0Y5-01	TCGA-AQ-A0Y5-01	9.2839	Stage IIIA	70	3	Stage IIIA		161	Positive	FEMALE	Positive	Negative	M0	Positive	N2	161	1	LumA		Positive	T_Other	T2	DECEASED	1	172	1			172	70	Positive	Positive	172	0						NO		70-79%					2011-04-07	FEMALE
TCGA-AQ-A1H2-01	TCGA-AQ-A1H2-01	10.0549	Stage IIIA	84	5	Stage IIIA	197		Positive	FEMALE	Positive	Negative	M0	Positive	N2	197	0	LumA		Positive	T_Other	T2	LIVING	0	475	0	475	0	475	84	Positive	Positive		0	475					NO		90-99%				Scheduled Follow-up Submission	2012-01-03	FEMALE
TCGA-AQ-A1H3-01	TCGA-AQ-A1H3-01	8.8822	Stage IIIC	49	2	Stage IIIC	138		Positive	FEMALE	Negative	Negative	M0	Positive	N3	138	0	LumA		Positive	T_Other	T2	LIVING	0	989	0	989	0	989	49	Positive	Positive		0	989					NO		90-99%				Scheduled Follow-up Submission	2013-10-28	FEMALE
TCGA-AQ-A54N-01	TCGA-AQ-A54N-01	9.9243																						0	78	0	78	0	78	51	Negative	Negative		0	78												2014-01-14	FEMALE
TCGA-AQ-A54O-01	TCGA-AQ-A54O-01	10.4198																						0	1001	0	1001	0	1001	51	Positive	Positive		0	1001							90-99%					2014-01-14	MALE
TCGA-AQ-A7U7-01	TCGA-AQ-A7U7-01	9.3053																						1	584	1	584	0	584	55	Positive	Positive	584	0	304							80-89%					2014-12-15	FEMALE
TCGA-AR-A0TP-01	TCGA-AR-A0TP-01	9.3678	Stage II	43	1	No_Conversion	2392		Positive	FEMALE	Negative	Negative	M0	Negative	N0	2392	0	Basal	Basal-like	Negative	T_Other	T2	LIVING	0	3386	0	3386	0	3386	43	Positive	Negative		0	3386							<10%				Scheduled Follow-up Submission	2013-10-02	FEMALE
TCGA-AR-A0TQ-01	TCGA-AR-A0TQ-01	9.6671	Stage III	27	3	No_Conversion	1500		Positive	FEMALE	Positive	Negative	M0	Positive	N1	1500	0	LumB	Luminal B	Negative	T_Other	T3	LIVING	0	2240	0	2240	0	2240	27	Positive	Negative		0	2240							10-19%				Scheduled Follow-up Submission	2013-10-02	FEMALE
TCGA-AR-A0TR-01	TCGA-AR-A0TR-01	9.4686	Stage II	68	1	No_Conversion	21	160	Positive	FEMALE	Negative	Negative	M0	Positive	N1	160	1	LumA	Luminal A	Positive	T_Other	T2	DECEASED	1	160	1	160	0	160	68	Positive	Positive	160	0												Scheduled Follow-up Submission	2011-12-12	FEMALE
TCGA-AR-A0TS-01	TCGA-AR-A0TS-01	8.8167	Stage II	46	4	No_Conversion	1138		Negative	FEMALE	Negative	Negative	M0	Positive	N1	1138	0	Basal	Basal-like	Negative	T_Other	T2	LIVING	0	2275	0	2275	0	2275	46	Negative	Negative		0	2275											Scheduled Follow-up Submission	2013-10-02	FEMALE
TCGA-AR-A0TT-01	TCGA-AR-A0TT-01	9.1138	Stage III	53	3	No_Conversion	1679		Positive	FEMALE	Negative	Negative	M0	Positive	N2	1679	0	LumB	Luminal B	Negative	T_Other	T2	LIVING	0	2636	0	2636	0	2636	53	Positive	Negative		0	2636							10-19%				Scheduled Follow-up Submission	2013-10-02	FEMALE
TCGA-AR-A0TU-01	TCGA-AR-A0TU-01	10.8347	Stage II	35	4	No_Conversion	360		Negative	FEMALE	Negative	Negative	M0	Negative	N0	360	0	Basal	Basal-like	Negative	T_Other	T2	LIVING	0	417	0	417	0	417	35	Negative	Negative		0	417											Scheduled Follow-up Submission	2011-12-15	FEMALE
TCGA-AR-A0TV-01	TCGA-AR-A0TV-01	10.3981	Stage II	66	1	No_Conversion	904		Positive	FEMALE	Negative	Negative	M0	Negative	N0	904	0	LumB	Luminal B	Positive	T_Other	T2	LIVING	0	1288	0	1288	0	1288	66	Positive	Positive		0	1288							90-99%				Scheduled Follow-up Submission	2011-12-12	FEMALE
TCGA-AR-A0TW-01	TCGA-AR-A0TW-01	9.7903	Stage III	50	4	No_Conversion	739		Positive	FEMALE	Negative	Negative	M0	Positive	N1	739	0	LumA	Luminal A	Positive	T_Other	T3	LIVING	0	3009	0	3009	0	3009	50	Positive	Positive		0	3009			739								Scheduled Follow-up Submission	2013-10-02	FEMALE
TCGA-AR-A0TX-01	TCGA-AR-A0TX-01	9.2909	Stage II	64	1	No_Conversion	15		Positive	FEMALE	Positive	Negative	M0	Positive	N1	15	0	Her2	HER2-enriched	Positive	T1	T1	LIVING	0	1972	0	1972	0	1972	64	Positive	Positive		0	1972							<10%				Scheduled Follow-up Submission	2013-10-02	FEMALE
TCGA-AR-A0TY-01	TCGA-AR-A0TY-01	9.9462	Stage II	54	1	No_Conversion	544	1699	Positive	FEMALE	Negative	Negative	M0	Negative	N0	1699	1	LumB	Luminal B	Negative	T_Other	T2	DECEASED	1	1699	1	544	1	1699	54	Positive	Negative	1699	0				544				10-19%				Scheduled Follow-up Submission	2011-12-15	FEMALE
TCGA-AR-A0TZ-01	TCGA-AR-A0TZ-01	9.3255	Stage III	43	5	No_Conversion	1313		Positive	FEMALE	Negative	Negative	M0	Positive	N2	1313	0	LumA	Luminal B	Positive	T_Other	T2	LIVING	1	3262	1	1313	1	3262	43	Positive	Positive	3262	0	2316			1313					Bone			Scheduled Follow-up Submission	2013-10-02	FEMALE
TCGA-AR-A0U0-01	TCGA-AR-A0U0-01	10.2361	Stage II	73	1	No_Conversion	8		Negative	FEMALE	Negative	Negative	M0	Positive	N1	8	0	Basal	Basal-like	Negative	T_Other	T2	LIVING	0	1988	0	1988	0	1988	73	Negative	Negative		0	1988											Scheduled Follow-up Submission	2014-09-18	FEMALE
TCGA-AR-A0U1-01	TCGA-AR-A0U1-01	9.5444	Stage II	36	1	No_Conversion	185		Negative	FEMALE	Negative	Negative	M0	Positive	N1	185	0	Basal	Basal-like	Negative	T_Other	T2	LIVING	0	3101	0	3101	0	3101	36	Negative	Negative		0	3101											Scheduled Follow-up Submission	2013-10-02	FEMALE
TCGA-AR-A0U2-01	TCGA-AR-A0U2-01	9.0775	Stage III	47	5	No_Conversion	1608	2551	Positive	FEMALE	Negative	Negative	M0	Positive	N2	2551	1	LumB	Luminal B	Positive	T_Other	T2	DECEASED	1	2551	1	1609	1	2551	47	Positive	Positive	2551	0				1609				10-19%	Bone|Liver			Scheduled Follow-up Submission	2011-12-15	FEMALE
TCGA-AR-A0U3-01	TCGA-AR-A0U3-01	10.57	Stage II	59	4	No_Conversion	2263		Positive	FEMALE	Negative	Negative	M0	Positive	N1	2263	0	LumA	Luminal B	Positive	T_Other	T2	LIVING	0	3468	0	3468	0	3468	59	Positive	Positive		0	3468							10-19%				Scheduled Follow-up Submission	2013-10-02	FEMALE
TCGA-AR-A0U4-01	TCGA-AR-A0U4-01	9.5722	Stage II	54	1	No_Conversion	1627		Negative	FEMALE	Negative	Negative	M0	Negative	N0	1627	0	Basal	Basal-like	Negative	T_Other	T2	LIVING	0	2615	0	2615	0	2615	54	Negative	Negative		0	2615											Scheduled Follow-up Submission	2013-10-02	FEMALE
TCGA-AR-A1AH-01	TCGA-AR-A1AH-01	9.3846	Stage II	51	1	Stage IIB	2298		Positive	FEMALE	Negative	Negative	M0	Positive	N1	2298	0	Basal	Basal-like	Negative	T_Other	T2	LIVING	0	2298	0	1136	1	2298	51	Positive	Negative		0	2298			1136				10-19%				Scheduled Follow-up Submission	2012-02-27	FEMALE
TCGA-AR-A1AI-01	TCGA-AR-A1AI-01	9.3323	Stage II	47	1	Stage IIA	1881		Negative	FEMALE	Negative	Negative	M0	Negative	N0	1881	0	Basal	Basal-like	Negative	T_Other	T2	LIVING	0	1881	0	588	1	1881	47	Negative	Negative		0	1881			588								Scheduled Follow-up Submission	2012-03-01	FEMALE
TCGA-AR-A1AJ-01	TCGA-AR-A1AJ-01	8.8139	Stage I	83	3	Stage I	1604		Positive	FEMALE	Negative	Negative	M0	Negative	N0	1604	0	Basal	Basal-like	Negative	T1	T1	LIVING	0	1605	0	1605	0	1605	83	Positive	Negative		0	1605							10-19%				Scheduled Follow-up Submission	2012-02-27	FEMALE
TCGA-AR-A1AK-01	TCGA-AR-A1AK-01	9.3156	Stage I	70	3	Stage I	1558		Positive	FEMALE	Negative	Negative	M0	Negative	N0	1558	0	LumA	Luminal A	Positive	T1	T1	LIVING	0	1559	0	1559	0	1559	70	Positive	Positive		0	1559							10-19%				Scheduled Follow-up Submission	2012-03-01	FEMALE
TCGA-AR-A1AL-01	TCGA-AR-A1AL-01	8.2597	Stage III	60	2	Stage IIIA	1485		Positive	FEMALE	Negative	Negative	M0	Positive	N1	1485	0	LumA	Luminal A	Positive	T_Other	T3	LIVING	0	1485	0	1485	0	1485	60	Positive	Positive		0	1485							70-79%				Scheduled Follow-up Submission	2012-03-01	FEMALE
TCGA-AR-A1AM-01	TCGA-AR-A1AM-01	9.602																						0	1903	0	1903	0	1903	52	Positive	Positive		0	1903												2012-11-20	FEMALE
TCGA-AR-A1AN-01	TCGA-AR-A1AN-01	9.846	Stage II	46	1	Stage IIA	1329		Positive	FEMALE	Negative	Negative	M0	Negative	N0	1329	0	LumA	Luminal A	Positive	T_Other	T2	LIVING	0	1330	0	1330	0	1330	46	Positive	Positive		0	1330							70-79%				Scheduled Follow-up Submission	2012-02-28	FEMALE
TCGA-AR-A1AO-01	TCGA-AR-A1AO-01	8.9688	Stage II	47	1	Stage IIA	1324		Positive	FEMALE	Negative	Negative	M0	Positive	N1	1324	0	Normal	Normal-like	Negative	T1	T1	LIVING	0	1325	0	1325	0	1325	47	Positive	Negative		0	1325											Scheduled Follow-up Submission	2012-02-27	FEMALE
TCGA-AR-A1AP-01	TCGA-AR-A1AP-01	9.6892	Stage I	80	2	Stage I	1215		Positive	FEMALE	Negative	Negative	M0	Negative	N0	1215	0	LumA	Luminal A	Positive	T1	T1	LIVING	0	1216	0	1216	0	1216	80	Positive	Positive		0	1216							70-79%				Scheduled Follow-up Submission	2012-02-27	FEMALE
TCGA-AR-A1AQ-01	TCGA-AR-A1AQ-01	10.1443	Stage II	49	1	Stage IIA	1309		Negative	FEMALE	Negative	Negative	M0	Negative	N0	1309	0	Basal	Basal-like	Negative	T_Other	T2	LIVING	0	1310	0	1310	0	1310	49	Negative	Negative		0	1310											Scheduled Follow-up Submission	2012-02-27	FEMALE
TCGA-AR-A1AR-01	TCGA-AR-A1AR-01	9.2695	Stage III	50	1	Stage IIIA		523	Negative	FEMALE	Negative	Negative	M0	Positive	N2	523	1	Basal	Basal-like	Negative	T1	T1	DECEASED	1	524	1	268	1	524	50	Negative	Negative	524	0				268								Scheduled Follow-up Submission	2012-02-27	FEMALE
TCGA-AR-A1AS-01	TCGA-AR-A1AS-01	9.1182	Stage II	54	3	Stage IIB	1242		Positive	FEMALE	Negative	Negative	M0	Positive	N1	1242	0	LumA	Luminal A	Positive	T_Other	T2	LIVING	0	1150	0	1150	0	1150	54	Positive	Positive		0	1150							70-79%				Scheduled Follow-up Submission	2013-10-02	FEMALE
TCGA-AR-A1AT-01	TCGA-AR-A1AT-01	9.5268	Stage II	62		Stage IIA		1272	Positive	FEMALE	Positive	Negative	M0	Negative	N0	1272	1		HER2-enriched	Positive	T_Other	T2	DECEASED	1	1272	1	1272	0	1272	62	Positive	Positive	1272	0								<10%				Scheduled Follow-up Submission	2012-03-01	FEMALE
TCGA-AR-A1AU-01	TCGA-AR-A1AU-01	9.1666	Stage III	39	4	Stage IIIA	1409		Positive	FEMALE	Negative	Negative	M0	Positive	N2	1409	0	LumA	Luminal A	Positive	T_Other	T2	LIVING	0	2318	0	2318	0	2318	39	Positive	Positive		0	2318							70-79%				Scheduled Follow-up Submission	2013-10-02	FEMALE
TCGA-AR-A1AV-01	TCGA-AR-A1AV-01	9.2061	Stage II	68	3	Stage IIB	1295		Positive	MALE	Negative	Negative	M0	Positive	N1	1295	0	LumA	Luminal B	Positive	T_Other	T2	LIVING	0	1864	0	1864	0	1864	68	Positive	Positive		0	1864							70-79%				Scheduled Follow-up Submission	2013-10-02	MALE
TCGA-AR-A1AW-01	TCGA-AR-A1AW-01	9.5298	Stage II	65	3	Stage IIA	1072		Positive	FEMALE	Negative	Negative	M0	Negative	N0	1072	0	LumB	Luminal A	Positive	T_Other	T2	LIVING	0	1935	0	1935	0	1935	65	Positive	Positive		0	1935							70-79%				Scheduled Follow-up Submission	2013-10-02	FEMALE
TCGA-AR-A1AX-01	TCGA-AR-A1AX-01	8.5431	Stage I	64	4	Stage I	1103		Positive	FEMALE	Positive	Negative	M0	Negative	N0	1103	0	LumA	Luminal A	Positive	T1	T1	LIVING	0	1890	0	1890	0	1890	64	Positive	Positive		0	1890											Scheduled Follow-up Submission	2013-10-02	FEMALE
TCGA-AR-A1AY-01	TCGA-AR-A1AY-01	9.3488	Stage I	65	1	Stage I	614		Negative	FEMALE	Negative	Negative	M0	Negative	N0	614	0	Basal	Basal-like	Negative	T1	T1	LIVING	0	1026	0	1026	0	1026	65	Negative	Negative		0	1026											Scheduled Follow-up Submission	2013-10-02	FEMALE
TCGA-AR-A24H-01	TCGA-AR-A24H-01	9.467	Stage II	65	2	Stage IIA	3333		Positive	FEMALE	Negative	Negative	M0	Negative	N0	3333	0	LumB		Positive	T_Other	T2	LIVING	0	4776	0	4776	0	4776	65	Positive	Positive		0	4776											Scheduled Follow-up Submission	2013-10-02	FEMALE
TCGA-AR-A24K-01	TCGA-AR-A24K-01	9.2395	Stage II	46	3	Stage IIA	1548		Positive	FEMALE	Negative	Negative	M0	Negative	N0	1548	0	LumB		Positive	T_Other	T2	LIVING	0	1548	0	1548	0	1548	46	Positive	Positive		0	1548						No value Given	10-19%				Scheduled Follow-up Submission	2013-10-02	FEMALE
TCGA-AR-A24L-01	TCGA-AR-A24L-01	9.0316	Stage II	26	5	Stage IIB	2221		Positive	FEMALE	Negative	Negative	M0	Positive	N1	2221	0	LumA		Positive	T_Other	T2	LIVING	1	2866	1	1414	1	2866	26	Positive	Positive	2866	0	2221			1414				10-19%				Scheduled Follow-up Submission	2013-10-02	FEMALE
TCGA-AR-A24M-01	TCGA-AR-A24M-01	8.3895	Stage III	38	3	Stage IIIA	1990		Positive	FEMALE	Negative	Negative	M0	Positive	N2	1990	0	LumA		Positive	T_Other	T2	LIVING	0	2947	0	2947	0	2947	38	Positive	Positive		0	2947							10-19%				Scheduled Follow-up Submission	2013-10-02	FEMALE
TCGA-AR-A24N-01	TCGA-AR-A24N-01	9.0163	Stage I	54	2	Stage I	2074		Positive	FEMALE	Negative	Negative	M0	Negative	N0	2074	0	LumB		Positive	T1	T1	LIVING	0	2388	0	2388	0	2388	54	Positive	Positive		0	2388							10-19%				Scheduled Follow-up Submission	2013-10-02	FEMALE
TCGA-AR-A24O-01	TCGA-AR-A24O-01	8.7665	Stage III	43	2	Stage IIIA	1997		Positive	FEMALE	Negative	Negative	M0	Positive	N2	1997	0	LumA		Positive	T_Other	T3	LIVING	0	2561	0	2561	1	2561	43	Positive	Positive		0	2561			2561								Scheduled Follow-up Submission	2013-10-02	FEMALE
TCGA-AR-A24P-01	TCGA-AR-A24P-01	9.1528	Stage I	47	2	Stage I	26		Positive	FEMALE	Negative	Negative	M0	Negative	N0	26	0	LumA		Positive	T1	T1	LIVING	0	84	0	84	0	84	47	Positive	Positive		0	84							10-19%				Scheduled Follow-up Submission	2012-05-02	FEMALE
TCGA-AR-A24Q-01	TCGA-AR-A24Q-01	9.1771	Stage II	49	1	Stage IIB	2008		Positive	FEMALE	Negative	Negative	M0	Negative	N0	2008	0	Basal		Negative	T_Other	T3	LIVING	0	3088	0	3088	0	3088	49	Positive	Negative		0	3088							<10%				Scheduled Follow-up Submission	2013-10-02	FEMALE
TCGA-AR-A24R-01	TCGA-AR-A24R-01	8.7707	Stage III	45	5	Stage IIIA	1745		Positive	FEMALE	Negative	Negative	M0	Positive	N2	1745	0	LumB		Positive	T1	T1	LIVING	0	2653	0	2653	0	2653	45	Positive	Positive		0	2653							10-19%				Scheduled Follow-up Submission	2013-10-02	FEMALE
TCGA-AR-A24S-01	TCGA-AR-A24S-01	8.5247	Stage I	61	1	Stage I	1888		Positive	FEMALE	Negative	Negative	M0	Negative	N0	1888	0	LumB		Positive	T1	T1	LIVING	0	2976	0	2976	0	2976	61	Positive	Positive		0	2976							70-79%				Scheduled Follow-up Submission	2012-05-04	FEMALE
TCGA-AR-A24T-01	TCGA-AR-A24T-01	9.0773	Stage III	46	2	Stage IIIC	1620		Positive	FEMALE	Negative	Negative	M0	Positive	N3	1620	0	LumA		Positive	T_Other	T3	LIVING	0	2312	0	2312	0	2312	46	Positive	Positive		0	2312							10-19%				Scheduled Follow-up Submission	2013-10-02	FEMALE
TCGA-AR-A24U-01	TCGA-AR-A24U-01	8.9354	Stage II	47	4	Stage IIA	1623		Negative	FEMALE	Positive	Negative	M0	Positive	N1	1623	0	Her2		Negative	T1	T1	LIVING	0	1623	0			1623	47	Negative	Negative		0	1623												2011-08-26	FEMALE
TCGA-AR-A24V-01	TCGA-AR-A24V-01	9.0298	Stage II	52	5	Stage IIB	1648		Positive	FEMALE	Negative	Negative	M0	Positive	N1	1648	0	LumA		Positive	T_Other	T2	LIVING	0	2596	0	2596	0	2596	52	Positive	Positive		0	2596							80-89%				Scheduled Follow-up Submission	2013-10-02	FEMALE
TCGA-AR-A24W-01	TCGA-AR-A24W-01	8.8888			3													LumA						0	991	0	991	0	991	55	Positive	Positive		0	991											Scheduled Follow-up Submission	2013-10-02	FEMALE
TCGA-AR-A24X-01	TCGA-AR-A24X-01	8.9315	Stage II	52	2	Stage IIA	1465		Positive	FEMALE	Negative	Negative	M0	Negative	N0	1465	0	LumA		Positive	T_Other	T2	LIVING	0	2548	0	2548	0	2548	52	Positive	Positive		0	2548							80-89%				Scheduled Follow-up Submission	2013-10-02	FEMALE
TCGA-AR-A24Z-01	TCGA-AR-A24Z-01	8.9365	Stage II	57	3	Stage IIA	1574		Positive	FEMALE	Negative	Negative	M0	Negative	N0	1574	0	LumB		Positive	T_Other	T2	LIVING	0	2403	0	2403	0	2403	57	Positive	Positive		0	2403											Scheduled Follow-up Submission	2013-10-02	FEMALE
TCGA-AR-A250-01	TCGA-AR-A250-01	8.9797	Stage II	58	3	Stage IIA	1707		Positive	FEMALE	Positive	Negative	M0	Negative	N0	1707	0	LumB		Negative	T_Other	T2	LIVING	0	2274	0	2274	0	2274	58	Positive	Negative		0	2274							70-79%					2013-10-02	FEMALE
TCGA-AR-A251-01	TCGA-AR-A251-01	9.0922	Stage III	51	1	Stage IIIA	1373		Positive	FEMALE	Negative	Negative	M0	Positive	N2	1373	0	Basal		Negative	T_Other	T2	LIVING	0	2387	0	2387	0	2387	51	Positive	Negative		0	2387											Scheduled Follow-up Submission	2013-10-02	FEMALE
TCGA-AR-A252-01	TCGA-AR-A252-01	8.6346	Stage I	50	3	Stage I	1236		Positive	FEMALE	Negative	Negative	M0	Negative	N0	1236	0	LumA		Positive	T1	T1	LIVING	0	2226	0	2226	0	2226	50	Positive	Positive		0	2226							70-79%				Scheduled Follow-up Submission	2013-10-02	FEMALE
TCGA-AR-A254-01	TCGA-AR-A254-01	9.0872	Stage III	50	3	Stage IIIA	1212		Positive	FEMALE	Positive	Negative	M0	Positive	N2	1212	0	Her2		Positive	T_Other	T2	LIVING	0	2213	0	2213	0	2213	50	Positive	Positive		0	2213											Scheduled Follow-up Submission	2013-10-02	FEMALE
TCGA-AR-A255-01	TCGA-AR-A255-01	9.4036	Stage I	62	5	Stage I	1058		Positive	FEMALE	Positive	Negative	M0	Negative	N0	1058	0	LumA		Positive	T1	T1	LIVING	0	1792	0	1792	0	1792	62	Positive	Positive		0	1792											Scheduled Follow-up Submission	2013-10-02	FEMALE
TCGA-AR-A256-01	TCGA-AR-A256-01	10.0899	Stage II	45	1	Stage IIA	2854	2854	Negative	FEMALE	Negative	Negative	M0	Negative	N0	2854	1	Basal		Negative	T_Other	T2	DECEASED	1	2854	1	1640	1	2854	45	Negative	Negative	2854	0				1640								Scheduled Follow-up Submission	2012-05-11	FEMALE
TCGA-AR-A2LE-01	TCGA-AR-A2LE-01	8.8613																LumA						0	4239	0	4203	1	4239	69	Positive	Negative		0	4239			4203		NO							2012-12-06	FEMALE
TCGA-AR-A2LH-01	TCGA-AR-A2LH-01	9.5682																Normal						1	616	1	434	1	616	55	Negative	Negative	616	0				434		YES			Bone|Liver				2012-12-06	FEMALE
TCGA-AR-A2LJ-01	TCGA-AR-A2LJ-01	10.6597																						0	1865	0	1865	0	1865	40	Positive	Positive		0	1865					NO		70-79%					2012-12-07	FEMALE
TCGA-AR-A2LK-01	TCGA-AR-A2LK-01	9.0085																LumB						1	1649	1	1304	1	1649	62	Positive	Positive	1649	0	1304			1304		NO		70-79%					2012-12-06	FEMALE
TCGA-AR-A2LL-01	TCGA-AR-A2LL-01	9.5702																LumB						0	1719	0	1719	0	1719	70	Positive	Positive		0	1719					NO		70-79%					2012-12-06	FEMALE
TCGA-AR-A2LM-01	TCGA-AR-A2LM-01	8.9688																LumA						0	1585	0	1585	0	1585	49	Positive	Positive		0	1585					NO		70-79%					2012-12-06	FEMALE
TCGA-AR-A2LN-01	TCGA-AR-A2LN-01	8.98																LumA						0	997	0	997	0	997	65	Positive	Positive		0	997					NO		70-79%					2012-12-06	FEMALE
TCGA-AR-A2LO-01	TCGA-AR-A2LO-01	9.5475																LumA						0	935	0	935	0	935	46	Positive	Positive		0	935					NO		70-79%					2012-12-07	FEMALE
TCGA-AR-A2LQ-01	TCGA-AR-A2LQ-01	9.1983																Normal						0	895	0	895	0	895	59	Positive	Positive		0	895					NO		70-79%					2012-12-06	FEMALE
TCGA-AR-A2LR-01	TCGA-AR-A2LR-01	10.0224																Basal						0	620	0			620	49	Negative	Negative		0	620					NO							2012-02-14	FEMALE
TCGA-AR-A5QM-01	TCGA-AR-A5QM-01	9.773																						0	1665	0	968	1	1665	62	Positive	Positive		0	1665			968									2013-06-10	FEMALE
TCGA-AR-A5QN-01	TCGA-AR-A5QN-01	9.7988																						0	488	0	488	0	488	68	Positive	Positive		0	488												2013-06-10	FEMALE
TCGA-AR-A5QP-01	TCGA-AR-A5QP-01	9.727																						0	622	0	622	0	622	54	Positive	Positive		0	622												2013-06-10	FEMALE
TCGA-AR-A5QQ-01	TCGA-AR-A5QQ-01	10.4562																						1	322	1	301	1	322	68	Negative	Negative	322	0				301									2013-06-10	FEMALE
TCGA-B6-A0I1-01	TCGA-B6-A0I1-01	10.4364																Basal						1	2361	1			2361	73	Negative	Negative	2361	0							image cytometry						2012-01-11	FEMALE
TCGA-B6-A0I2-01	TCGA-B6-A0I2-01	9.8812	Stage IA	45	3	Stage I	4360			FEMALE	Negative	Negative	M0	Negative	N0	4360	0	Basal	Basal-like		T1	T1	LIVING	0	4361	0	4361	0	4361	45				0	4361											Scheduled Follow-up Submission	2011-06-02	FEMALE
TCGA-B6-A0I5-01	TCGA-B6-A0I5-01	10.6591	Stage IIB	49	2	No_Conversion	4549		Positive	FEMALE	Negative	Negative	M0	Positive	N1	4549	0	LumA	Luminal A	Positive	T_Other	T2	LIVING	0	4550	0	4550	0	4550	49	Positive	Positive		0	4550											Scheduled Follow-up Submission	2011-06-01	FEMALE
TCGA-B6-A0I6-01	TCGA-B6-A0I6-01	9.9521	Stage IIA	49		No_Conversion	991	997	Negative	FEMALE		Negative	M0	Positive	N1	997	1	Basal	Basal-like	Negative	T1	T1	DECEASED	1	997	1	859	1	997	49	Negative	Negative	997	0				859								Scheduled Follow-up Submission	2011-06-01	FEMALE
TCGA-B6-A0I8-01	TCGA-B6-A0I8-01	8.6776		46		No_Conversion	749	749		FEMALE		Negative	M0	Negative	N0	749	1	LumA	Luminal A		T1	T1	DECEASED	1	749	1	746	1	749	46			749	0				746								Scheduled Follow-up Submission	2011-06-01	FEMALE
TCGA-B6-A0I9-01	TCGA-B6-A0I9-01	9.1333	Stage IV	62	5	No_Conversion	369	369	Indeterminate	FEMALE	Positive	Positive	M1	Negative	N0	369	1	Her2	HER2-enriched	Positive	T_Other	T3	DECEASED	1	369	1	369	0	369	62	Indeterminate	Positive	369	0							IHC		Bone			Scheduled Follow-up Submission	2011-06-01	FEMALE
TCGA-B6-A0IA-01	TCGA-B6-A0IA-01	10.587	Stage IIA	51	4	Stage IIA	6718		Positive	FEMALE	Negative	Negative	M0	Negative	N0	6718	0	LumA	Luminal A	Positive	T_Other	T2	LIVING	0	6719	0	6719	0	6719	51	Positive	Positive		0	6719						IHC					Scheduled Follow-up Submission	2011-06-01	FEMALE
TCGA-B6-A0IB-01	TCGA-B6-A0IB-01	9.988	Stage IV	64	4	No_Conversion	3941	3941	Positive	FEMALE	Negative	Positive	M1	Positive	N3	3941	1	LumB	Luminal B	Positive	T_Other	T3	DECEASED	1	3941	1	2717	1	3941	64	Positive	Positive	3941	0				2717			IHC		Other, specify	Skin		Scheduled Follow-up Submission	2011-06-01	FEMALE
TCGA-B6-A0IC-01	TCGA-B6-A0IC-01	9.6011		90	2	No_Conversion	1542	1542	Positive	FEMALE	Negative			Negative	N0	1542	1	LumA	Luminal B	Positive	T_Other	T2	DECEASED	1	1542	1	1542	0	1542	90	Positive	Positive	1542	0							IHC					Scheduled Follow-up Submission	2011-06-01	FEMALE
TCGA-B6-A0IE-01	TCGA-B6-A0IE-01	9.973		38	3	No_Conversion	1998	1998	Negative	FEMALE	Negative	Negative	M0	Positive	N1	1998	1	LumA	Normal-like	Negative		TX	DECEASED	1	1999	1	840	1	1999	38	Negative	Negative	1999	0				840			Image Analysis					Scheduled Follow-up Submission	2011-06-01	FEMALE
TCGA-B6-A0IG-01	TCGA-B6-A0IG-01	10.2441	Stage IIB	50		No_Conversion	4456	4456	Positive	FEMALE		Negative	M0	Positive	N1	4456	1	LumA	Luminal A	Positive	T_Other	T2	DECEASED	1	4456	1			4456	50	Positive	Positive	4456	0							Image Analysis					Scheduled Follow-up Submission	2011-06-02	FEMALE
TCGA-B6-A0IH-01	TCGA-B6-A0IH-01	9.3451	Stage IIIA	81	2	Stage IIIA		3418	Positive	FEMALE	Negative	Negative	M0	Positive	N1	3418	1	LumA	Luminal A	Positive	T_Other	T3	DECEASED	1	3418	1			3418	81	Positive	Positive	3418	0							Image Analysis					Scheduled Follow-up Submission	2011-06-02	FEMALE
TCGA-B6-A0IJ-01	TCGA-B6-A0IJ-01	10.0115	Stage IIB	42	3	Stage IIB	5383		Positive	FEMALE	Negative	Negative	M0	Negative	N0	5383	0	Basal	Basal-like	Positive	T_Other	T3	LIVING	0	5383	0	5383	0	5383	42	Positive	Positive		0	5383						Image Analysis					Scheduled Follow-up Submission	2011-06-02	FEMALE
TCGA-B6-A0IK-01	TCGA-B6-A0IK-01	9.7491	Stage IIIB	63	5	No_Conversion	571	571	Negative	FEMALE	Negative	Negative	M0	Positive	N1	571	1	Her2	HER2-enriched	Negative	T_Other	T4	DECEASED	1	571	1	489	1	571	63	Negative	Negative	571	0				489			Image Analysis					Scheduled Follow-up Submission	2011-06-02	FEMALE
TCGA-B6-A0IM-01	TCGA-B6-A0IM-01	8.9927	Stage IIB	75	4	Stage IIB	3836		Positive	FEMALE	Negative	Negative	M0	Negative	N0	3836	0	LumA	Luminal B	Positive	T_Other	T3	LIVING	0	3836	0	3836	0	3836	75	Positive	Positive		0	3836						Image Analysis					Scheduled Follow-up Submission	2011-06-02	FEMALE
TCGA-B6-A0IN-01	TCGA-B6-A0IN-01	10.3517		45	3	No_Conversion	2573	2573	Positive	FEMALE				Negative	N0	2573	1	LumB	Luminal A	Negative	T1	T1	DECEASED	1	2573	1	1412	1	2573	45	Positive	Negative	2573	0				1412			Image Analysis					Scheduled Follow-up Submission	2011-06-02	FEMALE
TCGA-B6-A0IO-01	TCGA-B6-A0IO-01	9.2258	Stage IIA	66	3	Stage IIA	3350		Positive	FEMALE	Negative	Negative	M0	Negative	N0	3350	0	LumA	Luminal A	Indeterminate	T_Other	T2	LIVING	0	3350	0	3350	0	3350	66	Positive	Indeterminate		0	3350						Image Analysis					Scheduled Follow-up Submission	2011-06-02	FEMALE
TCGA-B6-A0IP-01	TCGA-B6-A0IP-01	9.4596	Stage IA	74	2	Stage I	3374		Positive	FEMALE	Negative	Negative	M0	Negative	N0	3374	0	LumA	Luminal A	Positive	T1	T1	LIVING	0	3374	0	3374	0	3374	74	Positive	Positive		0	3374						IMAGE ALYSIS					Scheduled Follow-up Submission	2011-06-02	FEMALE
TCGA-B6-A0IQ-01	TCGA-B6-A0IQ-01	10.351	Stage IIIA	40	1	No_Conversion	4284		Negative	FEMALE	Negative	Negative	M0	Positive	N1	4284	0	Basal	Basal-like	Negative	T_Other	T3	LIVING	0	4285	0	4285	0	4285	40	Negative	Negative		0	4285						Image Analysis					Scheduled Follow-up Submission	2011-06-02	FEMALE
TCGA-B6-A0RE-01	TCGA-B6-A0RE-01	10.2328		61	1	No_Conversion	6434		Negative	FEMALE	Negative	Negative	M0	Negative	N0	6434	0	Basal	Basal-like	Negative		TX	LIVING	0	6435	0	6435	0	6435	61	Negative	Negative		0	6435											Scheduled Follow-up Submission	2011-07-12	FEMALE
TCGA-B6-A0RG-01	TCGA-B6-A0RG-01	9.8609	Stage IIB	26	2	Stage IIB	2082		Negative	FEMALE	Negative	Negative	M0	Negative	N0	2082	0	LumA	Luminal A	Negative	T_Other	T3	LIVING	0	2082	0	2082	0	2082	26	Negative	Negative		0	2082						IHC					Scheduled Follow-up Submission	2011-07-12	FEMALE
TCGA-B6-A0RH-01	TCGA-B6-A0RH-01	10.3326	Stage IIA	51	2	Stage IIA	5748		Positive	FEMALE	Positive	Negative	M0	Negative	N0	5748	0	Her2	HER2-enriched	Positive	T_Other	T2	LIVING	0	5749	0	2165	1	5749	51	Positive	Positive		0	5749			2165			Immunohistochemistry					Scheduled Follow-up Submission	2011-07-12	FEMALE
TCGA-B6-A0RI-01	TCGA-B6-A0RI-01	8.9894	Stage IIIB	44	2	No_Conversion	7125		Positive	FEMALE	Negative	Negative	M0	Positive	N1	7125	0	LumA	Luminal A	Positive	T_Other	T4	LIVING	0	7126	0	1100	1	7126	44	Positive	Positive		0	7126			1100			IHC					Scheduled Follow-up Submission	2011-07-12	FEMALE
TCGA-B6-A0RL-01	TCGA-B6-A0RL-01	10.5714	Stage IIA	60	2	Stage IIA	2469	2469	Positive	FEMALE	Negative	Negative	M0	Negative	N0	2469	1	LumB	Luminal B	Positive	T_Other	T2	DECEASED	1	2469	1	2469	0	2469	60	Positive	Positive	2469	0							Image Analysis					Scheduled Follow-up Submission	2011-07-12	FEMALE
TCGA-B6-A0RM-01	TCGA-B6-A0RM-01	9.8642		57	4	No_Conversion	2373	2373	Positive	FEMALE	Negative			Negative	N0	2373	1	LumA	Luminal A	Positive		TX	DECEASED	1	2373	1	2373	0	2373	57	Positive	Positive	2373	0							Image Analysis					Scheduled Follow-up Submission	2011-07-12	FEMALE
TCGA-B6-A0RN-01	TCGA-B6-A0RN-01	9.7099	Stage IA	60	2	Stage I	5261		Negative	FEMALE	Negative	Negative	M0	Negative	N0	5261	0	LumA	Luminal A	Negative	T1	T1	LIVING	0	5261	0	5261	0	5261	60	Negative	Negative		0	5261						Image Analysis					Scheduled Follow-up Submission	2011-07-12	FEMALE
TCGA-B6-A0RO-01	TCGA-B6-A0RO-01	9.5761	Stage IIIB	71	3	No_Conversion	4928		Positive	FEMALE	Negative	Negative	M0	Positive	N1	4928	0	LumA	Luminal A	Positive	T_Other	T4	LIVING	0	4929	0	4929	0	4929	71	Positive	Positive		0	4929						Image Analysis					Scheduled Follow-up Submission	2011-07-12	FEMALE
TCGA-B6-A0RP-01	TCGA-B6-A0RP-01	9.4527	Stage IIIB	73	4	No_Conversion	3126	3126	Positive	FEMALE	Negative	Negative	M0	Positive	N1	3126	1	LumA	Luminal A	Positive	T_Other	T2	DECEASED	1	3126	1	2787	1	3126	73	Positive	Positive	3126	0				2787			Image Analysis					Scheduled Follow-up Submission	2011-07-12	FEMALE
TCGA-B6-A0RQ-01	TCGA-B6-A0RQ-01	9.2837	Stage IIB	68	1	Stage IIB		4273	Positive	FEMALE	Negative	Negative	M0	Negative	N0	4273	1	Normal	Luminal A	Positive	T_Other	T3	DECEASED	1	4273	1	4273	0	4273	68	Positive	Positive	4273	0							Image Analysis					Scheduled Follow-up Submission	2011-07-12	FEMALE
TCGA-B6-A0RS-01	TCGA-B6-A0RS-01	9.7826	Stage IIA	38	1	Stage IIA	3062	3062	Negative	FEMALE	Negative	Negative	M0	Negative	N0	3062	1	Her2	HER2-enriched	Negative	T_Other	T2	DECEASED	1	3063	1	2041	1	3063	38	Negative	Negative	3063	0				2041								Scheduled Follow-up Submission	2011-07-12	FEMALE
TCGA-B6-A0RT-01	TCGA-B6-A0RT-01	9.3733	Stage IIIA	39	1	No_Conversion	2721		Negative	FEMALE	Negative	Negative	M0	Positive	N1	2721	0	Basal	Basal-like	Negative	T_Other	T3	LIVING	0	2721	0	2721	0	2721	39	Negative	Negative		0	2721						Image Analysis					Scheduled Follow-up Submission	2011-07-12	FEMALE
TCGA-B6-A0RU-01	TCGA-B6-A0RU-01	9.435	Stage IA	49	1	Stage I	3991		Negative	FEMALE	Negative	Negative	M0	Negative	N0	3991	0	Basal	Basal-like	Negative	T1	T1	LIVING	0	3991	0	3991	0	3991	49	Negative	Negative		0	3991						Image Analysis					Scheduled Follow-up Submission	2011-07-12	FEMALE
TCGA-B6-A0RV-01	TCGA-B6-A0RV-01	9.8193	Stage IIIA	42	4	No_Conversion	4788		Positive	FEMALE	Negative	Negative	M0	Positive	N2	4788	0	LumA	Luminal A	Positive	T_Other	T3	LIVING	0	4788	0	4788	0	4788	42	Positive	Positive		0	4788						Image Analysis					Scheduled Follow-up Submission	2011-07-12	FEMALE
TCGA-B6-A0WS-01	TCGA-B6-A0WS-01	9.9912		58	4	Stage I		2965	Positive	FEMALE	Negative	Negative	M0	Negative	N0	2965	1	LumA	Luminal A	Positive	T1	T1	DECEASED	1	2965	1	2965	0	2965	58	Positive	Positive	2965	0							Image Analysis					Scheduled Follow-up Submission	2011-08-29	FEMALE
TCGA-B6-A0WT-01	TCGA-B6-A0WT-01	8.9606	Stage IIB	61	3	No_Conversion	5739		Positive	FEMALE	Negative	Negative	M0	Positive	N1	5739	0	LumA	Luminal A	Positive	T_Other	T2	LIVING	0	5739	0	3862	1	5739	61	Positive	Positive		0	5739			3862			Image Analysis					Scheduled Follow-up Submission	2011-08-29	FEMALE
TCGA-B6-A0WV-01	TCGA-B6-A0WV-01	9.5756	Stage IIB	67	5	No_Conversion	2422	2422	Positive	FEMALE	Negative	Negative	M0	Positive	N1	2422	1	LumB	Luminal B	Positive	T_Other	T2	DECEASED	1	2422	1	2422	0	2422	67	Positive	Positive	2422	0							Image Analysis					Scheduled Follow-up Submission	2011-08-29	FEMALE
TCGA-B6-A0WW-01	TCGA-B6-A0WW-01	9.8389		58	4	No_Conversion	546	557	Positive	FEMALE	Negative			Positive	N1	557	1	LumB	Luminal B	Positive	T_Other	T2	DECEASED	1	558	1	447	1	558	58	Positive	Positive	558	0	547			447			Image Analysis					Scheduled Follow-up Submission	2011-08-29	FEMALE
TCGA-B6-A0WX-01	TCGA-B6-A0WX-01	10.1367	Stage IIIA	40	1	No_Conversion	653	653	Negative	FEMALE	Negative	Negative	M0	Positive	N1	653	1	Basal	Basal-like	Negative	T_Other	T3	DECEASED	1	653	1	577	1	653	40	Negative	Negative	653	0				577			Image Analysis					Scheduled Follow-up Submission	2011-08-29	FEMALE
TCGA-B6-A0WY-01	TCGA-B6-A0WY-01	9.3749	Stage IIIA	40	4	No_Conversion	3410	3460	Positive	FEMALE	Negative	Negative	M0	Positive	N1	3460	1	LumA	Luminal A	Negative	T_Other	T3	DECEASED	1	3461	1	2011	1	3461	40	Positive	Negative	3461	0				2011			Image Analysis					Scheduled Follow-up Submission	2011-08-29	FEMALE
TCGA-B6-A0WZ-01	TCGA-B6-A0WZ-01	10.1713	Stage IIB	50	2	No_Conversion	3941		Positive	FEMALE	Negative	Negative	M0	Positive	N1	3941	0	LumA	Luminal A	Positive	T_Other	T2	LIVING	0	3941	0	3941	0	3941	50	Positive	Positive		0	3941						Image Analysis					Scheduled Follow-up Submission	2011-08-29	FEMALE
TCGA-B6-A0X0-01	TCGA-B6-A0X0-01	9.8607	Stage IA	54	2	Stage I		3945	Positive	FEMALE	Negative	Negative	M0	Negative	N0	3945	1	LumA	Luminal A	Positive	T1	T1	DECEASED	1	3945	1	3945	0	3945	54	Positive	Positive	3945	0							Image Analysis					Scheduled Follow-up Submission	2011-08-29	FEMALE
TCGA-B6-A0X1-01	TCGA-B6-A0X1-01	9.2301	Stage IV	48	3	No_Conversion	5671		Negative	FEMALE		Positive	M1	Positive	N2	5671	0	Basal	Basal-like	Negative	T_Other	T2	LIVING	0	5672	0	485	1	5672	48	Negative	Negative		0	5672			485			Image Analysis					Scheduled Follow-up Submission	2011-08-29	FEMALE
TCGA-B6-A0X4-01	TCGA-B6-A0X4-01	9.7007	Stage IIB	62	3	No_Conversion	776	859	Positive	FEMALE	Negative	Negative	M0	Positive	N1	859	1	LumA	Luminal A	Positive	T_Other	T2	DECEASED	1	860	1	716	1	860	62	Positive	Positive	860	0				716			Image Analysis					Scheduled Follow-up Submission	2011-08-29	FEMALE
TCGA-B6-A0X5-01	TCGA-B6-A0X5-01	9.6248	Stage IIB	61	4	No_Conversion	2097	2097	Positive	FEMALE	Negative	Negative	M0	Positive	N1	2097	1	LumB	Luminal B	Positive	T_Other	T2	DECEASED	1	2097	1	1343	1	2097	61	Positive	Positive	2097	0				1343			Image Analysis					Scheduled Follow-up Submission	2011-08-29	FEMALE
TCGA-B6-A0X7-01	TCGA-B6-A0X7-01	9.4638		62	2	No_Conversion	1791	1791	Positive	FEMALE	Negative			Negative	N0	1791	1	LumA	Luminal A	Positive	T1	T1	DECEASED	1	1791	1	1114	1	1791	62	Positive	Positive	1791	0				1114			Image Analysis					Scheduled Follow-up Submission	2011-08-29	FEMALE
TCGA-B6-A1KC-01	TCGA-B6-A1KC-01	9.1284	Stage IIA	67	4	Stage IIB	1326		Positive	FEMALE		Negative	M0	Positive	N1	1326	0	LumB		Negative	T_Other	T2	LIVING	0	1326	0	1326	0	1326	67	Positive	Negative		0	1326					NO	image cytometry					Scheduled Follow-up Submission	2011-08-29	FEMALE
TCGA-B6-A1KF-01	TCGA-B6-A1KF-01	9.2255	Stage IIB	68	1	Stage IIB	3088		Negative	FEMALE	Positive	Negative	M0	Positive	N1	3088	0	Basal		Negative	T_Other	T2	LIVING	0	3088	0	3088	0	3088	68	Negative	Negative		0	3088					NO						Scheduled Follow-up Submission	2011-08-29	FEMALE
TCGA-B6-A1KI-01	TCGA-B6-A1KI-01	9.6128	Stage I	63	2	Stage I	2236		Positive	FEMALE	Negative	Negative	M0	Negative	N0	2236	0	LumA		Positive	T1	T1	LIVING	0	2236	0	2236	0	2236	63	Positive	Positive		0	2236					NO	image cytometry				3.1	Scheduled Follow-up Submission	2011-08-29	FEMALE
TCGA-B6-A1KN-01	TCGA-B6-A1KN-01	8.4639	Stage IIIB	57	5	Stage IIIC	4233		Negative	FEMALE	Positive	Negative	M0	Positive	N1	4233	0	LumB		Negative	T_Other	T4	LIVING	0	4233	0	4233	0	4233	57	Negative	Negative		0	4233					NO						Scheduled Follow-up Submission	2011-08-29	FEMALE
TCGA-B6-A2IU-01	TCGA-B6-A2IU-01	9.3605																LumA						0	5176	0	4224	1	5176	62	Positive	Positive		0	5176			4224			image cytometry						2013-01-03	FEMALE
TCGA-B6-A3ZX-01	TCGA-B6-A3ZX-01	9.9862
TCGA-B6-A400-01	TCGA-B6-A400-01	9.7658
TCGA-B6-A401-01	TCGA-B6-A401-01	10.1948																						0	2596	0	2596	0	2596	47	Positive	Positive		0	2596							80-89%					2014-06-03	FEMALE
TCGA-B6-A402-01	TCGA-B6-A402-01	9.4501																						0	1651	0			1651	47	Negative	Negative		0	1651							<10%					2012-09-20	FEMALE
TCGA-B6-A408-01	TCGA-B6-A408-01	9.9768																						0	2072	0	2072	0	2072	55	Positive	Positive		0	2072							90-99%			2.6		2014-06-03	FEMALE
TCGA-B6-A409-01	TCGA-B6-A409-01	10.2243
TCGA-B6-A40B-01	TCGA-B6-A40B-01	10.2225																						0	3152	0	3152	0	3152	76	Positive	Positive		0	3152							90-99%					2014-06-03	FEMALE
TCGA-B6-A40C-01	TCGA-B6-A40C-01	10.2443																						0	2164	0	2164	0	2164	51	Positive	Positive		0	2164							50-59%					2014-06-03	FEMALE
TCGA-BH-A0AU-01	TCGA-BH-A0AU-01	8.8095	Stage IIA	45	1	Stage IIA	746		Positive	FEMALE	Negative	Negative	M0	Negative	N0	746	0	LumB	Luminal B	Positive	T_Other	T2	LIVING	0	746	0			746	45	Positive	Positive		0	746					NO							2011-07-27	FEMALE
TCGA-BH-A0AU-11	TCGA-BH-A0AU-11	8.573		45			746			FEMALE						746	0	Normal					LIVING	0	746	0			746	45	Positive	Positive		0	746					NO							2011-07-27	FEMALE
TCGA-BH-A0AV-01	TCGA-BH-A0AV-01	8.7721	Stage I	52	1	Stage I	1180		Negative	FEMALE	Negative	Negative	M0	Negative	N0	1180	0	Basal	Basal-like	Negative	T1	T1	LIVING	0	1820	0	1820	0	1820	52	Negative	Negative		0	1820					NO							2014-05-02	FEMALE
TCGA-BH-A0AW-01	TCGA-BH-A0AW-01	10.0209	Stage IIA	56	3	No_Conversion	622		Positive	FEMALE	Positive	Negative	M0	Positive	N1	622	0	Her2	HER2-enriched	Negative	T1	T1	LIVING	0	622	0	622	0	622	56	Positive	Negative		0	622						ER Positive H-Score 95					Scheduled Follow-up Submission	2010-11-03	FEMALE
TCGA-BH-A0AY-01	TCGA-BH-A0AY-01	9.1401	Stage IIA	62	3	Stage IIA	777		Positive	FEMALE	Negative	Negative	M0	Negative	N0	777	0	LumA	Luminal B	Positive	T_Other	T2	LIVING	0	777	0	777	0	777	62	Positive	Positive		0	777											Scheduled Follow-up Submission	2010-11-03	FEMALE
TCGA-BH-A0AY-11	TCGA-BH-A0AY-11	8.8554		62			777			FEMALE						777	0	Normal					LIVING	0	777	0	777	0	777	62	Positive	Positive		0	777											Scheduled Follow-up Submission	2010-11-03	FEMALE
TCGA-BH-A0AZ-01	TCGA-BH-A0AZ-01	9.64	Stage IIIA	47	2	Stage IIIA	867		Positive	FEMALE	Negative	Negative	M0	Positive	N1	867	0	LumA	Luminal A	Positive	T_Other	T3	LIVING	0	867	0			867	47	Positive	Positive		0	867					NO							2011-07-27	FEMALE
TCGA-BH-A0AZ-11	TCGA-BH-A0AZ-11	8.3294		47			867			FEMALE						867	0	Normal					LIVING	0	867	0			867	47	Positive	Positive		0	867					NO							2011-07-27	FEMALE
TCGA-BH-A0B0-01	TCGA-BH-A0B0-01	9.5102	Stage I	56	2	Stage I	1427		Positive	FEMALE	Negative	Negative	M0	Negative	N0	1427	0	LumA	Luminal A	Positive	T1	T1	LIVING	0	1428	0			1428	56	Positive	Positive		0	1428					NO							2011-07-27	FEMALE
TCGA-BH-A0B1-01	TCGA-BH-A0B1-01	8.6785	Stage IIB	66		No_Conversion	1148		Positive	FEMALE	Negative	Negative	M0	Positive	N1	1148	0	LumA	Luminal A	Positive	T_Other	T2	LIVING	0	1148	0	1148	0	1148	66	Positive	Positive		0	1148							90-99%				Scheduled Follow-up Submission	2010-11-03	FEMALE
TCGA-BH-A0B2-01	TCGA-BH-A0B2-01	9.9581	Stage I	43		Stage I	1242		Positive	FEMALE	Negative	Negative	M0	Negative	N0	1242	0	LumA		Positive	T1	T1	LIVING	0	1242	0			1242	43	Positive	Positive		0	1242					NO							2011-07-14	FEMALE
TCGA-BH-A0B2-11	TCGA-BH-A0B2-11	9.3305		43			1242			FEMALE						1242	0	Normal					LIVING	0	1242	0			1242	43	Positive	Positive		0	1242					NO							2011-07-14	FEMALE
TCGA-BH-A0B3-01	TCGA-BH-A0B3-01	9.417	Stage IIB	53	1	No_Conversion	1203		Negative	FEMALE	Negative	Negative	M0	Positive	N1	1203	0	Basal	Basal-like	Negative	T_Other	T2	LIVING	0	1203	0	1203	0	1203	53	Negative	Negative		0	1203											Scheduled Follow-up Submission	2010-11-03	FEMALE
TCGA-BH-A0B3-11	TCGA-BH-A0B3-11	8.5391		53			1203			FEMALE						1203	0	Normal					LIVING	0	1203	0	1203	0	1203	53	Negative	Negative		0	1203											Scheduled Follow-up Submission	2010-11-03	FEMALE
TCGA-BH-A0B4-01	TCGA-BH-A0B4-01	9.796	Stage IIIA	65	5	No_Conversion	1191		Positive	MALE	Positive	Negative	M0	Positive	N2	1191	0	LumA	Luminal A	Positive	T_Other	T2	LIVING	0	1191	0	1191	0	1191	65	Positive	Positive		0	1191							80-89%			2	Scheduled Follow-up Submission	2010-11-04	MALE
TCGA-BH-A0B5-01	TCGA-BH-A0B5-01	8.9896	Stage IIIA	40	2	Stage IIIA	1471		Positive	FEMALE	Negative	Negative	M0	Positive	N2	1471	0	LumA	Luminal B	Positive	T_Other	T2	LIVING	0	1471	0			1471	40	Positive	Positive		0	1471					NO							2011-08-02	FEMALE
TCGA-BH-A0B5-11	TCGA-BH-A0B5-11	9.11		40			1471			FEMALE						1471	0	LumA					LIVING	0	1471	0			1471	40	Positive	Positive		0	1471					NO							2011-08-02	FEMALE
TCGA-BH-A0B6-01	TCGA-BH-A0B6-01	10.587																						0	1732	0			1732	47	Positive	Positive		0	1732					NO							2011-08-04	FEMALE
TCGA-BH-A0B7-01	TCGA-BH-A0B7-01	9.3719	Stage IIB	42	3	Stage IIB	1733		Positive	FEMALE	Positive	Negative	M0	Positive	N1	1733	0	Her2	HER2-enriched	Positive	T_Other	T2	LIVING	0	1733	0			1733	42	Positive	Positive		0	1733					NO							2011-08-04	FEMALE
TCGA-BH-A0B7-11	TCGA-BH-A0B7-11	8.7712		42			1733			FEMALE						1733	0	Normal					LIVING	0	1733	0			1733	42	Positive	Positive		0	1733					NO							2011-08-04	FEMALE
TCGA-BH-A0B8-01	TCGA-BH-A0B8-01	9.9554	Stage IB	64		Stage I	1569		Positive	FEMALE	Negative	Negative	M0	Negative	N0	1569	0	LumA	Luminal A	Positive	T1	T1	LIVING	0	1569	0	1569	0	1569	64	Positive	Positive		0	1569							90-99%				Scheduled Follow-up Submission	2010-11-03	FEMALE
TCGA-BH-A0B8-11	TCGA-BH-A0B8-11	9.1947		64			1569			FEMALE						1569	0	Normal					LIVING	0	1569	0	1569	0	1569	64	Positive	Positive		0	1569							90-99%				Scheduled Follow-up Submission	2010-11-03	FEMALE
TCGA-BH-A0B9-01	TCGA-BH-A0B9-01	9.2586	Stage IA	44	1	Stage I	1572		Negative	FEMALE	Negative	Negative	M0	Negative	N0	1572	0		Basal-like	Negative	T1	T1	LIVING	0	1572	0	1572	0	1572	44	Negative	Negative		0	1572											Scheduled Follow-up Submission	2010-11-04	FEMALE
TCGA-BH-A0BA-01	TCGA-BH-A0BA-01	9.3672	Stage IIIC	51	3	No_Conversion	1132		Positive	FEMALE	Negative	Negative	M0	Positive	N3	1132	0	LumA	Luminal A	Positive	T_Other	T3	LIVING	0	1132	0	1132	0	1132	51	Positive	Positive		0	1132							80-89%				Scheduled Follow-up Submission	2010-11-04	FEMALE
TCGA-BH-A0BA-11	TCGA-BH-A0BA-11	8.9193		51			1132			FEMALE						1132	0	Normal					LIVING	0	1132	0	1132	0	1132	51	Positive	Positive		0	1132							80-89%				Scheduled Follow-up Submission	2010-11-04	FEMALE
TCGA-BH-A0BC-01	TCGA-BH-A0BC-01	10.0419	Stage IIIC	60	2	No_Conversion	974		Positive	FEMALE	Negative	Negative	M0	Positive	N3	974	0	LumA	Luminal A	Positive	T_Other	T2	LIVING	0	974	0			974	60	Positive	Positive		0	974							90-99%					2010-11-04	FEMALE
TCGA-BH-A0BC-11	TCGA-BH-A0BC-11	8.7698		60			974			FEMALE						974	0	Normal					LIVING	0	974	0			974	60	Positive	Positive		0	974							90-99%					2010-11-04	FEMALE
TCGA-BH-A0BD-01	TCGA-BH-A0BD-01	9.3676	Stage IIA	47	4	No_Conversion	554		Positive	FEMALE	Negative	Negative	M0	Positive	N1	554	0	LumB	Luminal B	Positive	T1	T1	LIVING	0	554	0	554	0	554	47	Positive	Positive		0	554						H-Score-190					Scheduled Follow-up Submission	2010-11-04	FEMALE
TCGA-BH-A0BF-01	TCGA-BH-A0BF-01	9.3792	Stage IIB	56	2	Stage IIB	781		Positive	FEMALE	Negative	Negative	M0	Positive	N1	781	0	LumB	Luminal B	Positive	T_Other	T2	LIVING	0	782	0			782	56	Positive	Positive		0	782					NO							2011-08-05	FEMALE
	TCGA-BH-A0BF-11			56			781			FEMALE						781	0						LIVING	0	782	0			782	56	Positive	Positive		0	782					NO							2011-08-05	FEMALE
TCGA-BH-A0BG-01	TCGA-BH-A0BG-01	8.9632	Stage I	73	1	Stage I	756		Negative	FEMALE	Negative	Negative	M0	Negative	N0	756	0	Basal	Basal-like	Negative	T1	T1	LIVING	0	756	0			756	73	Negative	Negative		0	756					NO							2011-08-08	FEMALE
TCGA-BH-A0BJ-01	TCGA-BH-A0BJ-01	9.9123	Stage IIB	41	3	No_Conversion	660		Positive	FEMALE	Negative	Negative	M0	Positive	N1	660	0	LumA	Luminal A	Positive	T_Other	T2	LIVING	0	660	0			660	41	Positive	Positive		0	660						H-Score 300	90-99%					2010-11-15	FEMALE
TCGA-BH-A0BJ-11	TCGA-BH-A0BJ-11	8.6892		41			660			FEMALE						660	0	Normal					LIVING	0	660	0			660	41	Positive	Positive		0	660						H-Score 300	90-99%					2010-11-15	FEMALE
TCGA-BH-A0BL-01	TCGA-BH-A0BL-01	8.8223	Stage I	35	3	Stage I	1339		Negative	FEMALE	Negative	Negative	M0	Negative	N0	1339	0	Basal	Basal-like	Negative	T1	T1	LIVING	0	1340	0			1340	35	Negative	Negative		0	1340					NO							2011-08-08	FEMALE
	TCGA-BH-A0BL-11			35			1339			FEMALE						1339	0						LIVING	0	1340	0			1340	35	Negative	Negative		0	1340					NO							2011-08-08	FEMALE
TCGA-BH-A0BM-01	TCGA-BH-A0BM-01	9.6853	Stage IIB	54	2	No_Conversion	1117		Positive	FEMALE	Negative	Negative	M0	Positive	N1	1117	0	LumA	Luminal A	Negative	T_Other	T2	LIVING	0	1876	0	1876	0	1876	54	Positive	Negative		0	1876											Scheduled Follow-up Submission	2012-07-29	FEMALE
TCGA-BH-A0BM-11	TCGA-BH-A0BM-11	9.1141		54			1117			FEMALE						1117	0	Normal					LIVING	0	1876	0	1876	0	1876	54	Positive	Negative		0	1876											Scheduled Follow-up Submission	2012-07-29	FEMALE
TCGA-BH-A0BO-01	TCGA-BH-A0BO-01	8.6437	Stage I	54	1	Stage I	1085		Positive	FEMALE	Negative	Negative	M0	Negative	N0	1085	0	LumA	Luminal A	Positive	T1	T1	LIVING	0	1085	0			1085	54	Positive	Positive		0	1085					NO							2011-08-09	FEMALE
	TCGA-BH-A0BO-11			54			1085			FEMALE						1085	0						LIVING	0	1085	0			1085	54	Positive	Positive		0	1085					NO							2011-08-09	FEMALE
TCGA-BH-A0BP-01	TCGA-BH-A0BP-01	9.5637	Stage I	76	2	Stage I	1481		Positive	FEMALE	Negative	Negative	M0	Negative	N0	1481	0	LumA	Luminal A	Positive	T1	T1	LIVING	0	1481	0			1481	76	Positive	Positive		0	1481					NO							2011-08-09	FEMALE
TCGA-BH-A0BQ-01	TCGA-BH-A0BQ-01	9.8584	Stage I	39	2	Stage I	826		Positive	FEMALE	Negative	Negative	M0	Negative	N0	826	0	LumA	Luminal A	Positive	T1	T1	LIVING	0	827	0			827	39	Positive	Positive		0	827					NO							2011-08-10	FEMALE
TCGA-BH-A0BQ-11	TCGA-BH-A0BQ-11	8.6378		39			826			FEMALE						826	0	Normal					LIVING	0	827	0			827	39	Positive	Positive		0	827					NO							2011-08-10	FEMALE
TCGA-BH-A0BR-01	TCGA-BH-A0BR-01	9.5687	Stage I	59	1	Stage I	1632		Positive	FEMALE	Negative	Negative	M0	Negative	N0	1632	0	LumA	Luminal A	Positive	T1	T1	LIVING	0	1633	0			1633	59	Positive	Positive		0	1633					NO							2011-08-10	FEMALE
TCGA-BH-A0BS-01	TCGA-BH-A0BS-01	9.1108	Stage IIIA	55	2	Stage IIIA	1640		Positive	FEMALE	Negative	Negative	M0	Positive	N1	1640	0	LumA	Luminal A	Positive	T_Other	T3	LIVING	0	1641	0			1641	55	Positive	Positive		0	1641					NO							2011-08-18	FEMALE
TCGA-BH-A0BS-11	TCGA-BH-A0BS-11	9.1414		55			1640			FEMALE						1640	0	Normal					LIVING	0	1641	0			1641	55	Positive	Positive		0	1641					NO							2011-08-18	FEMALE
TCGA-BH-A0BT-01	TCGA-BH-A0BT-01	9.0966	Stage IIA	56	4	Stage IIA	1386		Positive	FEMALE	Negative	Negative	M0	Positive	N1	1386	0	LumA	Luminal A	Positive	T1	T1	LIVING	0	1386	0			1386	56	Positive	Positive		0	1386					NO							2011-08-02	FEMALE
TCGA-BH-A0BT-11	TCGA-BH-A0BT-11	8.8298		56			1386			FEMALE						1386	0	Normal					LIVING	0	1386	0			1386	56	Positive	Positive		0	1386					NO							2011-08-02	FEMALE
TCGA-BH-A0BV-01	TCGA-BH-A0BV-01	9.5713	Stage IIB	78	5	No_Conversion	1519		Positive	FEMALE	Negative	Negative	M0	Positive	N1	1519	0	LumA	Luminal A	Positive	T_Other	T2	LIVING	0	1519	0			1519	78	Positive	Positive		0	1519							90-99%					2010-11-16	FEMALE
TCGA-BH-A0BV-11	TCGA-BH-A0BV-11	8.8859		78			1519			FEMALE						1519	0	Normal					LIVING	0	1519	0			1519	78	Positive	Positive		0	1519							90-99%					2010-11-16	FEMALE
TCGA-BH-A0BW-01	TCGA-BH-A0BW-01	8.0081	Stage I	71	1	Stage I	355		Negative	FEMALE	Negative	Negative	M0	Negative	N0	355	0	Basal	Basal-like	Negative	T1	T1	LIVING	0	355	0			355	71	Negative	Negative		0	355					NO							2011-08-10	FEMALE
TCGA-BH-A0BW-11	TCGA-BH-A0BW-11	8.7638		71			355			FEMALE						355	0	Normal					LIVING	0	355	0			355	71	Negative	Negative		0	355					NO							2011-08-10	FEMALE
TCGA-BH-A0BZ-01	TCGA-BH-A0BZ-01	9.8207	Stage IIIA	59	4	Stage IIIA	1492		Positive	FEMALE	Negative	Negative	M0	Positive	N1	1492	0	LumB	Luminal B	Positive	T_Other	T3	LIVING	0	1492	0			1492	59	Positive	Positive		0	1492					NO							2011-08-10	FEMALE
TCGA-BH-A0BZ-11	TCGA-BH-A0BZ-11	8.8303		59			1492			FEMALE						1492	0	Normal					LIVING	0	1492	0			1492	59	Positive	Positive		0	1492					NO							2011-08-10	FEMALE
TCGA-BH-A0C0-01	TCGA-BH-A0C0-01	10.3174	Stage IIA	62	3	No_Conversion	1270		Positive	FEMALE	Positive	Negative	M0	Positive	N1	1270	0	LumB	Luminal B	Positive	T1	T1	LIVING	0	1270	0			1270	62	Positive	Positive		0	1270							90-99%			2.65		2010-11-16	FEMALE
TCGA-BH-A0C0-11	TCGA-BH-A0C0-11	8.7718		62			1270			FEMALE						1270	0	Normal					LIVING	0	1270	0			1270	62	Positive	Positive		0	1270							90-99%			2.65		2010-11-16	FEMALE
TCGA-BH-A0C1-01	TCGA-BH-A0C1-01	9.2919	Stage IIIA	61	2	Stage IIIA	1338		Positive	FEMALE	Negative	Negative	M0	Positive	N2	1338	0	LumA	Luminal A	Positive	T_Other	T3	LIVING	0	1339	0			1339	61	Positive	Positive		0	1339					YES							2011-08-11	FEMALE
TCGA-BH-A0C3-01	TCGA-BH-A0C3-01	9.2419	Stage I	47	3	Stage I	1464		Positive	FEMALE	Negative	Negative	M0	Negative	N0	1464	0	LumB	Luminal B	Negative	T1	T1	LIVING	0	1464	0			1464	47	Positive	Negative		0	1464					NO							2011-08-11	FEMALE
TCGA-BH-A0C3-11	TCGA-BH-A0C3-11	8.6028		47			1464			FEMALE						1464	0	Normal					LIVING	0	1464	0			1464	47	Positive	Negative		0	1464					NO							2011-08-11	FEMALE
TCGA-BH-A0C7-01	TCGA-BH-A0C7-01	9.8179	Stage IIB	48	5	Stage IIB	1305		Positive	FEMALE	Positive	Negative	M0	Positive	N1	1305	0	LumB	Luminal B	Negative	T_Other	T2	LIVING	0	1305	0			1305	48	Positive	Negative		0	1305					NO							2011-08-11	FEMALE
TCGA-BH-A0DD-01	TCGA-BH-A0DD-01	9.4408	Stage IIB	58	3	Stage IIB	1393		Positive	MALE	Positive	Negative	M0	Positive	N1	1393	0	LumB	Luminal B	Positive	T_Other	T2	LIVING	0	1394	0			1394	58	Positive	Positive		0	1394					NO							2011-08-18	MALE
TCGA-BH-A0DD-11	TCGA-BH-A0DD-11	8.8772		58			1393			MALE						1393	0	LumA					LIVING	0	1394	0			1394	58	Positive	Positive		0	1394					NO							2011-08-18	MALE
TCGA-BH-A0DE-01	TCGA-BH-A0DE-01	9.5856	Stage IIA	62	5	Stage IIA	948		Positive	FEMALE	Negative	Negative	M0	Negative	N0	948	0	LumA	Luminal A	Positive	T_Other	T2	LIVING	0	948	0			948	62	Positive	Positive		0	948					NO							2011-08-11	FEMALE
	TCGA-BH-A0DE-11			62			948			FEMALE						948	0						LIVING	0	948	0			948	62	Positive	Positive		0	948					NO							2011-08-11	FEMALE
TCGA-BH-A0DG-01	TCGA-BH-A0DG-01	9.736	Stage IIA	30	3	Stage IIA	713		Positive	FEMALE	Negative	Negative	M0	Negative	N0	713	0	LumA	Luminal A	Negative	T_Other	T2	LIVING	0	713	0			713	30	Positive	Negative		0	713					NO							2011-08-02	FEMALE
TCGA-BH-A0DG-11	TCGA-BH-A0DG-11	8.2773		30			713			FEMALE						713	0	Normal					LIVING	0	713	0			713	30	Positive	Negative		0	713					NO							2011-08-02	FEMALE
TCGA-BH-A0DH-01	TCGA-BH-A0DH-01	9.9683	Stage IIB	63	2	No_Conversion	1156		Positive	FEMALE	Negative	Negative	M0	Positive	N1	1156	0	LumA	Luminal A	Positive	T_Other	T2	LIVING	0	1156	0			1156	63	Positive	Positive		0	1156							90-99%					2010-11-16	FEMALE
TCGA-BH-A0DH-11	TCGA-BH-A0DH-11	9.5779		63			1156			FEMALE						1156	0	Normal					LIVING	0	1156	0			1156	63	Positive	Positive		0	1156							90-99%					2010-11-16	FEMALE
TCGA-BH-A0DI-01	TCGA-BH-A0DI-01	9.2706	Stage IIB	63	5	Stage IIB	673		Positive	FEMALE	Negative	Negative	M0	Positive	N1	673	0	LumA	Luminal A	Positive	T_Other	T2	LIVING	0	673	0			673	63	Positive	Positive		0	673					NO							2011-08-11	FEMALE
	TCGA-BH-A0DI-11			63			673			FEMALE						673	0						LIVING	0	673	0			673	63	Positive	Positive		0	673					NO							2011-08-11	FEMALE
TCGA-BH-A0DK-01	TCGA-BH-A0DK-01	9.9417	Stage IIA	49	2	Stage IIA	423		Positive	FEMALE	Negative	Negative	M0	Negative	N0	423	0	LumA	Luminal A	Positive	T_Other	T2	LIVING	0	423	0			423	49	Positive	Positive		0	423						H-SCORE 260						2010-11-16	FEMALE
TCGA-BH-A0DK-11	TCGA-BH-A0DK-11	9.1818		49			423			FEMALE						423	0	LumA					LIVING	0	423	0			423	49	Positive	Positive		0	423						H-SCORE 260						2010-11-16	FEMALE
TCGA-BH-A0DL-01	TCGA-BH-A0DL-01	8.9651	Stage IIA	64	3	Stage IIA	1467		Positive	FEMALE	Negative	Negative	M0	Negative	N0	1467	0	Basal	Basal-like	Negative	T_Other	T2	LIVING	0	1467	0			1467	64	Positive	Negative		0	1467					NO							2011-08-11	FEMALE
TCGA-BH-A0DL-11	TCGA-BH-A0DL-11	8.7348		64			1467			FEMALE						1467	0	Normal					LIVING	0	1467	0			1467	64	Positive	Negative		0	1467					NO							2011-08-11	FEMALE
TCGA-BH-A0DO-01	TCGA-BH-A0DO-01	9.1733	Stage I	78	2	Stage I	525		Positive	FEMALE	Negative	Negative	M0	Negative	N0	525	0	LumA	Luminal A	Positive	T1	T1	LIVING	0	525	0			525	78	Positive	Positive		0	525					NO							2011-08-11	FEMALE
TCGA-BH-A0DO-11	TCGA-BH-A0DO-11	8.6958		78			525			FEMALE						525	0	Normal					LIVING	0	525	0			525	78	Positive	Positive		0	525					NO							2011-08-11	FEMALE
TCGA-BH-A0DP-01	TCGA-BH-A0DP-01	9.3124	Stage IIB	60	2	Stage IIB	476		Positive	FEMALE	Negative	Negative	M0	Negative	N0	476	0	LumA	Luminal A	Positive	T_Other	T3	LIVING	0	476	0			476	60	Positive	Positive		0	476						H-SCORE 280	80-89%					2010-11-16	FEMALE
TCGA-BH-A0DP-11	TCGA-BH-A0DP-11	8.8316		60			476			FEMALE						476	0	Normal					LIVING	0	476	0			476	60	Positive	Positive		0	476						H-SCORE 280	80-89%					2010-11-16	FEMALE
TCGA-BH-A0DQ-01	TCGA-BH-A0DQ-01	9.2232	Stage IIB	42	5	No_Conversion	98		Positive	FEMALE	Negative	Negative	M0	Positive	N1	98	0	LumA	Luminal A	Positive	T_Other	T2	LIVING	0	98	0			98	42	Positive	Positive		0	98						H-SCORE 136	60-69%					2010-11-16	FEMALE
TCGA-BH-A0DQ-11	TCGA-BH-A0DQ-11	8.8151		42			98			FEMALE						98	0	LumA					LIVING	0	98	0			98	42	Positive	Positive		0	98						H-SCORE 136	60-69%					2010-11-16	FEMALE
TCGA-BH-A0DS-01	TCGA-BH-A0DS-01	9.7994	Stage IIIA	71	3	No_Conversion	77		Positive	FEMALE	Negative	Negative	M0	Positive	N2	77	0	LumA	Luminal A	Positive	T_Other	T2	LIVING	0	78	0			78	71	Positive	Positive		0	78						H-SCORE 190	70-79%					2010-11-16	FEMALE
TCGA-BH-A0DT-01	TCGA-BH-A0DT-01	9.0749	Stage IIA	41	2	Stage IIA	1170		Positive	FEMALE	Negative	Negative	M0	Positive	N1	1170	0	LumA	Luminal A	Positive	T1	T1	LIVING	0	1170	0			1170	41	Positive	Positive		0	1170					NO							2011-08-11	FEMALE
TCGA-BH-A0DT-11	TCGA-BH-A0DT-11	8.5794		41			1170			FEMALE						1170	0	Normal					LIVING	0	1170	0			1170	41	Positive	Positive		0	1170					NO							2011-08-11	FEMALE
TCGA-BH-A0DV-01	TCGA-BH-A0DV-01	9.1773	Stage IIIA	54	3	Stage IIIA	1374		Positive	FEMALE	Negative	Negative	M0	Positive	N2	1374	0	LumA		Positive	T_Other	T2	LIVING	0	2064	0	2064	0	2064	54	Positive	Positive		0	2064					NO							2014-08-15	FEMALE
TCGA-BH-A0DV-11	TCGA-BH-A0DV-11	8.5735		54			1374			FEMALE						1374	0	Normal					LIVING	0	2064	0	2064	0	2064	54	Positive	Positive		0	2064					NO							2014-08-15	FEMALE
TCGA-BH-A0DX-01	TCGA-BH-A0DX-01	9.7362	Stage I	62	1	Stage I	1442		Positive	FEMALE	Negative	Negative	M0	Negative	N0	1442	0	LumA	Luminal A	Positive	T1	T1	LIVING	0	1442	0			1442	62	Positive	Positive		0	1442					NO							2011-08-11	FEMALE
TCGA-BH-A0DZ-01	TCGA-BH-A0DZ-01	9.6759	Stage IIB	43	5	No_Conversion	495		Positive	FEMALE	Positive	Negative	M0	Positive	N1	495	0	LumA	HER2-enriched	Positive	T_Other	T2	LIVING	0	495	0			495	43	Positive	Positive		0	495						H-SCORE 140	50-59%					2010-11-16	FEMALE
TCGA-BH-A0DZ-11	TCGA-BH-A0DZ-11	9.9152		43			495			FEMALE						495	0						LIVING	0	495	0			495	43	Positive	Positive		0	495						H-SCORE 140	50-59%					2010-11-16	FEMALE
TCGA-BH-A0E0-01	TCGA-BH-A0E0-01	9.7939	Stage IIIC	38	1	No_Conversion	133		Negative	FEMALE	Negative	Negative	M0	Positive	N3	133	0	Basal	Basal-like	Negative	T_Other	T3	LIVING	0	134	0			134	38	Negative	Negative		0	134						H-SCORE 0						2010-10-16	FEMALE
TCGA-BH-A0E0-11	TCGA-BH-A0E0-11	9.955		38			133			FEMALE						133	0	Normal					LIVING	0	134	0			134	38	Negative	Negative		0	134						H-SCORE 0						2010-10-16	FEMALE
TCGA-BH-A0E1-01	TCGA-BH-A0E1-01	9.8121	Stage IIB	52	2	No_Conversion	477		Positive	FEMALE	Negative	Negative	M0	Positive	N1	477	0	LumA	Luminal A	Positive	T_Other	T2	LIVING	0	477	0			477	52	Positive	Positive		0	477						H-SCORE 180	70-79%			1.67		2010-11-16	FEMALE
TCGA-BH-A0E1-11	TCGA-BH-A0E1-11	9.2492		52			477			FEMALE						477	0	Normal					LIVING	0	477	0			477	52	Positive	Positive		0	477						H-SCORE 180	70-79%			1.67		2010-11-16	FEMALE
TCGA-BH-A0E2-01	TCGA-BH-A0E2-01	10.3655	Stage IIIA	49	2	No_Conversion	435		Positive	FEMALE	Negative	Negative	M0	Positive	N2	435	0	LumA	Luminal A	Positive	T_Other	T2	LIVING	0	435	0			435	49	Positive	Positive		0	435						H-SCORE 300	90-99%					2010-11-16	FEMALE
TCGA-BH-A0E6-01	TCGA-BH-A0E6-01	11.0789	Stage IA	69	1	Stage I	292		Negative	FEMALE	Negative	Negative	M0	Negative	N0	292	0	Basal	Basal-like	Negative	T1	T1	LIVING	0	293	0			293	69	Negative	Negative		0	293						H-SCORE 0				2.38		2010-11-16	FEMALE
TCGA-BH-A0E7-01	TCGA-BH-A0E7-01	8.5827	Stage IIB	79	4	No_Conversion	1362		Positive	FEMALE	Negative	Negative	M0	Positive	N1	1362	0	LumA	Luminal A	Positive	T_Other	T2	LIVING	0	1363	0			1363	79	Positive	Positive		0	1363							50-59%					2010-11-16	FEMALE
TCGA-BH-A0E9-01	TCGA-BH-A0E9-01	9.1039	Stage IIB	53	3	Stage IIB	1405		Positive	FEMALE	Negative	Negative	M0	Positive	N1	1405	0	LumA	Luminal A	Positive	T_Other	T2	LIVING	0	1405	0			1405	53	Positive	Positive		0	1405					NO							2011-08-11	FEMALE
TCGA-BH-A0EA-01	TCGA-BH-A0EA-01	9.2012	Stage IIA	72	2	Stage IIA	831	993	Positive	FEMALE	Negative	Negative	M0	Positive	N1	993	1	LumA	Luminal A	Positive	T1	T1	DECEASED	1	993	1			993	72	Positive	Positive	993	0						NO							2011-08-11	FEMALE
TCGA-BH-A0EB-01	TCGA-BH-A0EB-01	9.1581	Stage IA	69	2	Stage I	745		Positive	FEMALE	Negative	Negative	M0	Negative	N0	745	0	LumA	Luminal A	Positive	T1	T1	LIVING	0	745	0			745	69	Positive	Positive		0	745						H-SCORE 300	90-99%			2.13		2010-11-16	FEMALE
TCGA-BH-A0EE-01	TCGA-BH-A0EE-01	9.6226	Stage IIB	68	5	Stage IIB	943		Negative	FEMALE	Positive	Negative	M0	Negative	N0	943	0	Her2	HER2-enriched	Negative	T_Other	T3	LIVING	0	943	0			943	68	Negative	Negative		0	943												2010-11-16	FEMALE
TCGA-BH-A0EI-01	TCGA-BH-A0EI-01	9.0618	Stage IIA	51	5	Stage IIA	743		Positive	FEMALE	Negative	Negative	M0	Positive	N1	743	0	LumA	Luminal A	Positive	T1	T1	LIVING	0	743	0			743	51	Positive	Positive		0	743					NO							2011-08-11	FEMALE
TCGA-BH-A0GY-01	TCGA-BH-A0GY-01	9.4499	Stage IIA	67	3	No_Conversion	923		Positive	FEMALE	Negative	Negative	M0	Positive	N1	923	0	LumA	Luminal A	Positive	T_Other	T2	LIVING	0	923	0			923	67	Positive	Positive		0	923						H-Score 150	40-49%					2010-11-16	FEMALE
TCGA-BH-A0GZ-01	TCGA-BH-A0GZ-01	10.1245	Stage IIA	62	3	No_Conversion	328		Positive	FEMALE	Negative	Negative	M0	Positive	N1	328	0	LumA	Luminal A	Positive	T1	T1	LIVING	0	328	0			328	62	Positive	Positive		0	328						H-SCORE 300	90-99%			2.08		2010-11-16	FEMALE
TCGA-BH-A0H0-01	TCGA-BH-A0H0-01	8.7097	Stage IA	69	2	Stage I	461		Positive	FEMALE	Negative	Negative	M0	Negative	N0	461	0	LumB	Luminal B	Positive	T1	T1	LIVING	0	461	0			461	69	Positive	Positive		0	461						H-SCORE 190	50-59%					2010-11-16	FEMALE
TCGA-BH-A0H3-01	TCGA-BH-A0H3-01	8.5802	Stage I	46	2	Stage I	1149		Positive	FEMALE	Negative	Negative	M0	Negative	N0	1149	0	LumA	Luminal A	Positive	T1	T1	LIVING	0	1149	0			1149	46	Positive	Positive		0	1149					NO							2011-08-11	FEMALE
TCGA-BH-A0H5-01	TCGA-BH-A0H5-01	9.6592	Stage I	45	1	Stage I	1080		Positive	FEMALE	Negative	Negative	M0	Negative	N0	1080	0	LumA	Luminal A	Positive	T1	T1	LIVING	0	1080	0			1080	45	Positive	Positive		0	1080					NO							2011-08-12	FEMALE
TCGA-BH-A0H5-11	TCGA-BH-A0H5-11	8.8208		45			1080			FEMALE						1080	0	Normal					LIVING	0	1080	0			1080	45	Positive	Positive		0	1080					NO							2011-08-12	FEMALE
TCGA-BH-A0H6-01	TCGA-BH-A0H6-01	9.3258	Stage IA	82	4	No_Conversion	747		Positive	FEMALE	Negative	Negative	M0	Negative	N0	747	0	LumA	Luminal A	Positive	T1	T1	LIVING	0	747	0			747	82	Positive	Positive		0	747						H-SCORE 230	50-59%					2010-11-16	FEMALE
TCGA-BH-A0H7-01	TCGA-BH-A0H7-01	8.9506	Stage IIIA	65	3	No_Conversion	701		Positive	FEMALE	Negative	Negative	M0	Positive	N2	701	0	LumA	Luminal A	Positive	T1	T1	LIVING	0	702	0			702	65	Positive	Positive		0	702						H-SCORE 255	70-79%					2010-11-16	FEMALE
TCGA-BH-A0H7-11	TCGA-BH-A0H7-11	9.3207		65			701			FEMALE						701	0	Normal					LIVING	0	702	0			702	65	Positive	Positive		0	702						H-SCORE 255	70-79%					2010-11-16	FEMALE
TCGA-BH-A0H9-01	TCGA-BH-A0H9-01	9.8981	Stage IIA	69	1	Stage IIA	1247		Positive	FEMALE	Negative	Negative	M0	Negative	N0	1247	0	LumA	Luminal A	Positive	T_Other	T2	LIVING	0	1247	0			1247	69	Positive	Positive		0	1247							90-99%			2.98		2010-11-16	FEMALE
	TCGA-BH-A0H9-11			69			1247			FEMALE						1247	0						LIVING	0	1247	0			1247	69	Positive	Positive		0	1247							90-99%			2.98		2010-11-16	FEMALE
TCGA-BH-A0HA-01	TCGA-BH-A0HA-01	9.6847	Stage I	31	1	Stage I	856		Positive	FEMALE	Negative	Negative	M0	Negative	N0	856	0	LumA	Luminal A	Positive	T1	T1	LIVING	0	1611	0	1611	0	1611	31	Positive	Positive		0	1611					NO						Scheduled Follow-up Submission	2013-05-17	FEMALE
TCGA-BH-A0HA-11	TCGA-BH-A0HA-11	8.5124		31			856			FEMALE						856	0	Normal					LIVING	0	1611	0	1611	0	1611	31	Positive	Positive		0	1611					NO						Scheduled Follow-up Submission	2013-05-17	FEMALE
TCGA-BH-A0HB-01	TCGA-BH-A0HB-01	10.5588	Stage IA	55	5	Stage I	806		Positive	FEMALE	Negative	Negative	M0	Negative	N0	806	0	LumA	Luminal A	Positive	T1	T1	LIVING	0	806	0			806	55	Positive	Positive		0	806						H-Score 300	90-99%			2.13		2010-11-16	FEMALE
TCGA-BH-A0HF-01	TCGA-BH-A0HF-01	8.9829	Stage IA	77		Stage I	727		Positive	FEMALE	Negative	Negative	M0	Negative	N0	727	0	LumA	Luminal A	Positive	T1	T1	LIVING	0	727	0			727	77	Positive	Positive		0	727	696					H-Score 295	90-99%					2010-11-16	FEMALE
TCGA-BH-A0HI-01	TCGA-BH-A0HI-01	9.6329	Stage IA	78	2	Stage I	619		Positive	FEMALE	Negative	Negative	M0	Negative	N0	619	0	LumA	Luminal A	Positive	T1	T1	LIVING	0	620	0			620	78	Positive	Positive		0	620						H-Score 240	50-59%					2010-11-16	FEMALE
TCGA-BH-A0HK-01	TCGA-BH-A0HK-01	9.4297	Stage IIB	81	2	No_Conversion	178		Positive	FEMALE	Negative	Negative	M0	Positive	N1	178	0	LumA	Luminal A	Negative	T_Other	T2	LIVING	0	178	0			178	81	Positive	Negative		0	178						H-SCORE 260	70-79%					2010-11-16	FEMALE
TCGA-BH-A0HK-11	TCGA-BH-A0HK-11	9.2562		81			178			FEMALE						178	0	Normal					LIVING	0	178	0			178	81	Positive	Negative		0	178						H-SCORE 260	70-79%					2010-11-16	FEMALE
TCGA-BH-A0HL-01	TCGA-BH-A0HL-01	9.5669	Stage IIB	56		No_Conversion	72		Positive	FEMALE	Negative	Negative	M0	Positive	N1	72	0		Basal-like	Positive	T_Other	T2	LIVING	0	72	0			72	56	Positive	Positive		0	72						H-SCORE 295	90-99%			2.25		2010-11-16	FEMALE
TCGA-BH-A0HN-01	TCGA-BH-A0HN-01	10.4914	Stage IA	67		Stage I	516		Positive	FEMALE	Negative	Negative	M0	Negative	N0	516	0		Basal-like	Positive	T1	T1	LIVING	0	516	0			516	67	Positive	Positive		0	516						H-SCORE 300	90-99%			1.78		2010-11-16	FEMALE
TCGA-BH-A0HO-01	TCGA-BH-A0HO-01	9.7864	Stage IIA	48	2	No_Conversion	76		Positive	FEMALE	Negative	Negative	M0	Positive	N1	76	0	LumA	Luminal A	Positive	T1	T1	LIVING	0	76	0			76	48	Positive	Positive		0	76						H-Score 200	90-99%					2010-11-16	FEMALE
TCGA-BH-A0HP-01	TCGA-BH-A0HP-01	9.3966	Stage IIIA	65	2	No_Conversion	414		Positive	FEMALE	Negative	Negative	M0	Positive	N2	414	0	LumA	Luminal A	Negative	T_Other	T3	LIVING	0	414	0			414	65	Positive	Negative		0	414						H-Score 280	80-89%					2010-11-16	FEMALE
TCGA-BH-A0HQ-01	TCGA-BH-A0HQ-01	9.8222	Stage IIA	56		Stage IIA	1121		Positive	FEMALE	Negative	Negative	M0	Negative	N0	1121	0	LumA	Luminal A	Positive	T_Other	T2	LIVING	0	1121	0			1121	56	Positive	Positive		0	1121							90-99%					2010-11-16	FEMALE
TCGA-BH-A0HU-01	TCGA-BH-A0HU-01	9.6657	Stage IA	52	2	Stage I	392		Positive	FEMALE	Negative	Negative	M0	Negative	N0	392	0	LumB	Luminal B	Positive	T1	T1	LIVING	0	392	0			392	52	Positive	Positive		0	392						H-Score 140	40-49%					2010-11-16	FEMALE
TCGA-BH-A0HW-01	TCGA-BH-A0HW-01	10.2602	Stage IA	62	4	Stage I	1560		Positive	FEMALE	Negative	Negative	M0	Negative	N0	1560	0	LumB	Luminal B	Negative	T1	T1	LIVING	0	1561	0			1561	62	Positive	Negative		0	1561							90-99%					2010-11-16	FEMALE
TCGA-BH-A0HX-01	TCGA-BH-A0HX-01	9.3998	Stage IIB	54	4	No_Conversion	829		Positive	FEMALE	Negative	Negative	M0	Positive	N1	829	0	LumA	Luminal A	Positive	T_Other	T2	LIVING	0	829	0			829	54	Positive	Positive		0	829						H-Score 270	80-89%					2010-11-16	FEMALE
TCGA-BH-A0HY-01	TCGA-BH-A0HY-01	9.1383	Stage I	60		Stage I	867		Positive	FEMALE		Negative	M0	Negative	N0	867	0	LumB	HER2-enriched	Negative	T1	T1	LIVING	0	1545	0	1545	0	1545	60	Positive	Negative		0	1545					NO						Scheduled Follow-up Submission	2013-05-16	FEMALE
TCGA-BH-A0RX-01	TCGA-BH-A0RX-01	10.1411	Stage IIA	59	4	Stage IIA	170		Negative	FEMALE	Negative	Negative	M0	Negative	N0	170	0	Basal	Basal-like	Negative	T_Other	T2	LIVING	0	170	0			170	59	Negative	Negative		0	170						H-Score 0	<10%					2010-11-16	FEMALE
TCGA-BH-A0W3-01	TCGA-BH-A0W3-01	9.757	Stage IIA	58	2	No_Conversion	180		Positive	FEMALE	Negative	Negative	M0	Positive	N1	180	0	LumB	Luminal B	Positive	T1	T1	LIVING	0	728	0	728	0	728	58	Positive	Positive		0	728											Scheduled Follow-up Submission	2012-07-29	FEMALE
TCGA-BH-A0W4-01	TCGA-BH-A0W4-01	9.0429	Stage IIA	46	2	Stage IIA	175		Positive	FEMALE	Negative	Negative	M0	Negative	N0	175	0	LumA	Luminal A	Positive	T_Other	T2	LIVING	0	759	0	759	0	759	46	Positive	Positive		0	759											Scheduled Follow-up Submission	2012-07-29	FEMALE
TCGA-BH-A0W5-01	TCGA-BH-A0W5-01	9.1164	Stage IIA	77	4	No_Conversion	543		Positive	FEMALE	Negative	Negative	M0	Positive	N1	543	0	LumA	Luminal A	Positive	T1	T1	LIVING	0	1288	0	1288	0	1288	77	Positive	Positive		0	1288											Scheduled Follow-up Submission	2012-07-29	FEMALE
TCGA-BH-A0W7-01	TCGA-BH-A0W7-01	9.6537	Stage IA	49	4	Stage I	558		Positive	FEMALE	Negative	Negative	M0	Negative	N0	558	0	LumA	Luminal A	Positive	T1	T1	LIVING	0	1363	0	1363	0	1363	49	Positive	Positive		0	1363											Scheduled Follow-up Submission	2012-07-29	FEMALE
TCGA-BH-A0WA-01	TCGA-BH-A0WA-01	8.6235	Stage IA	82	1	Stage I	372		Negative	FEMALE	Negative	Negative	M0	Negative	N0	372	0	Basal	Basal-like	Negative	T1	T1	LIVING	0	701	0	701	0	701	82	Negative	Negative		0	701											Scheduled Follow-up Submission	2012-07-29	FEMALE
TCGA-BH-A18F-01	TCGA-BH-A18F-01	8.9782	Stage IIA	50	2	Stage IIA	268		Positive	FEMALE	Negative	Negative	M0	Negative	N0	268	0	LumA	Luminal B	Positive	T_Other	T2	LIVING	0	268	0			268	50	Positive	Positive		0	268							70-79%					2011-06-01	FEMALE
	TCGA-BH-A18F-11			50			268			FEMALE						268	0						LIVING	0	268	0			268	50	Positive	Positive		0	268							70-79%					2011-06-01	FEMALE
TCGA-BH-A18G-01	TCGA-BH-A18G-01	10.0898	Stage X	81	3	No_Conversion	61		Negative	FEMALE	Negative	Negative	M0	Negative	N0	61	0	Basal	Basal-like	Negative	T1	T1	LIVING	0	61	0			61	81	Negative	Negative		0	61												2011-06-01	FEMALE
TCGA-BH-A18H-01	TCGA-BH-A18H-01	9.414	Stage IB	63	3	Stage I	0		Positive	FEMALE	Negative	Negative	M0	Negative	N0	0	0	LumA	Luminal A	Positive	T1	T1	LIVING							63	Positive	Positive		0	0												2011-06-06	FEMALE
TCGA-BH-A18I-01	TCGA-BH-A18I-01	8.8586	Stage IIA	53	4	Stage IIA	220		Positive	FEMALE	Negative	Negative	M0	Positive	N1	220	0	LumA	Luminal A	Positive	T1	T1	LIVING	0	220	0			220	53	Positive	Positive		0	220												2011-06-07	FEMALE
TCGA-BH-A18J-01	TCGA-BH-A18J-01	9.5606	Stage IV	56	2	No_Conversion	611	611	Positive	FEMALE	Negative	Positive	M1	Positive	N2	611	1	LumA	Luminal B	Positive	T_Other	T4	DECEASED	1	612	1			612	56	Positive	Positive	612	0						YES		40-49%	Bone				2011-06-08	FEMALE
TCGA-BH-A18J-11	TCGA-BH-A18J-11	8.8201		56			611	611		FEMALE						611	1	Normal					DECEASED	1	612	1			612	56	Positive	Positive	612	0						YES		40-49%	Bone				2011-06-08	FEMALE
TCGA-BH-A18K-01	TCGA-BH-A18K-01	9.2513	Stage I	46	2	Stage I	2547	2762	Positive	FEMALE	Negative	Negative	M0	Negative	N0	2762	1	LumA	Basal-like	Positive	T1	T1	DECEASED	1	2763	1			2763	46	Positive	Positive	2763	0						NO							2011-06-09	FEMALE
TCGA-BH-A18K-11	TCGA-BH-A18K-11	8.7917		46			2547	2762		FEMALE						2762	1	Normal					DECEASED	1	2763	1			2763	46	Positive	Positive	2763	0						NO							2011-06-09	FEMALE
TCGA-BH-A18L-01	TCGA-BH-A18L-01	8.9786	Stage IIB	50	5	Stage IIIA	372	811	Positive	FEMALE		Negative	M0	Positive	N1	811	1	LumB	Luminal B	Positive	T_Other	T3	DECEASED	1	811	1			811	50	Positive	Positive	811	0						NO							2011-06-09	FEMALE
TCGA-BH-A18L-11	TCGA-BH-A18L-11	8.7869		50			372	811		FEMALE						811	1	Normal					DECEASED	1	811	1			811	50	Positive	Positive	811	0						NO							2011-06-09	FEMALE
TCGA-BH-A18M-01	TCGA-BH-A18M-01	9.0646	Stage IIB	39	2	Stage IIIA	2207	2207	Positive	FEMALE	Positive	Negative	M0	Positive	N1	2207	1	LumA	Luminal A	Positive	T_Other	T3	DECEASED	1	2207	1			2207	39	Positive	Positive	2207	0						NO							2011-06-15	FEMALE
TCGA-BH-A18M-11	TCGA-BH-A18M-11	8.5258		39			2207	2207		FEMALE						2207	1	Normal					DECEASED	1	2207	1			2207	39	Positive	Positive	2207	0						NO							2011-06-15	FEMALE
TCGA-BH-A18N-01	TCGA-BH-A18N-01	9.5424	Stage IIA	88	3	No_Conversion	1148	1148	Positive	FEMALE	Negative	Negative	M0	Positive	N1	1148	1	LumA	Luminal A	Positive	T_Other	T2	DECEASED	1	1148	1			1148	88	Positive	Positive	1148	0						NO							2014-05-01	FEMALE
TCGA-BH-A18N-11	TCGA-BH-A18N-11	8.8351		88			1148	1148		FEMALE						1148	1	Normal					DECEASED	1	1148	1			1148	88	Positive	Positive	1148	0						NO							2014-05-01	FEMALE
TCGA-BH-A18P-01	TCGA-BH-A18P-01	8.8768	Stage I	60	2	Stage I	921	921	Positive	FEMALE	Negative	Negative	M0	Negative	N0	921	1	Her2	HER2-enriched	Negative	T1	T1	DECEASED	1	921	1			921	60	Positive	Negative	921	0								<10%					2011-06-22	FEMALE
TCGA-BH-A18P-11	TCGA-BH-A18P-11	9.1146		60			921	921		FEMALE						921	1	Normal					DECEASED	1	921	1			921	60	Positive	Negative	921	0								<10%					2011-06-22	FEMALE
TCGA-BH-A18Q-01	TCGA-BH-A18Q-01	9.0256	Stage IIB	56	1	No_Conversion	1692	1692	Negative	FEMALE	Negative	Negative	M0	Positive	N1	1692	1	Basal	Basal-like	Negative	T_Other	T2	DECEASED	1	1692	1			1692	56	Negative	Negative	1692	0													2011-06-24	FEMALE
TCGA-BH-A18Q-11	TCGA-BH-A18Q-11	8.5197		56			1692	1692		FEMALE						1692	1	Normal					DECEASED	1	1692	1			1692	56	Negative	Negative	1692	0													2011-06-24	FEMALE
TCGA-BH-A18R-01	TCGA-BH-A18R-01	9.849	Stage IB	50	3	No_Conversion	1099	1141	Indeterminate	FEMALE	Positive	Negative	M0	Positive	N1	1141	1	Her2	HER2-enriched	Negative	T_Other	T2	DECEASED	1	1142	1			1142	50	Indeterminate	Negative	1142	0						NO		20-29%					2011-07-03	FEMALE
TCGA-BH-A18R-11	TCGA-BH-A18R-11	8.4757		50			1099	1141		FEMALE						1141	1	Normal					DECEASED	1	1142	1			1142	50	Indeterminate	Negative	1142	0						NO		20-29%					2011-07-03	FEMALE
TCGA-BH-A18S-01	TCGA-BH-A18S-01	9.553	Stage I	79	5	Stage I	2009	2009	Positive	FEMALE		Negative	M0	Negative	N0	2009	1	LumA	Luminal A	Positive	T1	T1	DECEASED	1	2009	1			2009	79	Positive	Positive	2009	0													2011-07-02	FEMALE
TCGA-BH-A18S-11	TCGA-BH-A18S-11	8.8008		79			2009	2009		FEMALE						2009	1	Normal					DECEASED	1	2009	1			2009	79	Positive	Positive	2009	0													2011-07-02	FEMALE
TCGA-BH-A18T-01	TCGA-BH-A18T-01	9.7989	Stage IIA	70	1	Stage IIA	224	224	Negative	FEMALE	Negative	Negative	M0	Negative	N0	224	1	Basal	Luminal A	Negative	T_Other	T2	DECEASED	1	224	1			224	70	Negative	Negative	224	0													2011-07-02	FEMALE
TCGA-BH-A18U-01	TCGA-BH-A18U-01	10.3155	Stage IIIA	72	3	Stage IIIA	1317	1563	Positive	FEMALE	Positive	Negative	M0	Positive	N2	1563	1	LumB	Luminal B	Positive	T_Other	T2	DECEASED	1	1563	1			1563	72	Positive	Positive	1563	0													2011-07-02	FEMALE
TCGA-BH-A18U-11	TCGA-BH-A18U-11	8.4338		72			1317	1563		FEMALE						1563	1	Normal					DECEASED	1	1563	1			1563	72	Positive	Positive	1563	0													2011-07-02	FEMALE
TCGA-BH-A18V-01	TCGA-BH-A18V-01	8.3624	Stage IIB	48	1	No_Conversion	1555	1555	Negative	FEMALE	Negative	Negative	M0	Positive	N1	1555	1	Basal	Basal-like	Negative	T_Other	T2	DECEASED	1	1556	1			1556	48	Negative	Negative	1556	0						YES			Other, specify	axilaary node negative but intrammary node positive			2011-07-02	FEMALE
TCGA-BH-A18V-06	TCGA-BH-A18V-06	9.6596		48			1555	1555		FEMALE						1555	1	Basal					DECEASED	1	1556	1			1556	48	Negative	Negative	1556	0						YES			Other, specify	axilaary node negative but intrammary node positive			2011-07-02	FEMALE
TCGA-BH-A18V-11	TCGA-BH-A18V-11	9.7874		48			1555	1555		FEMALE						1555	1	Normal					DECEASED	1	1556	1			1556	48	Negative	Negative	1556	0						YES			Other, specify	axilaary node negative but intrammary node positive			2011-07-02	FEMALE
TCGA-BH-A1EN-01	TCGA-BH-A1EN-01	9.5018	Stage IIA	78	3	Stage IIA		2052	Negative	FEMALE	Positive	Negative	M0	Negative	N0	2052	1	Her2		Negative	T_Other	T2	DECEASED	1	2053	1			2053	78	Negative	Negative	2053	0						NO							2011-09-03	FEMALE
TCGA-BH-A1EN-11	TCGA-BH-A1EN-11	8.8639		78				2052		FEMALE						2052	1	Normal					DECEASED	1	2053	1			2053	78	Negative	Negative	2053	0						NO							2011-09-03	FEMALE
TCGA-BH-A1EO-01	TCGA-BH-A1EO-01	8.7059	Stage IIA	68	3	Stage IIA		2798	Positive	FEMALE	Negative	Negative	M0	Positive	N1	2798	1	LumA	Luminal A	Positive	T1	T1	DECEASED	1	2798	1			2798	68	Positive	Positive	2798	0						NO							2011-09-06	FEMALE
TCGA-BH-A1EO-11	TCGA-BH-A1EO-11	9.1819		68				2798		FEMALE						2798	1	LumA					DECEASED	1	2798	1			2798	68	Positive	Positive	2798	0						NO							2011-09-06	FEMALE
TCGA-BH-A1ES-01	TCGA-BH-A1ES-01	8.9921	Stage IIB	35	5	Stage IIB		3462	Positive	FEMALE	Negative	Negative	M0	Positive	N1	3462	1	LumA	Luminal A	Positive	T_Other	T2	DECEASED	1	3462	1			3462	35	Positive	Positive	3462	0						NO							2011-09-06	FEMALE
TCGA-BH-A1ES-06	TCGA-BH-A1ES-06	10.1355		35				3462		FEMALE						3462	1						DECEASED	1	3462	1			3462	35	Positive	Positive	3462	0						NO							2011-09-06	FEMALE
	TCGA-BH-A1ES-11			35				3462		FEMALE						3462	1						DECEASED	1	3462	1			3462	35	Positive	Positive	3462	0						NO							2011-09-06	FEMALE
TCGA-BH-A1ET-01	TCGA-BH-A1ET-01	8.7684	Stage IIA	55	2	Stage I		2520	Positive	FEMALE	Negative	Negative	M0	Negative	N0	2520	1	LumA	Luminal A	Positive	T1	T1	DECEASED	1	2520	1			2520	55	Positive	Positive	2520	0													2011-09-07	FEMALE
TCGA-BH-A1ET-11	TCGA-BH-A1ET-11	8.2516		55				2520		FEMALE						2520	1	Normal					DECEASED	1	2520	1			2520	55	Positive	Positive	2520	0													2011-09-07	FEMALE
TCGA-BH-A1EU-01	TCGA-BH-A1EU-01	8.2395	Stage I	83	1	Stage I		1286	Positive	FEMALE	Negative	Negative	M0	Negative	N0	1286	1	LumA	Luminal A	Positive	T1	T1	DECEASED	1	1286	1			1286	83	Positive	Positive	1286	0													2011-09-07	FEMALE
TCGA-BH-A1EU-11	TCGA-BH-A1EU-11	8.0556		83				1286		FEMALE						1286	1	Normal					DECEASED	1	1286	1			1286	83	Positive	Positive	1286	0													2011-09-07	FEMALE
TCGA-BH-A1EV-01	TCGA-BH-A1EV-01	9.0965		45	2			365	Positive	FEMALE						365	1	Her2	HER2-enriched	Positive			DECEASED	1	365	1	365	0	365	45	Positive	Positive	365	0													2014-05-01	FEMALE
TCGA-BH-A1EV-11	TCGA-BH-A1EV-11	8.0913		45				365		FEMALE						365	1	Normal					DECEASED	1	365	1	365	0	365	45	Positive	Positive	365	0													2014-05-01	FEMALE
TCGA-BH-A1EW-01	TCGA-BH-A1EW-01	8.4168	Stage IIA	38	3	No_Conversion		1694	Negative	FEMALE	Negative	Negative	M0	Positive	N1	1694	1	LumA	Luminal B	Negative	T_Other	T2	DECEASED	1	1694	1			1694	38	Negative	Negative	1694	0													2011-09-07	FEMALE
TCGA-BH-A1EW-11	TCGA-BH-A1EW-11	8.2559		38				1694		FEMALE						1694	1	LumA					DECEASED	1	1694	1			1694	38	Negative	Negative	1694	0													2011-09-07	FEMALE
TCGA-BH-A1EX-01	TCGA-BH-A1EX-01	8.7096	Stage IIB	67	3	Stage IIB		1508	Positive	FEMALE	Negative	Negative	M0	Positive	N1	1508	1	LumA		Positive	T_Other	T2	DECEASED	1	1508	1			1508	67	Positive	Positive	1508	0													2011-09-07	FEMALE
TCGA-BH-A1EY-01	TCGA-BH-A1EY-01	9.3551	Stage IIA	79	2	Stage IIA		538	Positive	FEMALE	Negative	Negative	M0	Negative	N0	538	1	LumA		Positive	T_Other	T2	DECEASED	1	538	1	396	1	538	79	Positive	Positive	538	0				396									2014-05-02	FEMALE
	TCGA-BH-A1EY-11			79				538		FEMALE						538	1						DECEASED	1	538	1	396	1	538	79	Positive	Positive	538	0				396									2014-05-02	FEMALE
TCGA-BH-A1F0-01	TCGA-BH-A1F0-01	8.55	Stage IIA	80	1	Stage IIA		785	Negative	FEMALE	Negative	Negative	M0	Positive	N1	785	1	Basal	Basal-like	Indeterminate	T1	T1	DECEASED	1	785	1			785	80	Negative	Indeterminate	785	0													2011-09-07	FEMALE
TCGA-BH-A1F0-11	TCGA-BH-A1F0-11	8.7002		80				785		FEMALE						785	1	Normal					DECEASED	1	785	1			785	80	Negative	Indeterminate	785	0													2011-09-07	FEMALE
TCGA-BH-A1F2-01	TCGA-BH-A1F2-01	8.0271	Stage IIIB	53	5	Stage		959	Positive	FEMALE	Positive	Negative	M0	Positive	N1	959	1	LumB		Positive	T_Other	T4	DECEASED	1	959	1			959	53	Positive	Positive	959	0													2011-09-07	FEMALE
TCGA-BH-A1F2-11	TCGA-BH-A1F2-11	8.941		53				959		FEMALE						959	1	Normal					DECEASED	1	959	1			959	53	Positive	Positive	959	0													2011-09-07	FEMALE
TCGA-BH-A1F5-01	TCGA-BH-A1F5-01	7.9448		62				2712	Positive	FEMALE						2712	1	LumA		Positive			DECEASED	1	2712	1			2712	62	Positive	Positive	2712	0													2011-09-07	FEMALE
	TCGA-BH-A1F5-11			62				2712		FEMALE						2712	1						DECEASED	1	2712	1			2712	62	Positive	Positive	2712	0													2011-09-07	FEMALE
TCGA-BH-A1F6-01	TCGA-BH-A1F6-01	10.1303		51				2965	Negative	FEMALE						2965	1	Basal		Negative			DECEASED	1	2965	1			2965	51	Negative	Negative	2965	0													2011-09-07	FEMALE
TCGA-BH-A1F6-11	TCGA-BH-A1F6-11	7.9443		51				2965		FEMALE						2965	1	Normal					DECEASED	1	2965	1			2965	51	Negative	Negative	2965	0													2011-09-07	FEMALE
TCGA-BH-A1F8-01	TCGA-BH-A1F8-01	8.3638	Stage IIIB	90	1	Stage IIIC		749	Positive	FEMALE	Negative	Negative	M0	Positive	N2	749	1	LumB		Positive	T_Other	T4	DECEASED	1	749	1			749	90	Positive	Positive	749	0													2011-09-07	FEMALE
TCGA-BH-A1F8-11	TCGA-BH-A1F8-11	8.9036		90				749		FEMALE						749	1	Normal					DECEASED	1	749	1			749	90	Positive	Positive	749	0													2011-09-07	FEMALE
TCGA-BH-A1FB-01	TCGA-BH-A1FB-01	8.6275	Stage IIB	60	4	Stage IIB		3669	Positive	FEMALE	Negative	Negative	M0	Positive	N1	3669	1	LumA		Positive	T_Other	T2	DECEASED	1	3669	1			3669	60	Positive	Positive	3669	0													2011-09-07	FEMALE
TCGA-BH-A1FB-11	TCGA-BH-A1FB-11	8.6464		60				3669		FEMALE						3669	1	Normal					DECEASED	1	3669	1			3669	60	Positive	Positive	3669	0													2011-09-07	FEMALE
TCGA-BH-A1FC-01	TCGA-BH-A1FC-01	10.1592	Stage IIA	78	4	Stage IIA		3471	Negative	FEMALE	Negative	Negative	M0	Positive	N1	3471	1	Basal		Negative	T1	T1	DECEASED	1	3472	1			3472	78	Negative	Negative	3472	0													2011-09-08	FEMALE
TCGA-BH-A1FC-11	TCGA-BH-A1FC-11	9.1599		78				3471		FEMALE						3471	1	Normal					DECEASED	1	3472	1			3472	78	Negative	Negative	3472	0													2011-09-08	FEMALE
TCGA-BH-A1FD-01	TCGA-BH-A1FD-01	9.6428	Stage I	68	4	Stage I		1008	Positive	FEMALE	Negative	Negative	M0	Negative	N0	1008	1	LumB		Positive	T1	T1	DECEASED	1	1009	1			1009	68	Positive	Positive	1009	0													2011-09-08	FEMALE
TCGA-BH-A1FD-11	TCGA-BH-A1FD-11	8.6541		68				1008		FEMALE						1008	1	Normal					DECEASED	1	1009	1			1009	68	Positive	Positive	1009	0													2011-09-08	FEMALE
TCGA-BH-A1FE-01	TCGA-BH-A1FE-01	8.5102	Stage IIB	31	2	Stage IIB		2273	Positive	FEMALE	Negative	Negative	M0	Positive	N1	2273	1	LumA		Positive	T_Other	T2	DECEASED	1	2273	1			2273	31	Positive	Positive	2273	0													2011-09-08	FEMALE
TCGA-BH-A1FE-06	TCGA-BH-A1FE-06	9.5528		31				2273		FEMALE						2273	1	Normal					DECEASED	1	2273	1			2273	31	Positive	Positive	2273	0													2011-09-08	FEMALE
TCGA-BH-A1FE-11	TCGA-BH-A1FE-11	7.5722		31				2273		FEMALE						2273	1	Normal					DECEASED	1	2273	1			2273	31	Positive	Positive	2273	0													2011-09-08	FEMALE
TCGA-BH-A1FG-01	TCGA-BH-A1FG-01	9.3498	Stage I	88	4	Stage I		3738	Positive	FEMALE		Negative	M0	Negative	N0	3738	1	LumA		Positive	T1	T1	DECEASED	1	3738	1			3738	88	Positive	Positive	3738	0													2011-09-08	FEMALE
TCGA-BH-A1FG-11	TCGA-BH-A1FG-11	7.2462		88				3738		FEMALE						3738	1	Normal					DECEASED	1	3738	1			3738	88	Positive	Positive	3738	0													2011-09-08	FEMALE
TCGA-BH-A1FH-01	TCGA-BH-A1FH-01	8.616	Stage IV	47	4	No_Conversion		1123	Positive	FEMALE	Negative	Positive	M1	Positive	N1	1123	1	LumA		Negative	T_Other	T2	DECEASED	1	1123	1			1123	47	Positive	Negative	1123	0						YES			Bone				2011-09-08	FEMALE
TCGA-BH-A1FH-11	TCGA-BH-A1FH-11	8.9642		47				1123		FEMALE						1123	1	Normal					DECEASED	1	1123	1			1123	47	Positive	Negative	1123	0						YES			Bone				2011-09-08	FEMALE
TCGA-BH-A1FJ-01	TCGA-BH-A1FJ-01	9.3713	Stage IIIA	66	3	Stage IIIA		1927	Negative	FEMALE	Negative	Negative	M0	Positive	N1	1927	1	LumB		Positive	T_Other	T3	DECEASED	1	1927	1			1927	66	Negative	Positive	1927	0													2011-09-08	FEMALE
TCGA-BH-A1FJ-11	TCGA-BH-A1FJ-11	7.3175		66				1927		FEMALE						1927	1	Normal					DECEASED	1	1927	1			1927	66	Negative	Positive	1927	0													2011-09-08	FEMALE
TCGA-BH-A1FL-01	TCGA-BH-A1FL-01	9.0252	Stage IIB	69	2	Stage IIIA		1673	Positive	FEMALE	Negative	Negative	M0	Positive	N1	1673	1	LumA		Positive	T_Other	T2	DECEASED	1	1673	1			1673	69	Positive	Positive	1673	0													2011-09-08	FEMALE
TCGA-BH-A1FM-01	TCGA-BH-A1FM-01	7.8092	Stage IIIA	44	1	Stage IIIA		1388	Positive	FEMALE	Negative	Negative	M0	Positive	N2	1388	1	LumB		Negative	T_Other	T2	DECEASED	1	1388	1			1388	44	Positive	Negative	1388	0													2011-09-08	FEMALE
TCGA-BH-A1FM-11	TCGA-BH-A1FM-11	8.3549		44				1388		FEMALE						1388	1	Normal					DECEASED	1	1388	1			1388	44	Positive	Negative	1388	0													2011-09-08	FEMALE
TCGA-BH-A1FN-01	TCGA-BH-A1FN-01	9.1083	Stage IIA	34	1	Stage IIA		2192	Positive	FEMALE	Negative	Negative	M0	Negative	N0	2192	1	LumB		Positive	T_Other	T2	DECEASED	1	2192	1			2192	34	Positive	Positive	2192	0													2011-09-08	FEMALE
TCGA-BH-A1FN-11	TCGA-BH-A1FN-11	8.3085		34				2192		FEMALE						2192	1	Normal					DECEASED	1	2192	1			2192	34	Positive	Positive	2192	0													2011-09-08	FEMALE
TCGA-BH-A1FR-01	TCGA-BH-A1FR-01	9.5822	Stage IIIB	73	1	No_Conversion		4398	Positive	FEMALE	Negative	Negative	M0	Positive	N1	4398	1	LumA		Positive	T_Other	T4	DECEASED	1	4398	1			4398	73	Positive	Positive	4398	0													2011-09-08	FEMALE
TCGA-BH-A1FR-11	TCGA-BH-A1FR-11	8.6445		73				4398		FEMALE						4398	1	Normal					DECEASED	1	4398	1			4398	73	Positive	Positive	4398	0													2011-09-08	FEMALE
TCGA-BH-A1FU-01	TCGA-BH-A1FU-01	8.4833	Stage IA	44	4	Stage I		2192	Negative	FEMALE	Positive	Negative	M0	Negative	N0	2192	1	Normal		Negative	T1	T1	DECEASED	1	2192	1			2192	44	Negative	Negative	2192	0													2011-09-08	FEMALE
TCGA-BH-A1FU-11	TCGA-BH-A1FU-11	8.661		44				2192		FEMALE						2192	1	Normal					DECEASED	1	2192	1			2192	44	Negative	Negative	2192	0													2011-09-08	FEMALE
TCGA-BH-A201-01	TCGA-BH-A201-01	8.8893		64	5		209		Positive	FEMALE						209	0	LumA		Positive			LIVING	0	856	0	856	0	856	64	Positive	Positive		0	856												2014-08-27	FEMALE
TCGA-BH-A202-01	TCGA-BH-A202-01	9.061		60	2		22		Positive	FEMALE						22	0	LumB		Positive			LIVING	0	795	0	795	0	795	60	Positive	Positive		0	795												2014-08-27	FEMALE
TCGA-BH-A203-01	TCGA-BH-A203-01	8.6909		78	3			1174		FEMALE						1174	1	Her2					DECEASED	1	1174	1			1174	78			1174	0													2011-09-08	FEMALE
TCGA-BH-A203-11	TCGA-BH-A203-11	8.1204		78				1174		FEMALE						1174	1	Normal					DECEASED	1	1174	1			1174	78			1174	0													2011-09-08	FEMALE
TCGA-BH-A204-01	TCGA-BH-A204-01	8.0996		80	4			2534		FEMALE						2534	1	LumB					DECEASED	1	2534	1			2534	80			2534	0													2011-09-08	FEMALE
TCGA-BH-A204-11	TCGA-BH-A204-11	8.8725		80				2534		FEMALE						2534	1	Normal					DECEASED	1	2534	1			2534	80			2534	0													2011-09-08	FEMALE
TCGA-BH-A208-01	TCGA-BH-A208-01	8.4188		48	3			1759		FEMALE						1759	1	Normal					DECEASED	1	1759	1			1759	48			1759	0													2011-09-08	FEMALE
TCGA-BH-A208-11	TCGA-BH-A208-11	8.4116		48				1759		FEMALE						1759	1	Normal					DECEASED	1	1759	1			1759	48			1759	0													2011-09-08	FEMALE
TCGA-BH-A209-01	TCGA-BH-A209-01	8.4775		77	4			3959	Positive	FEMALE						3959	1	LumB		Positive			DECEASED	1	3959	1			3959	77	Positive	Positive	3959	0													2011-09-08	FEMALE
TCGA-BH-A209-11	TCGA-BH-A209-11	8.3394		77				3959		FEMALE						3959	1	Normal					DECEASED	1	3959	1			3959	77	Positive	Positive	3959	0													2011-09-08	FEMALE
TCGA-BH-A28O-01	TCGA-BH-A28O-01	9.5921																						0	324	0			324	50	Positive	Positive		0	324					NO							2012-07-02	FEMALE
TCGA-BH-A28Q-01	TCGA-BH-A28Q-01	9.4447		46	2		196		Positive	FEMALE						196	0	LumA		Positive			LIVING	0	196	0			196	46	Positive	Positive		0	196												2011-09-29	FEMALE
TCGA-BH-A2L8-01	TCGA-BH-A2L8-01	9.8071																LumA						0	612	0	612	0	612	45	Positive	Positive		0	612					NO		70-79%					2013-01-28	FEMALE
TCGA-BH-A42T-01	TCGA-BH-A42T-01	10.7512																						1	320	1	320	0	320	75	Positive	Positive	320	0	30												2014-07-10	FEMALE
TCGA-BH-A42U-01	TCGA-BH-A42U-01	10.3162																						0	3324	0	3324	0	3324	80	Negative	Negative		0	3324												2012-10-01	FEMALE
TCGA-BH-A42V-01	TCGA-BH-A42V-01	10.2044																						0	272	0			272	41	Positive	Positive		0	272												2013-01-17	FEMALE
TCGA-BH-A5IZ-01	TCGA-BH-A5IZ-01	10.4325																						0	567	0	567	0	567	51	Positive	Negative		0	567												2014-08-14	FEMALE
TCGA-BH-A5J0-01	TCGA-BH-A5J0-01	10.6949																						0	715	0	715	0	715	63	Positive	Positive		0	715												2014-08-14	FEMALE
TCGA-BH-A6R8-01	TCGA-BH-A6R8-01	10.1941																						0	293	0	293	0	293	46	Positive	Positive		0	293												2014-08-15	FEMALE
TCGA-BH-A6R9-01	TCGA-BH-A6R9-01	9.5597																						0	160	0	160	0	160	61	Negative	Positive		0	160												2014-08-15	FEMALE
TCGA-BH-A8FY-01	TCGA-BH-A8FY-01	10.4217																						1	295	1	295	0	295	87	Positive	Positive	295	0													2014-03-25	FEMALE
TCGA-BH-A8FZ-01	TCGA-BH-A8FZ-01	8.9177																						0	574	0	574	0	574	58	Positive	Positive		0	574												2014-08-27	FEMALE
TCGA-BH-A8G0-01	TCGA-BH-A8G0-01	9.4047																						0	662	0	662	0	662	54	Positive	Positive		0	662												2014-08-27	FEMALE
TCGA-BH-AB28-01	TCGA-BH-AB28-01	9.9044																						0	185	0	185	0	185	53	Positive	Positive		0	185												2014-06-30	FEMALE
TCGA-C8-A12K-01	TCGA-C8-A12K-01	9.1867	Stage IIB	80	1	No_Conversion	0			FEMALE	Negative	Negative	M0	Positive	N1	0	0	Basal	Basal-like		T_Other	T2	LIVING							80				0	0												2011-04-12	FEMALE
TCGA-C8-A12L-01	TCGA-C8-A12L-01	8.6884	Stage IIA	67	1	Stage IIA	0		Negative	FEMALE	Positive	Negative	M0	Negative	N0	0	0	Her2	HER2-enriched	Negative	T_Other	T2	LIVING	0	363	0	363	0	363	67	Negative	Negative		0	363											Scheduled Follow-up Submission	2012-01-09	FEMALE
TCGA-C8-A12M-01	TCGA-C8-A12M-01	9.097	Stage IIA	70	5	Stage IIA	0		Positive	FEMALE		Negative	M0	Negative	N0	0	0	LumB	Luminal B	Negative	T_Other	T2	LIVING	0	358	0	358	0	358	70	Positive	Negative		0	358											Scheduled Follow-up Submission	2011-12-02	FEMALE
TCGA-C8-A12N-01	TCGA-C8-A12N-01	9.5138	Stage IIA	58	4	Stage IIA	0		Positive	FEMALE	Negative	Negative	M0	Negative	N0	0	0	LumA	Luminal A	Positive	T_Other	T2	LIVING	0	358	0	358	0	358	58	Positive	Positive		0	358											Scheduled Follow-up Submission	2012-01-09	FEMALE
TCGA-C8-A12O-01	TCGA-C8-A12O-01	9.246	Stage IIA	50		Stage IIA	0		Positive	FEMALE		Negative	M0	Negative	N0	0	0	LumA	Luminal A	Positive	T_Other	T2	LIVING	0	385	0	385	0	385	50	Positive	Positive		0	385											Scheduled Follow-up Submission	2012-01-09	FEMALE
TCGA-C8-A12P-01	TCGA-C8-A12P-01	9.6993	Stage IIB	55	3	No_Conversion	0		Negative	FEMALE	Positive	Negative	M0	Positive	N1	0	0	Her2	HER2-enriched	Negative	T_Other	T2	LIVING	0	358	0	358	0	358	55	Negative	Negative		0	358											Scheduled Follow-up Submission	2012-01-09	FEMALE
TCGA-C8-A12Q-01	TCGA-C8-A12Q-01	8.2494	Stage IIIA	78	5	No_Conversion	0		Negative	FEMALE	Positive	Negative	M0	Positive	N2	0	0	Her2	HER2-enriched	Negative	T1	T1	LIVING	1	385	1			385	78	Negative	Negative	385	0	2											Scheduled Follow-up Submission	2012-01-09	FEMALE
TCGA-C8-A12T-01	TCGA-C8-A12T-01	9.9303	Stage IIA	43	4	Stage IIA	0		Positive	FEMALE	Positive	Negative	M0	Negative	N0	0	0	Her2	HER2-enriched	Positive	T_Other	T2	LIVING							43	Positive	Positive		0	0					NO							2011-04-11	FEMALE
TCGA-C8-A12U-01	TCGA-C8-A12U-01	9.9074	Stage IB	46	5	Stage IIB	0		Positive	FEMALE	Negative	Negative	M0	Positive	N1	0	0	LumB	Luminal B	Positive	T_Other	T2	LIVING	0	385	0	385	0	385	46	Positive	Positive		0	385					NO						Scheduled Follow-up Submission	2012-01-09	FEMALE
TCGA-C8-A12V-01	TCGA-C8-A12V-01	9.4125	Stage IIA	55	1	Stage IIA	0		Negative	FEMALE	Negative	Negative	M0	Negative	N0	0	0	Basal	Basal-like	Negative	T_Other	T2	LIVING	0	385	0	385	0	385	55	Negative	Negative		0	385					NO						Scheduled Follow-up Submission	2011-12-02	FEMALE
TCGA-C8-A12W-01	TCGA-C8-A12W-01	9.2434	Stage IIIB	49	3	Stage IIIB	0		Positive	FEMALE	Negative	Negative	M0	Positive	N1	0	0	LumB	Luminal B	Positive	T_Other	T4	LIVING	0	385	0	385	0	385	49	Positive	Positive		0	385											Scheduled Follow-up Submission	2012-01-09	FEMALE
TCGA-C8-A12X-01	TCGA-C8-A12X-01	10.1354	Stage IIB	62	4	Stage IIB	0		Positive	FEMALE	Negative	Negative	M0	Positive	N1	0	0	LumA	Luminal B	Positive	T_Other	T2	LIVING	0	385	0	385	0	385	62	Positive	Positive		0	385					NO						Scheduled Follow-up Submission	2011-12-02	FEMALE
TCGA-C8-A12Y-01	TCGA-C8-A12Y-01	9.8794	Stage IIB	44	2	Stage IIB	0			FEMALE	Negative	Negative	M0	Positive	N1	0	0	LumA	Luminal A		T_Other	T2	LIVING							44				0	0					NO							2011-04-13	FEMALE
TCGA-C8-A12Z-01	TCGA-C8-A12Z-01	8.7929	Stage II	45	2	Stage IIB	0		Negative	FEMALE	Positive	Negative	M0	Positive	N1	0	0	Her2	HER2-enriched	Negative	T_Other	T2	LIVING	0	12	0			12	45	Negative	Negative		0	12					NO							2011-04-13	FEMALE
TCGA-C8-A130-01	TCGA-C8-A130-01	10.1392	Stage IIIA	52	1	Stage IIIA	0		Positive	FEMALE	Equivocal	Negative	M0	Positive	N2	0	0	LumB	HER2-enriched	Positive	T_Other	T3	LIVING	0	96	0	96	0	96	52	Positive	Positive		0	96					NO						Scheduled Follow-up Submission	2011-12-02	FEMALE
TCGA-C8-A131-01	TCGA-C8-A131-01	9.9596	Stage III	82	1	Stage IIIA	0		Negative	FEMALE	Negative	Negative	M0	Positive	N2	0	0	Basal	Basal-like	Negative	T_Other	T2	LIVING	0	68	0	68	0	68	82	Negative	Negative		0	68					NO						Scheduled Follow-up Submission	2010-12-02	FEMALE
TCGA-C8-A132-01	TCGA-C8-A132-01	9.6636	Stage II	56	5	Stage IIB	0		Positive	FEMALE	Positive	Negative	M0	Positive	N1	0	0	LumA	Luminal A	Positive	T_Other	T2	LIVING	0	57	0	57	0	57	56	Positive	Positive		0	57					NO						Scheduled Follow-up Submission	2011-12-02	FEMALE
TCGA-C8-A133-01	TCGA-C8-A133-01	10.4475	Stage IIIA	65	1	Stage IIIA	0		Positive	FEMALE	Negative	Negative	M0	Positive	N1	0	0	LumA	Luminal A	Positive	T_Other	T3	LIVING							65	Positive	Positive		0	0												2011-04-15	FEMALE
TCGA-C8-A134-01	TCGA-C8-A134-01	9.8743	Stage IIA	52	1	No_Conversion	0		Negative	FEMALE	Negative	Negative	M0	Negative	N0	0	0	Basal	Basal-like	Negative	T_Other	T2	LIVING	0	34	0	34	0	34	52	Negative	Negative		0	34											Scheduled Follow-up Submission	2011-12-02	FEMALE
TCGA-C8-A135-01	TCGA-C8-A135-01	9.4051	Stage II	64	1	Stage IIB	0		Negative	FEMALE	Positive	Negative	M0	Positive	N1	0	0	Her2	HER2-enriched	Negative	T_Other	T2	LIVING	0	32	0	32	0	32	64	Negative	Negative		0	32					NO						Scheduled Follow-up Submission	2011-12-02	FEMALE
TCGA-C8-A137-01	TCGA-C8-A137-01	9.6988	Stage II	34	5	Stage IIB	3		Negative	FEMALE	Positive	Negative	M0	Positive	N1	3	0	Her2	HER2-enriched	Negative	T_Other	T2	LIVING	0	125	0	125	0	125	34	Negative	Negative		0	125					NO						Scheduled Follow-up Submission	2011-12-02	FEMALE
TCGA-C8-A138-01	TCGA-C8-A138-01	9.3787	Stage III	54	2	Stage IIIA	7		Positive	FEMALE	Positive	Negative	M0	Positive	N2	7	0	Her2	HER2-enriched	Negative	T_Other	T2	LIVING	0	124	0	124	0	124	54	Positive	Negative		0	124					NO						Scheduled Follow-up Submission	2011-12-02	FEMALE
TCGA-C8-A1HE-01	TCGA-C8-A1HE-01	9.1839	Stage IIA	59	2	Stage IIA	0		Positive	FEMALE	Negative	Negative	M0	Negative	N0	0	0	LumA		Positive	T_Other	T2	LIVING	0	375	0	375	0	375	59	Positive	Positive		0	375					NO						Scheduled Follow-up Submission	2012-01-09	FEMALE
TCGA-C8-A1HF-01	TCGA-C8-A1HF-01	9.7184	Stage IIA	48	2	Stage IIA	0		Negative	FEMALE	Positive	Negative	M0	Negative	N0	0	0	Her2	HER2-enriched	Positive	T_Other	T2	LIVING	0	332	0	332	0	332	48	Negative	Positive		0	332					NO						Scheduled Follow-up Submission	2011-12-02	FEMALE
TCGA-C8-A1HG-01	TCGA-C8-A1HG-01	9.7981	Stage IIA	50	4	Stage IIA	0		Positive	FEMALE	Negative	Negative	M0	Negative	N0	0	0	LumB	Luminal B	Positive	T_Other	T2	LIVING	0	345	0	345	0	345	50	Positive	Positive		0	345					NO						Scheduled Follow-up Submission	2011-12-02	FEMALE
TCGA-C8-A1HI-01	TCGA-C8-A1HI-01	9.3616	Stage IIIA	40	2	Stage IIIA	2		Positive	FEMALE	Negative	Negative	M0	Positive	N2	2	0	LumA	Luminal A	Positive	T_Other	T2	LIVING	0	343	0	343	0	343	40	Positive	Positive		0	343					NO						Scheduled Follow-up Submission	2011-12-02	FEMALE
TCGA-C8-A1HJ-01	TCGA-C8-A1HJ-01	9.4299	Stage II	53	1	Stage IIA	5		Negative	FEMALE	Negative	Negative	M0	Negative	N0	5	0	Basal		Negative	T_Other	T2	LIVING	0	5	0			5	53	Negative	Negative		0	5					NO							2011-06-01	FEMALE
TCGA-C8-A1HK-01	TCGA-C8-A1HK-01	8.5317	Stage IIB	53	5	Stage IIB	7		Negative	FEMALE	Positive	Negative	M0	Positive	N1	7	0	Her2		Negative	T_Other	T2	LIVING	0	366	0	366	0	366	53	Negative	Negative		0	366					NO						Scheduled Follow-up Submission	2011-12-02	FEMALE
TCGA-C8-A1HL-01	TCGA-C8-A1HL-01	8.9072	Stage IIIA	38	5	Stage IIIA	2		Positive	FEMALE	Positive	Negative	M0	Positive	N1	2	0	LumB	Luminal B	Negative	T_Other	T3	LIVING	0	317	0	317	0	317	38	Positive	Negative		0	317					NO						Scheduled Follow-up Submission	2012-01-09	FEMALE
TCGA-C8-A1HM-01	TCGA-C8-A1HM-01	8.8103	Stage II	74	3	Stage IIA	6		Positive	FEMALE	Negative	Negative	M0	Negative	N0	6	0	LumB	Luminal B	Positive	T_Other	T2	LIVING	0	70	0	70	0	70	74	Positive	Positive		0	70					NO						Scheduled Follow-up Submission	2011-12-02	FEMALE
TCGA-C8-A1HN-01	TCGA-C8-A1HN-01	9.3094	Stage II	56		Stage IIA	2		Positive	FEMALE	Equivocal	Negative	M0	Negative	N0	2	0	LumB	Luminal B	Positive	T_Other	T2	LIVING	0	99	0	99	0	99	56	Positive	Positive		0	99					NO						Scheduled Follow-up Submission	2011-12-02	FEMALE
TCGA-C8-A1HO-01	TCGA-C8-A1HO-01	9.4807	Stage III	34	5	Stage IIIC	0		Positive	FEMALE	Negative	Negative	M0	Positive	N3	0	0	LumA		Positive	T_Other	T3	LIVING							34	Positive	Positive		0	0												2011-07-12	FEMALE
TCGA-C8-A26V-01	TCGA-C8-A26V-01	9.4523	Stage III	47	1	Stage IIIA	9		Positive	FEMALE	Negative	Negative	M0	Positive	N2	9	0	LumB		Positive	T_Other	T3	LIVING	0	9	0			9	47	Positive	Positive		0	9												2011-07-21	FEMALE
TCGA-C8-A26W-01	TCGA-C8-A26W-01	9.4821	Stage II	58	1	Stage IIB	7		Positive	FEMALE	Positive	Negative	M0	Positive	N1	7	0	LumB		Positive	T_Other	T2	LIVING	0	7	0			7	58	Positive	Positive		0	7												2011-07-21	FEMALE
TCGA-C8-A26X-01	TCGA-C8-A26X-01	10.4169	Stage II	58	4	Stage IIA	11		Negative	FEMALE	Negative	Negative	M0	Positive	N1	11	0	Her2		Negative	T1	T1	LIVING	0	11	0			11	58	Negative	Negative		0	11												2011-07-21	FEMALE
TCGA-C8-A26Y-01	TCGA-C8-A26Y-01	8.9807	Stage II	90	2	Stage IIA	13		Negative	FEMALE	Negative	Negative	M0	Negative	N0	13	0	Her2		Negative	T_Other	T2	LIVING	0	13	0			13	90	Negative	Negative		0	13												2011-07-21	FEMALE
TCGA-C8-A26Z-01	TCGA-C8-A26Z-01	8.1559	Stage IIA	59	3	Stage IIA	4		Positive	FEMALE	Negative	Negative	M0	Negative	N0	4	0	LumA		Positive	T_Other	T2	LIVING	0	252	0	252	0	252	59	Positive	Positive		0	252					NO						Scheduled Follow-up Submission	2012-01-09	FEMALE
TCGA-C8-A273-01	TCGA-C8-A273-01	10.1535	Stage IIB	29	3	Stage IIB	6		Positive	FEMALE	Negative	Negative	M0	Positive	N1	6	0	LumA		Positive	T_Other	T2	LIVING	0	294	0	294	0	294	29	Positive	Positive		0	294											Scheduled Follow-up Submission	2012-01-09	FEMALE
TCGA-C8-A274-01	TCGA-C8-A274-01	9.256	Stage IIA	63	2	Stage IIA	1		Positive	FEMALE	Negative	Negative	M0	Negative	N0	1	0	LumB		Positive	T_Other	T2	LIVING	0	290	0	290	0	290	63	Positive	Positive		0	290											Scheduled Follow-up Submission	2012-01-09	FEMALE
TCGA-C8-A275-01	TCGA-C8-A275-01	9.6598	Stage IIA	56	3	Stage IIA	1			FEMALE	Positive	Negative	M0	Positive	N1	1	0	Her2			T1	T1	LIVING	0	1	0			1	56				0	1												2011-07-21	FEMALE
TCGA-C8-A278-01	TCGA-C8-A278-01	9.1306	Stage IIIA	61	4	Stage IIIA	1		Negative	FEMALE	Positive	Negative	M0	Positive	N2	1	0	Her2		Negative	T_Other	T2	LIVING	0	289	0	289	0	289	61	Negative	Negative		0	289											Scheduled Follow-up Submission	2012-01-09	FEMALE
TCGA-C8-A27A-01	TCGA-C8-A27A-01	8.5629	Stage IIB	48	4	Stage IIB	371		Positive	FEMALE	Negative	Negative	M0	Positive	N1	371	0	LumB		Positive	T_Other	T2	LIVING	0	371	0			371	48	Positive	Positive		0	371												2011-07-21	FEMALE
TCGA-C8-A27B-01	TCGA-C8-A27B-01	8.7407	Stage IIB	48	1	Stage IIB	30		Negative	FEMALE	Negative	Negative	M0	Negative	N0	30	0	Basal		Negative	T_Other	T3	LIVING	0	30	0			30	48	Negative	Negative		0	30												2011-07-21	FEMALE
TCGA-C8-A3M7-01	TCGA-C8-A3M7-01	9.0935																LumA						0	1	0			1	60	Negative	Negative		0	1					NO							2012-03-06	FEMALE
TCGA-C8-A3M8-01	TCGA-C8-A3M8-01	10.0037																LumB						0	7	0			7	68	Positive	Positive		0	7					NO							2012-03-06	FEMALE
TCGA-C8-A8HP-01	TCGA-C8-A8HP-01	9.7269																						0	396	0	396	0	396	59	Negative	Negative		0	396												2015-01-15	FEMALE
TCGA-C8-A8HQ-01	TCGA-C8-A8HQ-01	10.0489																						0	380	0	380	0	380	53	Positive	Positive		0	380												2015-01-22	FEMALE
TCGA-C8-A8HR-01	TCGA-C8-A8HR-01	9.9037																						0	408	0	408	0	408	49				0	408												2015-01-20	FEMALE
	TCGA-C8-A9FZ-01																							0	592	0	592	0	592	49				0	592												2015-01-23	FEMALE
TCGA-D8-A13Y-01	TCGA-D8-A13Y-01	8.9307	Stage IA	52	5	No_Conversion	362		Positive	FEMALE	Negative	Negative	M0	Negative	N0	362	0	LumB	Luminal B	Positive	T1	T1	LIVING	0	362	0	362	0	362	52	Positive	Positive		0	362						manual counting	70-79%				Scheduled Follow-up Submission	2011-06-20	FEMALE
TCGA-D8-A13Z-01	TCGA-D8-A13Z-01	9.1784	Stage X	51	1	Stage IIIA	210		Negative	FEMALE	Negative	Negative	M0	Positive	N2	210	0	Her2	HER2-enriched	Negative	T_Other	T2	LIVING	0	635	0	635	0	635	51	Negative	Negative		0	635											Scheduled Follow-up Submission	2012-01-14	FEMALE
TCGA-D8-A140-01	TCGA-D8-A140-01	9.0879	Stage IIB	62		Stage IIB	403		Positive	FEMALE	Positive	Negative	M0	Positive	N1	403	0	LumA	Luminal B	Positive	T_Other	T2	LIVING	0	403	0	403	0	403	62	Positive	Positive		0	403						manual counting					Scheduled Follow-up Submission	2011-06-20	FEMALE
TCGA-D8-A141-01	TCGA-D8-A141-01	9.3147	Stage X	40	2	Stage IIA	113		Positive	FEMALE	Negative	Negative	M0	Positive	N1	113	0	LumA	Luminal A	Positive	T1	T1	LIVING	0	626	0	626	0	626	40	Positive	Positive		0	626						manual counting					Scheduled Follow-up Submission	2012-01-14	FEMALE
TCGA-D8-A142-01	TCGA-D8-A142-01	9.6699	Stage IIB	74	1	Stage IIB	425		Negative	FEMALE	Negative	Negative	M0	Negative	N0	425	0	Basal	Basal-like	Negative	T_Other	T3	LIVING	0	425	0	425	0	425	74	Negative	Negative		0	425											Scheduled Follow-up Submission	2011-06-20	FEMALE
TCGA-D8-A143-01	TCGA-D8-A143-01	10.1692	Stage IIA	51	3	Stage IIA	431		Negative	FEMALE	Negative	Negative	M0	Negative	N0	431	0	Basal	Basal-like	Negative	T_Other	T2	LIVING	0	431	0	431	0	431	51	Negative	Negative		0	431											Scheduled Follow-up Submission	2011-07-04	FEMALE
TCGA-D8-A145-01	TCGA-D8-A145-01	9.2314	Stage IIA	80	1	Stage IIA	410		Positive	FEMALE	Negative	Negative	M0	Positive	N1	410	0	LumA	Luminal A	Positive	T1	T1	LIVING	0	410	0	410	0	410	80	Positive	Positive		0	410						manual counting					Scheduled Follow-up Submission	2011-07-04	FEMALE
TCGA-D8-A146-01	TCGA-D8-A146-01	8.9895	Stage IIA	57		Stage IIA	344		Positive	FEMALE	Negative	Negative	M0	Negative	N0	344	0	LumA		Positive	T_Other	T2	LIVING	0	643	0	643	0	643	57	Positive	Positive		0	643					NO	manual counting					Scheduled Follow-up Submission	2012-01-15	FEMALE
TCGA-D8-A147-01	TCGA-D8-A147-01	8.4436	Stage X	45	1	Stage IIA	2		Negative	FEMALE	Negative	Negative	M0	Negative	N0	2	0	Basal	Basal-like	Negative	T_Other	T2	LIVING	0	584	0	584	0	584	45	Negative	Negative		0	584											Scheduled Follow-up Submission	2012-01-14	FEMALE
TCGA-D8-A1J8-01	TCGA-D8-A1J8-01	8.2987	Stage IIB	77	2	Stage IIB	256		Positive	FEMALE	Negative	Negative	M0	Positive	N1	256	0	LumB		Positive	T_Other	T2	LIVING	0	431	0	431	0	431	77	Positive	Positive		0	431							70-79%				Scheduled Follow-up Submission	2011-07-18	FEMALE
TCGA-D8-A1J9-01	TCGA-D8-A1J9-01	9.0844	Stage IA	48	2	Stage I	248		Positive	FEMALE	Positive	Negative	M0	Negative	N0	248	0	LumB		Negative	T1	T1	LIVING	0	532	0	532	0	532	48	Positive	Negative		0	532						manual counting					Scheduled Follow-up Submission	2012-01-19	FEMALE
TCGA-D8-A1JA-01	TCGA-D8-A1JA-01	8.0809	Stage X	60	1	Stage IIIB	18		Negative	FEMALE	Positive	Negative	M0	Negative	N0	18	0	Her2		Negative	T_Other	T4	LIVING	0	502	0	431	1	502	60	Negative	Negative		0	502			431			manual counting	<10%				Scheduled Follow-up Submission	2012-01-19	FEMALE
TCGA-D8-A1JB-01	TCGA-D8-A1JB-01	9.0633	Stage IIB	54	3	Stage IIB	0		Positive	FEMALE	Positive	Negative	M0	Positive	N1	0	0	LumA		Positive	T_Other	T2	LIVING	0	569	0	569	0	569	54	Positive	Positive		0	569						manual counting					Scheduled Follow-up Submission	2012-01-19	FEMALE
TCGA-D8-A1JC-01	TCGA-D8-A1JC-01	8.5604	Stage IIIA	59	5	Stage IIIA	178		Positive	FEMALE	Negative	Negative	M0	Positive	N2	178	0	LumB		Positive	T_Other	T2	LIVING	0	480	0	480	0	480	59	Positive	Positive		0	480											Scheduled Follow-up Submission	2012-01-19	FEMALE
TCGA-D8-A1JD-01	TCGA-D8-A1JD-01	9.3639	Stage IIB	41	5	Stage IIB	273		Positive	FEMALE	Negative	Negative	M0	Positive	N1	273	0	LumB		Positive	T_Other	T2	LIVING	0	552	0	552	0	552	41	Positive	Positive		0	552						manual counting					Scheduled Follow-up Submission	2012-01-19	FEMALE
TCGA-D8-A1JE-01	TCGA-D8-A1JE-01	8.5131	Stage IIA	62	2	Stage IIA	57		Positive	FEMALE	Negative	Negative	M0	Positive	N1	57	0	LumB		Positive	T1	T1	LIVING	0	575	0	575	0	575	62	Positive	Positive		0	575						manual counting					Scheduled Follow-up Submission	2012-01-08	FEMALE
TCGA-D8-A1JF-01	TCGA-D8-A1JF-01	9.0734	Stage IIIA	79	3	Stage IIIA	96		Negative	FEMALE	Negative	Negative	M0	Positive	N2	96	0	Her2		Negative	T1	T1	LIVING	0	366	0	366	0	366	79	Negative	Negative		0	366											Scheduled Follow-up Submission	2011-07-18	FEMALE
TCGA-D8-A1JG-01	TCGA-D8-A1JG-01	9.1676	Stage IIA	62	1	Stage IIA	187		Negative	FEMALE	Negative	Negative	M0	Negative	N0	187	0	Her2		Negative	T_Other	T2	LIVING	0	366	0			366	62	Negative	Negative		0	366											Scheduled Follow-up Submission	2011-07-18	FEMALE
TCGA-D8-A1JH-01	TCGA-D8-A1JH-01	8.8608	Stage IA	56	1	Stage I	426		Positive	FEMALE	Negative	Negative	M0	Negative	N0	426	0	LumA		Positive	T1	T1	LIVING	0	426	0	426	0	426	56	Positive	Positive		0	426						manual counting					Scheduled Follow-up Submission	2011-07-18	FEMALE
TCGA-D8-A1JI-01	TCGA-D8-A1JI-01	9.7011	Stage IIA	54	2	Stage IIA	21		Positive	FEMALE	Negative	Negative	M0	Positive	N1	21	0	LumB		Positive	T1	T1	LIVING	0	577	0	577	0	577	54	Positive	Positive		0	577						manual counting					Scheduled Follow-up Submission	2012-01-19	FEMALE
TCGA-D8-A1JJ-01	TCGA-D8-A1JJ-01	8.7761	Stage IIA	54	1	Stage IIA	274		Positive	FEMALE	Negative	Negative	M0	Negative	N0	274	0	LumB		Positive	T_Other	T2	LIVING	0	611	0	611	0	611	54	Positive	Positive		0	611						manual counting					Scheduled Follow-up Submission	2012-01-19	FEMALE
TCGA-D8-A1JK-01	TCGA-D8-A1JK-01	9.8789	Stage IIA	90	1	Stage IIA	109		Negative	FEMALE	Negative	Negative	M0	Negative	N0	109	0	Basal		Positive	T_Other	T2	LIVING	0	612	0	612	0	612	90	Negative	Positive		0	612						manual counting					Scheduled Follow-up Submission	2012-01-19	FEMALE
TCGA-D8-A1JL-01	TCGA-D8-A1JL-01	8.548	Stage IIA	72	3	Stage IIA	265		Negative	FEMALE	Negative	Negative	M0	Negative	N0	265	0	Basal		Negative	T_Other	T2	LIVING	0	611	0	611	0	611	72	Negative	Negative		0	611						manual counting					Scheduled Follow-up Submission	2012-01-15	FEMALE
TCGA-D8-A1JM-01	TCGA-D8-A1JM-01	10.1323	Stage IIB	59	1	Stage IIB	238		Positive	FEMALE	Negative	Negative	M0	Positive	N1	238	0	Basal		Negative	T_Other	T2	LIVING	0	590	0	590	0	590	59	Positive	Negative		0	590						manual counting	<10%				Scheduled Follow-up Submission	2012-01-15	FEMALE
TCGA-D8-A1JN-01	TCGA-D8-A1JN-01	9.2766	Stage IIIC	80	2	Stage IIIC	217		Positive	FEMALE	Negative	Negative	M0	Positive	N3	217	0	LumA		Positive	T_Other	T3	LIVING	0	620	0	620	0	620	80	Positive	Positive		0	620						manual counting					Scheduled Follow-up Submission	2012-01-15	FEMALE	HER2 amplification - negative
TCGA-D8-A1JP-01	TCGA-D8-A1JP-01	9.5531	Stage IA	73	1	Stage I	167		Positive	FEMALE	Negative	Negative	M0	Negative	N0	167	0	LumA		Positive	T1	T1	LIVING	0	639	0	639	0	639	73	Positive	Positive		0	639						manual counting					Scheduled Follow-up Submission	2012-01-15	FEMALE
TCGA-D8-A1JS-01	TCGA-D8-A1JS-01	10.4789	Stage IA	77	2	Stage I	371		Positive	FEMALE	Negative	Negative	M0	Negative	N0	371	0	LumA		Positive	T1	T1	LIVING	0	371	0	371	0	371	77	Positive	Positive		0	371						manual counting					Scheduled Follow-up Submission	2011-07-18	FEMALE
TCGA-D8-A1JT-01	TCGA-D8-A1JT-01	8.6147	Stage IIA	70	4	Stage IIA	405		Positive	FEMALE	Negative	Negative	M0	Negative	N0	405	0	LumB		Positive	T_Other	T2	LIVING	0	405	0	405	0	405	70	Positive	Positive		0	405							70-79%				Scheduled Follow-up Submission	2011-07-18	FEMALE
TCGA-D8-A1JU-01	TCGA-D8-A1JU-01	8.9225	Stage IA	51	2	Stage I	447		Positive	FEMALE	Negative	Negative	M0	Negative	N0	447	0	LumA		Positive	T1	T1	LIVING	0	447	0	447	0	447	51	Positive	Positive		0	447						manual counting					Scheduled Follow-up Submission	2011-07-18	FEMALE
TCGA-D8-A1X5-01	TCGA-D8-A1X5-01	9.3765	Stage IIIC	81	5	Stage IIIC	171		Positive	FEMALE	Positive	Negative	M0	Positive	N3	171	0	LumB		Positive	T_Other	T2	LIVING	0	565	0	565	0	565	81	Positive	Positive		0	565					NO	manual counting					Scheduled Follow-up Submission	2012-03-30	FEMALE
TCGA-D8-A1X6-01	TCGA-D8-A1X6-01	9.7122	Stage IIIA	80	4	Stage IIIA	236		Positive	FEMALE	Negative	Negative	M0	Positive	N2	236	0	LumB		Positive	T_Other	T3	LIVING	0	541	0	541	0	541	80	Positive	Positive		0	541					NO	manual counting					Scheduled Follow-up Submission	2012-03-31	FEMALE
TCGA-D8-A1X7-01	TCGA-D8-A1X7-01	8.8822	Stage IIA	40	3	Stage IIA	85		Positive	FEMALE	Negative	Negative	M0	Negative	N0	85	0	LumB		Positive	T_Other	T2	LIVING	0	509	0	509	0	509	40	Positive	Positive		0	509					NO	manual counting					Scheduled Follow-up Submission	2012-03-31	FEMALE
TCGA-D8-A1X8-01	TCGA-D8-A1X8-01	9.0568	Stage IIA	62	2	Stage IIIA	272		Positive	FEMALE	Negative	Negative	M0	Positive	N2	272	0	LumA		Indeterminate	T1	T1	LIVING	0	783	0	783	0	783	62	Positive	Indeterminate		0	783					NO	% IHC					Scheduled Follow-up Submission	2012-10-19	FEMALE
TCGA-D8-A1X9-01	TCGA-D8-A1X9-01	9.4489	Stage IIA	66	5	Stage IIB	380		Positive	FEMALE	Negative	Negative	M0	Positive	N1	380	0	LumA		Positive	T_Other	T2	LIVING	0	727	0	727	0	727	66	Positive	Positive		0	727					NO	% IHC					Scheduled Follow-up Submission	2012-03-19	FEMALE
TCGA-D8-A1XA-01	TCGA-D8-A1XA-01	9.8196	Stage IA	64	1	Stage I	274		Positive	FEMALE	Negative	Negative	M0	Negative	N0	274	0	LumA		Positive	T1	T1	LIVING	0	839	0	839	0	839	64	Positive	Positive		0	839					NO	% IHC					Scheduled Follow-up Submission	2012-12-03	FEMALE
TCGA-D8-A1XB-01	TCGA-D8-A1XB-01	9.152	Stage IIB	62	4	Stage IIB	201		Positive	FEMALE	Negative	Negative	M0	Positive	N1	201	0	LumA		Positive	T_Other	T2	LIVING	0	552	0	552	0	552	62	Positive	Positive		0	552					NO	% IHC					Scheduled Follow-up Submission	2012-03-19	FEMALE
TCGA-D8-A1XC-01	TCGA-D8-A1XC-01	9.1828	Stage IIIB	85	3	Stage IIIB	81		Positive	FEMALE	Negative	Negative	M0	Positive	N1	81	0	LumA		Positive	T_Other	T4	LIVING	1	377	1	446	1	377	85	Positive	Positive	377	0	81			446		NO	% IHC					Scheduled Follow-up Submission	2012-03-26	FEMALE
TCGA-D8-A1XD-01	TCGA-D8-A1XD-01	9.1777	Stage IIIA	36	4	Stage IIIA	155		Positive	FEMALE	Negative	Negative	M0	Positive	N2	155	0	LumA		Positive	T1	T1	LIVING	0	522	0	522	0	522	36	Positive	Positive		0	522					NO	% IHC					Scheduled Follow-up Submission	2012-03-19	FEMALE
TCGA-D8-A1XF-01	TCGA-D8-A1XF-01	9.5652	Stage IIA	45	3	Stage IIA	197		Positive	FEMALE	Negative	Negative	M0	Negative	N0	197	0	LumB		Positive	T_Other	T2	LIVING	0	463	0	463	0	463	45	Positive	Positive		0	463					NO	% IHC					Scheduled Follow-up Submission	2012-03-19	FEMALE
TCGA-D8-A1XG-01	TCGA-D8-A1XG-01	9.0214	Stage IIIB	86	3	Stage IIIB	196		Positive	FEMALE	Negative	Negative	M0	Positive	N1	196	0	LumA		Negative	T_Other	T4	LIVING	0	448	0	448	0	448	86	Positive	Negative		0	448					NO	% IHC					Scheduled Follow-up Submission	2012-03-26	FEMALE
TCGA-D8-A1XJ-01	TCGA-D8-A1XJ-01	9.4369	Stage IIIA	76	1	Stage IIIA	352		Positive	FEMALE	Positive	Negative	M0	Positive	N1	352	0	Her2		Positive	T_Other	T3	LIVING	0	664	0	664	0	664	76	Positive	Positive		0	664					NO	manual counting					Scheduled Follow-up Submission	2012-03-31	FEMALE
TCGA-D8-A1XK-01	TCGA-D8-A1XK-01	9.5708	Stage IB	55	1	Stage IIB	326		Negative	FEMALE	Negative	Negative	M0	Positive	N1	326	0	Basal		Negative	T_Other	T2	LIVING	0	441	0	441	0	441	55	Negative	Negative		0	441					NO						Scheduled Follow-up Submission	2012-02-04	FEMALE
TCGA-D8-A1XL-01	TCGA-D8-A1XL-01	10.0711	Stage IIB	34	1	Stage IIB	319		Positive	FEMALE	Negative	Negative	M0	Positive	N1	319	0	LumB		Positive	T_Other	T2	LIVING	0	606	0	606	0	606	34	Positive	Positive		0	606					NO	manual counting					Scheduled Follow-up Submission	2012-03-31	FEMALE
TCGA-D8-A1XM-01	TCGA-D8-A1XM-01	9.1124	Stage IA	57	3	Stage I	218		Positive	FEMALE	Negative	Negative	M0	Negative	N0	218	0	LumA		Positive	T1	T1	LIVING	0	538	0	538	0	538	57	Positive	Positive		0	538					NO	% IHC					Scheduled Follow-up Submission	2012-03-19	FEMALE
TCGA-D8-A1XO-01	TCGA-D8-A1XO-01	8.7827	Stage IIB	56	2	Stage IIB	242		Positive	FEMALE	Negative	Negative	M0	Positive	N1	242	0	LumA		Positive	T_Other	T2	LIVING	0	473	0	473	0	473	56	Positive	Positive		0	473					NO	% IHC					Scheduled Follow-up Submission	2012-03-19	FEMALE
TCGA-D8-A1XQ-01	TCGA-D8-A1XQ-01	8.7975	Stage IIA	69	1	Stage IIA	177		Negative	FEMALE	Negative	Negative	M0	Negative	N0	177	0	Basal		Negative	T_Other	T2	LIVING	0	499	0	499	0	499	69	Negative	Negative		0	499					NO	% IHC					Scheduled Follow-up Submission	2012-03-26	FEMALE
TCGA-D8-A1XR-01	TCGA-D8-A1XR-01	8.9852	Stage IIB	56	2	Stage IIB	168		Positive	FEMALE	Negative	Negative	M0	Positive	N1	168	0	LumB		Positive	T_Other	T2	LIVING	0	482	0	482	0	482	56	Positive	Positive		0	482					NO	% IHC					Scheduled Follow-up Submission	2012-03-06	FEMALE
TCGA-D8-A1XS-01	TCGA-D8-A1XS-01	9.025	Stage IIIC	48	3	Stage IIIC	18		Positive	MALE	Positive	Negative	M0	Positive	N3	18	0	LumB		Positive	T_Other	T2	LIVING	0	496	0	496	0	496	48	Positive	Positive		0	496					NO	% IHC					Scheduled Follow-up Submission	2012-03-19	MALE
TCGA-D8-A1XT-01	TCGA-D8-A1XT-01	8.5389	Stage IIA	61	1	Stage IIA	193		Negative	FEMALE	Positive	Negative	M0	Positive	N1	193	0	Her2		Negative	T1	T1	LIVING	0	193	0			193	61	Negative	Negative		0	193					NO	% IHC						2011-05-16	FEMALE
TCGA-D8-A1XU-01	TCGA-D8-A1XU-01	9.4713	Stage IA	56		Stage I	149		Positive	FEMALE	Negative	Negative	M0	Negative	N0	149	0	LumA		Positive	T1	T1	LIVING	0	395	0	395	0	395	56	Positive	Positive		0	395					NO	% IHC					Scheduled Follow-up Submission	2012-03-26	FEMALE
TCGA-D8-A1XV-01	TCGA-D8-A1XV-01	8.8744	Stage IIA	84	3	Stage IIA	146		Positive	FEMALE	Negative	Negative	M0	Negative	N0	146	0	LumA		Positive	T_Other	T2	LIVING	0	461	0	461	0	461	84	Positive	Positive		0	461					NO	% IHC					Scheduled Follow-up Submission	2012-03-19	FEMALE
TCGA-D8-A1XW-01	TCGA-D8-A1XW-01	8.405	Stage IIA	53	3	Stage IIA	117		Negative	FEMALE	Negative	Negative	M0	Negative	N0	117	0	Normal		Positive	T_Other	T2	LIVING	0	385	0	385	0	385	53	Negative	Positive		0	385					NO	% IHC					Scheduled Follow-up Submission	2012-03-19	FEMALE
TCGA-D8-A1XY-01	TCGA-D8-A1XY-01	9.0987	Stage IIA	74		Stage IIA	81		Positive	FEMALE	Positive	Negative	M0	Negative	N0	81	0	LumA		Positive	T_Other	T2	LIVING	0	503	0	503	0	503	74	Positive	Positive		0	503					NO	manual counting					Scheduled Follow-up Submission	2012-03-31	FEMALE
TCGA-D8-A1XZ-01	TCGA-D8-A1XZ-01	9.6965	Stage IIIA	81	1	Stage IIIA	120		Positive	FEMALE	Negative	Negative	M0	Positive	N2	120	0	LumB		Negative	T1	T1	LIVING	0	466	0	466	0	466	81	Positive	Negative		0	466					NO	manual counting					Scheduled Follow-up Submission	2012-04-02	FEMALE
TCGA-D8-A1Y0-01	TCGA-D8-A1Y0-01	8.7497	Stage IIIA	65	5	Stage IIIA	166		Positive	FEMALE	Negative	Negative	M0	Positive	N2	166	0	LumA		Positive	T1	T1	LIVING	0	472	0	472	0	472	65	Positive	Positive		0	472					NO	manual counting					Scheduled Follow-up Submission	2012-04-02	FEMALE
TCGA-D8-A1Y1-01	TCGA-D8-A1Y1-01	9.6014	Stage IIIA	80	2	Stage IIIA	115		Positive	FEMALE	Negative	Negative	M0	Positive	N1	115	0	LumB		Positive	T_Other	T3	LIVING	1	302	1	302	0	302	80	Positive	Positive	302	0	116					NO	manual counting					Scheduled Follow-up Submission	2012-04-02	FEMALE
TCGA-D8-A1Y2-01	TCGA-D8-A1Y2-01	9.0224	Stage IIA	71	4	Stage IIA	72		Positive	FEMALE	Negative	Negative	M0	Negative	N0	72	0	LumB		Positive	T_Other	T2	LIVING	0	433	0	433	0	433	71	Positive	Positive		0	433					NO	manual counting					Scheduled Follow-up Submission	2012-04-02	FEMALE
TCGA-D8-A1Y3-01	TCGA-D8-A1Y3-01	11.1939	Stage IIIA	61	4	Stage IIIA	124		Positive	FEMALE	Negative	Negative	M0	Positive	N2	124	0	LumB		Positive	T_Other	T2	LIVING	0	430	0	430	0	430	61	Positive	Positive		0	430					NO	manual counting					Scheduled Follow-up Submission	2012-04-02	FEMALE
TCGA-D8-A27E-01	TCGA-D8-A27E-01	9.6167	Stage IA	66		Stage I	182		Positive	FEMALE	Negative	Negative	M0	Negative	N0	182	0	LumA		Positive	T1	T1	LIVING	0	530	0	530	0	530	66	Positive	Positive		0	530					NO	manual counting					Scheduled Follow-up Submission	2012-04-02	FEMALE
TCGA-D8-A27F-01	TCGA-D8-A27F-01	10.1624	Stage IIA	40	1	Stage IIA	227		Negative	FEMALE	Negative	Negative	M0	Negative	N0	227	0	Basal		Negative	T_Other	T2	LIVING	0	488	0	488	0	488	40	Negative	Negative		0	488					NO						Scheduled Follow-up Submission	2012-03-21	FEMALE
TCGA-D8-A27G-01	TCGA-D8-A27G-01	9.5609	Stage IIA	75	2	Stage IIA	209		Positive	FEMALE	Negative	Negative	M0	Negative	N0	209	0	LumA		Positive	T_Other	T2	LIVING	0	409	0	409	0	409	75	Positive	Positive		0	409					NO	manual counting					Scheduled Follow-up Submission	2012-03-21	FEMALE
TCGA-D8-A27H-01	TCGA-D8-A27H-01	9.1073	Stage IIA	72	1	Stage IIA	140		Negative	FEMALE	Negative	Negative	M0	Negative	N0	140	0	Basal		Negative	T_Other	T2	LIVING	0	397	0	397	0	397	72	Negative	Negative		0	397					NO						Scheduled Follow-up Submission	2012-03-22	FEMALE
TCGA-D8-A27I-01	TCGA-D8-A27I-01	9.2722	Stage IIIA	58	3	Stage IIIA	185		Positive	FEMALE	Negative	Negative	M0	Positive	N2	185	0	LumA		Positive	T1	T1	LIVING	0	439	0	439	0	439	58	Positive	Positive		0	439					NO	manual counting					Scheduled Follow-up Submission	2012-03-21	FEMALE
TCGA-D8-A27K-01	TCGA-D8-A27K-01	8.7246	Stage IIB	47	2	Stage IIB	118		Positive	FEMALE	Negative	Negative	M0	Positive	N1	118	0	LumA		Positive	T_Other	T2	LIVING	0	287	0	287	0	287	47	Positive	Positive		0	287					NO	manual counting					Scheduled Follow-up Submission	2012-03-26	FEMALE
TCGA-D8-A27L-01	TCGA-D8-A27L-01	8.6762	Stage IIB	49	4	Stage IIIA	125		Positive	FEMALE	Negative	Negative	M0	Positive	N2	125	0	LumA		Positive	T1	T1	LIVING	0	499	0	499	0	499	49	Positive	Positive		0	499					NO	manual counting					Scheduled Follow-up Submission	2012-06-26	FEMALE
TCGA-D8-A27M-01	TCGA-D8-A27M-01	8.3493	Stage IIA	59	1	Stage I	144		Negative	FEMALE	Negative	Negative	M0	Negative	N0	144	0	Basal		Negative	T1	T1	LIVING	0	410	0	410	0	410	59	Negative	Negative		0	410					NO						Scheduled Follow-up Submission	2012-03-26	FEMALE
TCGA-D8-A27N-01	TCGA-D8-A27N-01	9.8366	Stage IIIA	36	5	Stage IIIA	145		Positive	FEMALE	Positive	Negative	M0	Positive	N2	145	0	LumB		Positive	T_Other	T2	LIVING	0	146	0			146	36	Positive	Positive		0	146					NO	manual counting						2011-07-18	FEMALE
TCGA-D8-A27P-01	TCGA-D8-A27P-01	9.2408	Stage IIA	64	2	Stage I	22		Positive	FEMALE	Negative	Negative	M0	Negative	N0	22	0	LumA		Positive	T1	T1	LIVING	0	23	0			23	64	Positive	Positive		0	23					NO	manual counting						2011-07-18	FEMALE
TCGA-D8-A27R-01	TCGA-D8-A27R-01	9.4446	Stage IIIC	41	5	Stage IIIC	90		Positive	FEMALE	Negative	Negative	M0	Positive	N3	90	0	LumB		Positive	T_Other	T2	LIVING	0	307	0	307	0	307	41	Positive	Positive		0	307					NO	manual counting				polisomy	Scheduled Follow-up Submission	2012-03-28	FEMALE
TCGA-D8-A27T-01	TCGA-D8-A27T-01	9.4021	Stage IIIC	53	2	Stage IIIC	135		Positive	FEMALE	Negative	Negative	M0	Positive	N3	135	0	LumA		Positive	T_Other	T2	LIVING	0	398	0	398	0	398	53	Positive	Positive		0	398					NO	manual counting					Scheduled Follow-up Submission	2012-04-02	FEMALE
TCGA-D8-A27V-01	TCGA-D8-A27V-01	8.8706	Stage IIA	62	2	Stage IIA	73		Positive	FEMALE	Negative	Negative	M0	Negative	N0	73	0	LumA		Positive	T_Other	T2	LIVING	0	381	0	381	0	381	62	Positive	Positive		0	381					NO	manual counting					Scheduled Follow-up Submission	2012-03-29	FEMALE
TCGA-D8-A27W-01	TCGA-D8-A27W-01	9.5469	Stage IIIB	55	3	Stage IIIB	15		Positive	FEMALE	Positive	Negative	M0	Negative	N0	15	0	LumB		Positive	T_Other	T4	LIVING	0	373	0	373	0	373	55	Positive	Positive		0	373					NO	manual counting					Scheduled Follow-up Submission	2012-04-02	FEMALE
TCGA-D8-A3Z5-01	TCGA-D8-A3Z5-01	9.5286																						0	1015	0	1015	0	1015	54	Positive	Positive		0	1015					NO							2014-03-28	FEMALE
TCGA-D8-A3Z6-01	TCGA-D8-A3Z6-01	9.7423																						0	563	0	563	0	563	56	Positive	Positive		0	563					NO							2013-11-18	FEMALE
TCGA-D8-A4Z1-01	TCGA-D8-A4Z1-01	9.3278																						0	659	0	659	0	659	68	Positive	Positive		0	659							70-79%					2014-04-11	FEMALE
TCGA-D8-A73U-01	TCGA-D8-A73U-01	9.3912																						0	492	0	492	0	492	88	Positive	Positive		0	492							70-79%					2014-03-28	FEMALE
TCGA-D8-A73W-01	TCGA-D8-A73W-01	9.627																						0	244	0	244	0	244	79	Positive	Negative		0	244							70-79%	Lung|Bone				2014-03-28	FEMALE
TCGA-D8-A73X-01	TCGA-D8-A73X-01	9.3649																						0	368	0	368	0	368	53	Positive	Positive		0	368							70-79%					2014-03-28	FEMALE
TCGA-E2-A105-01	TCGA-E2-A105-01	9.789	Stage IIA	79	5	Stage IIA	1163		Positive	FEMALE	Equivocal	Negative	M0	Negative	N0	1163	0	LumA	Luminal A	Positive	T_Other	T2	LIVING	0	1308	0	1308	0	1308	79	Positive	Positive		0	1308						Allred score 3 + 2 = 5					Scheduled Follow-up Submission	2011-09-09	FEMALE
TCGA-E2-A106-01	TCGA-E2-A106-01	9.4234	Stage IB	34	4	No_Conversion	1807		Positive	FEMALE	Negative	Negative	M0	Positive	N1	1807	0	LumA	Luminal A	Positive	T1	T1	LIVING	0	1807	0	1807	0	1807	34	Positive	Positive		0	1807							90-99%				Scheduled Follow-up Submission	2011-09-28	FEMALE
TCGA-E2-A107-01	TCGA-E2-A107-01	10.4195	Stage IIIA	54	2	No_Conversion	1046		Positive	FEMALE	Negative	Negative	M0	Positive	N2	1046	0		Luminal B	Negative	T_Other	T3	LIVING	0	1047	0	1047	0	1047	54	Positive	Negative		0	1047						Allred score 5+3=8					Scheduled Follow-up Submission	2011-09-28	FEMALE
TCGA-E2-A108-01	TCGA-E2-A108-01	9.4077	Stage IIIA	64	4	No_Conversion	837		Positive	FEMALE	Negative	Negative	M0	Positive	N2	837	0	Normal	Normal-like	Positive	T_Other	T2	LIVING	0	837	0	837	0	837	64	Positive	Positive		0	837						Allred score 7 (outside facility)					Scheduled Follow-up Submission	2011-09-28	FEMALE
TCGA-E2-A109-01	TCGA-E2-A109-01	9.5775	Stage IIA	64	5	Stage IIA	1417		Positive	FEMALE	Negative	Negative	M0	Negative	N0	1417	0	LumB	Luminal B	Negative	T_Other	T2	LIVING	0	1417	0	1417	0	1417	64	Positive	Negative		0	1417						Allred score 5+3=8					Scheduled Follow-up Submission	2011-09-09	FEMALE
TCGA-E2-A10A-01	TCGA-E2-A10A-01	9.371	Stage IIB	41	2	Stage IIB	1229		Positive	FEMALE	Negative	Negative	M0	Negative	N0	1229	0	LumA	Luminal B	Positive	T_Other	T3	LIVING	0	1229	0	75	1	1229	41	Positive	Positive		0	1229			75			Allred score 4+3=7					Scheduled Follow-up Submission	2011-09-13	FEMALE
TCGA-E2-A10B-01	TCGA-E2-A10B-01	9.6816	Stage IIB	67	3	No_Conversion	1141		Positive	FEMALE	Negative	Negative	M0	Positive	N1	1141	0	LumA	Luminal A	Positive	T_Other	T2	LIVING	0	1141	0	195	1	1141	67	Positive	Positive		0	1141			195			Allred score 5+3= 8					Scheduled Follow-up Submission	2011-09-19	FEMALE
TCGA-E2-A10C-01	TCGA-E2-A10C-01	9.7389	Stage IIB	54	3	No_Conversion	1219		Positive	FEMALE	Negative	Negative	M0	Positive	N1	1219	0	LumB	Luminal B	Positive	T_Other	T2	LIVING	0	1220	0	1220	0	1220	54	Positive	Positive		0	1220						Allred score 5+3=8					Scheduled Follow-up Submission	2011-09-26	FEMALE
TCGA-E2-A10E-01	TCGA-E2-A10E-01	9.6578	Stage IIA	64	2	No_Conversion	865		Positive	FEMALE	Negative	Negative	M0	Positive	N1	865	0	LumA	Luminal A	Positive	T1	T1	LIVING	0	865	0	865	0	865	64	Positive	Positive		0	865						Allred score 5+3=8					Scheduled Follow-up Submission	2011-09-26	FEMALE
TCGA-E2-A10F-01	TCGA-E2-A10F-01	9.2324	Stage IIA	47	2	Stage IIA	878		Positive	FEMALE	Negative	Negative	M0	Negative	N0	878	0	LumA	Luminal A	Positive	T_Other	T2	LIVING	0	878	0	878	0	878	47	Positive	Positive		0	878						Allred score 5+3=8					Scheduled Follow-up Submission	2011-09-27	FEMALE
TCGA-E2-A14N-01	TCGA-E2-A14N-01	9.7969	Stage IIB	37	4	Stage IIB	1350		Negative	FEMALE	Negative	Negative	M0	Positive	N1	1350	0	Basal	Basal-like	Negative	T_Other	T2	LIVING	0	1434	0	1434	0	1434	37	Negative	Negative		0	1434					NO	Allred score 0+0 = 0					Scheduled Follow-up Submission	2011-11-17	FEMALE
TCGA-E2-A14O-01	TCGA-E2-A14O-01	9.9256	Stage IIIA	76	2	Stage IIIA	1172		Positive	FEMALE	Negative	Negative	M0	Positive	N1	1172	0	LumB	Luminal B	Positive	T_Other	T3	LIVING	0	1359	0	1359	0	1359	76	Positive	Positive		0	1359					NO	Allred score 5+3 = 8					Scheduled Follow-up Submission	2011-10-19	FEMALE
TCGA-E2-A14P-01	TCGA-E2-A14P-01	9.3456	Stage IIIC	79	3	Stage IIIC	487		Negative	FEMALE	Positive	Negative	M0	Positive	N3	487	0	Her2	HER2-enriched	Negative	T_Other	T2	LIVING	0	1246	0	1246	0	1246	79	Negative	Negative		0	1246					NO	Allred score 0+0 = 0					Scheduled Follow-up Submission	2011-10-20	FEMALE
TCGA-E2-A14Q-01	TCGA-E2-A14Q-01	9.3535	Stage IIA	50	2	Stage IIB	974		Positive	FEMALE	Negative	Negative	M0	Positive	N1	974	0	LumA	Luminal A	Positive	T_Other	T2	LIVING	0	1163	0	1163	0	1163	50	Positive	Positive		0	1163					NO	Allred score 5+3 = 8					Scheduled Follow-up Submission	2011-10-20	FEMALE
TCGA-E2-A14R-01	TCGA-E2-A14R-01	9.9073	Stage IIA	62	1	Stage IIA	845		Negative	FEMALE	Negative	Negative	M0	Negative	N0	845	0	Basal	Basal-like	Negative	T_Other	T2	LIVING	0	1174	0	971	1	1174	62	Negative	Negative		0	1174			971		NO	Allred score 0+0 = 0					Scheduled Follow-up Submission	2011-10-24	FEMALE
TCGA-E2-A14S-01	TCGA-E2-A14S-01	9.6245	Stage I	65	4	Stage I	834		Positive	FEMALE	Negative	Negative	M0	Negative	N0	834	0	LumB	Luminal B	Positive	T1	T1	LIVING	0	1009	0	1009	0	1009	65	Positive	Positive		0	1009					NO	Allred score 5+3 = 8					Scheduled Follow-up Submission	2011-11-03	FEMALE
TCGA-E2-A14T-01	TCGA-E2-A14T-01	9.798	Stage IIA	52		Stage IIA	890		Positive	FEMALE	Negative	Negative	M0	Negative	N0	890	0	LumA	Luminal A	Positive	T_Other	T2	LIVING	0	1013	0	1013	0	1013	52	Positive	Positive		0	1013					NO	Allred score 5+3 = 8					Scheduled Follow-up Submission	2011-11-03	FEMALE
TCGA-E2-A14U-01	TCGA-E2-A14U-01	9.6899																						0	1318	0	1318	0	1318	74	Positive	Positive		0	1318					NO	Allred score 5+3 = 8					Scheduled Follow-up Submission	2012-07-11	FEMALE
TCGA-E2-A14V-01	TCGA-E2-A14V-01	9.5359	Stage IIB	53	5	Stage IIB	748		Positive	FEMALE	Positive	Negative	M0	Positive	N1	748	0	Her2	HER2-enriched	Positive	T_Other	T2	LIVING	0	1042	0	1042	0	1042	53	Positive	Positive		0	1042					NO						Scheduled Follow-up Submission	2011-11-04	FEMALE
TCGA-E2-A14W-01	TCGA-E2-A14W-01	9.8664	Stage IIA	78	5	Stage IIA	833		Positive	FEMALE	Positive	Negative	M0	Negative	N0	833	0	LumB	Luminal B	Positive	T_Other	T2	LIVING	0	974	0	974	0	974	78	Positive	Positive		0	974					NO						Scheduled Follow-up Submission	2011-11-04	MALE
TCGA-E2-A14X-01	TCGA-E2-A14X-01	9.5815	Stage IIIA	55	4	Stage IIIA	692		Negative	FEMALE	Negative	Negative	M0	Positive	N2	692	0	Basal	Basal-like	Negative	T_Other	T2	LIVING	0	972	0	972	0	972	55	Negative	Negative		0	972					NO	Allred score 0+0 = 0					Scheduled Follow-up Submission	2011-11-04	FEMALE
TCGA-E2-A14Y-01	TCGA-E2-A14Y-01	8.568	Stage IIA	35	2	Stage IIA	688		Positive	FEMALE	Positive	Negative	M0	Negative	N0	688	0	Basal	Basal-like	Positive	T_Other	T2	LIVING	0	870	0	870	0	870	35	Positive	Positive		0	870					NO						Scheduled Follow-up Submission	2011-11-07	FEMALE
	TCGA-E2-A14Y-11			35			688			FEMALE						688	0						LIVING	0	870	0	870	0	870	35	Positive	Positive		0	870					NO						Scheduled Follow-up Submission	2011-11-07	FEMALE
TCGA-E2-A14Z-01	TCGA-E2-A14Z-01	9.9827	Stage I	64	1	Stage I	518		Positive	FEMALE	Negative	Negative	M0	Negative	N0	518	0	LumA	Luminal A	Positive	T1	T1	LIVING	1	563	1	188	1	563	64	Positive	Positive	563	0	518			188		NO	Allred score 5+3 = 8					Scheduled Follow-up Submission	2011-11-04	FEMALE
TCGA-E2-A150-01	TCGA-E2-A150-01	8.2174	Stage IIA	48	1	Stage IIA	591		Negative	FEMALE	Negative	Negative	M0	Negative	N0	591	0	Basal	Basal-like	Negative	T_Other	T2	LIVING	0	773	0	773	0	773	48	Negative	Negative		0	773					NO	Allred score 0+0 = 0					Scheduled Follow-up Submission	2011-10-07	FEMALE
TCGA-E2-A152-01	TCGA-E2-A152-01	8.5659	Stage I	56	1	Stage I	588		Positive	FEMALE	Positive	Negative	M0	Negative	N0	588	0	Her2	HER2-enriched	Negative	T1	T1	LIVING	0	825	0	83	1	825	56	Positive	Negative		0	825			83		NO						Scheduled Follow-up Submission	2011-11-17	FEMALE
TCGA-E2-A153-01	TCGA-E2-A153-01	9.3774	Stage IIB	51	2	Stage IIA	586		Positive	FEMALE	Negative	Negative	M0	Positive	N1	586	0	LumA	Luminal A	Positive	T1	T1	LIVING	0	707	0	707	0	707	51	Positive	Positive		0	707					NO						Scheduled Follow-up Submission	2011-11-08	FEMALE
TCGA-E2-A153-11	TCGA-E2-A153-11	8.785		51			586			FEMALE						586	0	Normal					LIVING	0	707	0	707	0	707	51	Positive	Positive		0	707					NO						Scheduled Follow-up Submission	2011-11-08	FEMALE
TCGA-E2-A154-01	TCGA-E2-A154-01	9.3729	Stage I	68	2	Stage I	325		Positive	FEMALE	Negative	Negative	M0	Negative	N0	325	0	LumA	Luminal A	Positive	T1	T1	LIVING	0	591	0	591	0	591	68	Positive	Positive		0	591					NO		90-99%				Scheduled Follow-up Submission	2011-11-08	FEMALE
TCGA-E2-A155-01	TCGA-E2-A155-01	9.3959	Stage IIB	58	1	Stage IIB	553		Positive	FEMALE	Negative	Negative	M0	Positive	N1	553	0	LumB	Luminal B	Negative	T_Other	T2	LIVING	0	640	0	640	0	640	58	Positive	Negative		0	640					NO						Scheduled Follow-up Submission	2011-11-08	FEMALE
TCGA-E2-A156-01	TCGA-E2-A156-01	9.1464	Stage I	61	2	Stage I	481		Positive	FEMALE	Negative	Negative	M0	Negative	N0	481	0	LumA	Luminal A	Positive	T1	T1	LIVING	0	726	0	726	0	726	61	Positive	Positive		0	726					NO						Scheduled Follow-up Submission	2011-11-08	FEMALE
TCGA-E2-A158-01	TCGA-E2-A158-01	9.9787	Stage IIA	43	1	Stage IIA	450		Negative	FEMALE	Negative	Negative	M0	Positive	N1	450	0	Basal	Basal-like	Negative	T1	T1	LIVING	0	450	0	450	0	450	43	Negative	Negative		0	450					NO	Allred score 0+0 = 0					Scheduled Follow-up Submission	2011-11-08	FEMALE
TCGA-E2-A158-11	TCGA-E2-A158-11	9.2018		43			450			FEMALE						450	0	Normal					LIVING	0	450	0	450	0	450	43	Negative	Negative		0	450					NO	Allred score 0+0 = 0					Scheduled Follow-up Submission	2011-11-08	FEMALE
TCGA-E2-A159-01	TCGA-E2-A159-01	9.1966	Stage IIA	50	1	Stage IIA	515		Negative	FEMALE	Negative	Negative	M0	Negative	N0	515	0	Basal	Basal-like	Negative	T_Other	T2	LIVING	0	762	0	762	0	762	50	Negative	Negative		0	762					NO	Allred score 0+0 = 0					Scheduled Follow-up Submission	2011-11-08	FEMALE
TCGA-E2-A15A-01	TCGA-E2-A15A-01	9.9286	Stage IIIC	45	4	Stage IIIC	502		Positive	FEMALE	Negative	Negative	M0	Positive	N3	502	0	LumB	Luminal B	Positive	T_Other	T2	LIVING	0	710	0	710	0	710	45	Positive	Positive		0	710					NO						Scheduled Follow-up Submission	2011-11-10	FEMALE
TCGA-E2-A15A-06	TCGA-E2-A15A-06	10.4938		45			502			FEMALE						502	0	LumB					LIVING	0	710	0	710	0	710	45	Positive	Positive		0	710					NO						Scheduled Follow-up Submission	2011-11-10	FEMALE
TCGA-E2-A15C-01	TCGA-E2-A15C-01	8.9111	Stage I	61	4	Stage I	496		Positive	FEMALE	Negative	Negative	M0	Negative	N0	496	0	LumA	Luminal A	Positive	T1	T1	LIVING	0	694	0	694	0	694	61	Positive	Positive		0	694					NO						Scheduled Follow-up Submission	2011-11-09	FEMALE
TCGA-E2-A15D-01	TCGA-E2-A15D-01	9.1868	Stage IIA	47		Stage IIA	315		Positive	FEMALE	Negative	Negative	M0	Negative	N0	315	0	LumA	Luminal A	Positive	T_Other	T2	LIVING	0	526	0	526	0	526	47	Positive	Positive		0	526					NO						Scheduled Follow-up Submission	2011-11-09	FEMALE
TCGA-E2-A15E-01	TCGA-E2-A15E-01	8.5929	Stage IIA	40	4	Stage IIA	517		Positive	FEMALE	Positive	Negative	M0	Positive	N1	517	0	LumA	Luminal A	Positive	T1	T1	LIVING	0	630	0	630	0	630	40	Positive	Positive		0	630					NO	Allred score 5+3 = 8					Scheduled Follow-up Submission	2011-11-09	FEMALE
TCGA-E2-A15E-06	TCGA-E2-A15E-06	8.6146		40			517			FEMALE						517	0	LumA					LIVING	0	630	0	630	0	630	40	Positive	Positive		0	630					NO	Allred score 5+3 = 8					Scheduled Follow-up Submission	2011-11-09	FEMALE
TCGA-E2-A15F-01	TCGA-E2-A15F-01	9.5056	Stage I	64		Stage IIA	468		Positive	FEMALE	Negative	Negative	M0	Negative	N0	468	0		Luminal A	Positive	T_Other	T2	LIVING	0	658	0	658	0	658	64	Positive	Positive		0	658					NO		90-99%				Scheduled Follow-up Submission	2011-11-10	FEMALE
TCGA-E2-A15G-01	TCGA-E2-A15G-01	8.8811	Stage IIA	76	2	Stage IIA	315		Positive	FEMALE	Negative	Negative	M0	Negative	N0	315	0	LumA	Luminal A	Positive	T_Other	T2	LIVING	0	554	0	554	0	554	76	Positive	Positive		0	554					NO						Scheduled Follow-up Submission	2011-11-14	FEMALE
TCGA-E2-A15H-01	TCGA-E2-A15H-01	8.9922	Stage IIA	38	2	Stage IIA	42		Positive	FEMALE	Positive	Negative	M0	Positive	N1	42	0	LumA	Luminal A	Positive	T1	T1	LIVING	0	393	0	393	0	393	38	Positive	Positive		0	393					NO						Scheduled Follow-up Submission	2011-11-14	FEMALE
TCGA-E2-A15I-01	TCGA-E2-A15I-01	8.3393	Stage IIA	44	2	Stage IIA	411		Positive	FEMALE	Negative	Negative	M0	Negative	N0	411	0	LumA	Luminal A	Positive	T_Other	T2	LIVING	0	530	0	530	0	530	44	Positive	Positive		0	530					NO		90-99%				Scheduled Follow-up Submission	2011-11-14	FEMALE
TCGA-E2-A15I-11	TCGA-E2-A15I-11	9.0702		44			411			FEMALE						411	0	Normal					LIVING	0	530	0	530	0	530	44	Positive	Positive		0	530					NO		90-99%				Scheduled Follow-up Submission	2011-11-14	FEMALE
TCGA-E2-A15J-01	TCGA-E2-A15J-01	9.7012	Stage I	51	2	Stage I	463		Positive	FEMALE	Negative	Negative	M0	Negative	N0	463	0	LumA	Luminal A	Positive	T1	T1	LIVING	0	590	0	590	0	590	51	Positive	Positive		0	590					NO						Scheduled Follow-up Submission	2011-11-15	FEMALE
TCGA-E2-A15K-01	TCGA-E2-A15K-01	9.5323	Stage IIA	58	2	Stage IIB	34		Positive	FEMALE	Negative	Negative	M0	Positive	N1	34	0	LumB	Luminal B	Positive	T_Other	T2	LIVING	0	275	0	275	0	275	58	Positive	Positive		0	275					NO	Allred score 5+3 = 8					Scheduled Follow-up Submission	2011-11-15	FEMALE
TCGA-E2-A15K-06	TCGA-E2-A15K-06	9.1698		58			34			FEMALE						34	0	LumB					LIVING	0	275	0	275	0	275	58	Positive	Positive		0	275					NO	Allred score 5+3 = 8					Scheduled Follow-up Submission	2011-11-15	FEMALE
TCGA-E2-A15K-11	TCGA-E2-A15K-11	9.8954		58			34			FEMALE						34	0						LIVING	0	275	0	275	0	275	58	Positive	Positive		0	275					NO	Allred score 5+3 = 8					Scheduled Follow-up Submission	2011-11-15	FEMALE
TCGA-E2-A15L-01	TCGA-E2-A15L-01	9.403	Stage IIA	65	2	Stage IIA	331		Positive	FEMALE	Negative	Negative	M0	Negative	N0	331	0	LumA	Luminal B	Positive	T_Other	T2	LIVING	0	626	0	626	0	626	65	Positive	Positive		0	626					NO	Allred score 5+3 = 8					Scheduled Follow-up Submission	2011-11-15	FEMALE
	TCGA-E2-A15L-11			65			331			FEMALE						331	0						LIVING	0	626	0	626	0	626	65	Positive	Positive		0	626					NO	Allred score 5+3 = 8					Scheduled Follow-up Submission	2011-11-15	FEMALE
TCGA-E2-A15M-01	TCGA-E2-A15M-01	8.8486	Stage IIA	66	3	Stage IIA	234		Positive	FEMALE	Negative	Negative	M0	Negative	N0	234	0	LumA	Luminal B	Positive	T_Other	T2	LIVING	1	336	1	336	0	336	66	Positive	Positive	336	0	235					NO						Scheduled Follow-up Submission	2011-11-15	FEMALE
TCGA-E2-A15M-11	TCGA-E2-A15M-11	8.5519		66			234			FEMALE						234	0	Normal					LIVING	1	336	1	336	0	336	66	Positive	Positive	336	0	235					NO						Scheduled Follow-up Submission	2011-11-15	FEMALE
TCGA-E2-A15O-01	TCGA-E2-A15O-01	9.7248	Stage I	89	4	Stage IIA	395		Positive	FEMALE	Negative	Negative	M0	Negative	N0	395	0	LumA	Luminal A	Positive	T_Other	T2	LIVING	0	396	0	396	0	396	89	Positive	Positive		0	396					NO	Allred score 5+2 = 7					Scheduled Follow-up Submission	2011-11-16	FEMALE
TCGA-E2-A15P-01	TCGA-E2-A15P-01	8.5217	Stage IA	61	2	Stage I	315		Positive	FEMALE	Negative	Negative	M0	Negative	N0	315	0	LumA	Luminal A	Positive	T1	T1	LIVING	0	595	0	595	0	595	61	Positive	Positive		0	595					NO	Allred score 5+3 = 8					Scheduled Follow-up Submission	2011-11-16	FEMALE
TCGA-E2-A15R-01	TCGA-E2-A15R-01	9.3555	Stage IIIA	64	4	Stage IIA	330		Positive	FEMALE	Negative	Negative	M0	Positive	N1	330	0	LumA	Luminal A	Positive	T1	T1	LIVING	0	519	0	519	0	519	64	Positive	Positive		0	519					NO	Allred score 5+3 = 8				1.9	Scheduled Follow-up Submission	2011-11-16	FEMALE
TCGA-E2-A15S-01	TCGA-E2-A15S-01	9.2058	Stage IIB	34		Stage IIB	274		Positive	FEMALE	Negative	Negative	M0	Positive	N1	274	0	LumB	Luminal B	Negative	T_Other	T2	LIVING	0	428	0	428	0	428	34	Positive	Negative		0	428					NO						Scheduled Follow-up Submission	2011-11-16	FEMALE
TCGA-E2-A15T-01	TCGA-E2-A15T-01	9.2613	Stage IIA	65		Stage IIA	267		Positive	FEMALE	Negative	Negative	M0	Negative	N0	267	0		Luminal B	Positive	T_Other	T2	LIVING	0	456	0	456	0	456	65	Positive	Positive		0	456					NO	Allred score 5+3 = 8					Scheduled Follow-up Submission	2011-11-16	FEMALE
TCGA-E2-A1AZ-01	TCGA-E2-A1AZ-01	8.8293	Stage IIB	63	4	Stage IIB	1964		Negative	FEMALE	Negative	Negative	M0	Positive	N1	1964	0	Basal	Basal-like	Negative	T_Other	T2	LIVING	0	2329	0	2329	0	2329	63	Negative	Negative		0	2329					NO						Scheduled Follow-up Submission	2011-12-06	FEMALE
TCGA-E2-A1B0-01	TCGA-E2-A1B0-01	8.9428	Stage IIIA	50	3	Stage IIIA	1271		Negative	FEMALE	Positive	Negative	M0	Positive	N2	1271	0	Her2	HER2-enriched	Negative	T_Other	T2	LIVING	0	1631	0	1631	0	1631	50	Negative	Negative		0	1631					NO	Allred score 0+0 = 0					Scheduled Follow-up Submission	2011-12-07	FEMALE
TCGA-E2-A1B1-01	TCGA-E2-A1B1-01	7.5825	Stage IIB	45	3	Stage IIB	1361		Positive	FEMALE	Positive	Negative	M0	Positive	N1	1361	0	LumA	Luminal A	Positive	T_Other	T2	LIVING	0	1613	0	1613	0	1613	45	Positive	Positive		0	1613					NO	Allred score 3+2 = 5					Scheduled Follow-up Submission	2011-12-09	FEMALE
TCGA-E2-A1B4-01	TCGA-E2-A1B4-01	9.9904	Stage IIIA	74	2	Stage IIIA	911		Positive	FEMALE	Negative	Negative	M0	Positive	N2	911	0	LumA	Luminal A	Positive	T1	T1	LIVING	1	1004	1	1004	0	1004	74	Positive	Positive	1004	0	911					NO	Allred score 5+3 = 8					Scheduled Follow-up Submission	2011-12-08	FEMALE
TCGA-E2-A1B5-01	TCGA-E2-A1B5-01	9.531	Stage IIA	46	3	Stage IIA	774		Positive	FEMALE	Negative	Negative	M0	Negative	N0	774	0	LumA	Basal-like	Positive	T_Other	T2	LIVING	0	984	0	984	0	984	46	Positive	Positive		0	984					NO	Allred score 5+3 = 8					Scheduled Follow-up Submission	2011-12-08	FEMALE
	TCGA-E2-A1B5-11			46			774			FEMALE						774	0						LIVING	0	984	0	984	0	984	46	Positive	Positive		0	984					NO	Allred score 5+3 = 8					Scheduled Follow-up Submission	2011-12-08	FEMALE
TCGA-E2-A1B6-01	TCGA-E2-A1B6-01	10.1341	Stage IIA	44	1	Stage IIA	338		Negative	FEMALE	Negative	Negative	M0	Negative	N0	338	0		Luminal A	Negative	T_Other	T2	LIVING	0	867	0	867	0	867	44	Negative	Negative		0	867					NO	Allred score 0+0 = 0					Scheduled Follow-up Submission	2011-12-08	FEMALE
TCGA-E2-A1BC-01	TCGA-E2-A1BC-01	8.7178	Stage IA	63	2	Stage I	297		Positive	FEMALE	Negative	Negative	M0	Negative	N0	297	0	LumA	Luminal A	Positive	T1	T1	LIVING	0	501	0	501	0	501	63	Positive	Positive		0	501					NO						Scheduled Follow-up Submission	2011-12-08	FEMALE
TCGA-E2-A1BC-11	TCGA-E2-A1BC-11	10.1288		63			297			FEMALE						297	0						LIVING	0	501	0	501	0	501	63	Positive	Positive		0	501					NO						Scheduled Follow-up Submission	2011-12-08	FEMALE
TCGA-E2-A1BD-01	TCGA-E2-A1BD-01	9.9486	Stage IIA	53	2	Stage IIA	317		Positive	FEMALE	Negative	Negative	M0	Negative	N0	317	0	LumA	Luminal A	Positive	T_Other	T2	LIVING	0	520	0	520	0	520	53	Positive	Positive		0	520					NO	Allred score 5+3 = 8					Scheduled Follow-up Submission	2011-12-09	FEMALE
TCGA-E2-A1IE-01	TCGA-E2-A1IE-01	9.6657	Stage IIB	61	5	Stage IIB	983		Positive	FEMALE	Negative	Negative	M0	Positive	N1	983	0	LumA		Positive	T_Other	T2	LIVING	0	1165	0	1165	0	1165	61	Positive	Positive		0	1165					NO	allred score 5 + 3 = 8					Scheduled Follow-up Submission	2011-12-21	FEMALE
TCGA-E2-A1IF-01	TCGA-E2-A1IF-01	10.1156	Stage I	74	2	Stage I	956		Positive	FEMALE	Negative	Negative	M0	Negative	N0	956	0	LumA		Positive	T1	T1	LIVING	0	1138	0	1138	0	1138	74	Positive	Positive		0	1138					NO	allred score 5+3=8					Scheduled Follow-up Submission	2011-12-21	FEMALE
	TCGA-E2-A1IF-11			74			956			FEMALE						956	0						LIVING	0	1138	0	1138	0	1138	74	Positive	Positive		0	1138					NO	allred score 5+3=8					Scheduled Follow-up Submission	2011-12-21	FEMALE
TCGA-E2-A1IG-01	TCGA-E2-A1IG-01	9.4976	Stage IIB	45	5	Stage IIB	755		Positive	FEMALE		Negative	M0	Positive	N1	755	0	LumA		Positive	T_Other	T2	LIVING	0	997	0	997	0	997	45	Positive	Positive		0	997					NO						Scheduled Follow-up Submission	2011-12-21	FEMALE
TCGA-E2-A1IG-11	TCGA-E2-A1IG-11	9.1306		45			755			FEMALE						755	0	Normal					LIVING	0	997	0	997	0	997	45	Positive	Positive		0	997					NO						Scheduled Follow-up Submission	2011-12-21	FEMALE
TCGA-E2-A1IH-01	TCGA-E2-A1IH-01	9.1447	Stage I	80	2	Stage I	658		Positive	FEMALE	Negative	Negative	M0	Negative	N0	658	0	LumA		Positive	T1	T1	LIVING	0	1026	0	1026	0	1026	80	Positive	Positive		0	1026					NO	allred score 5+3=8					Scheduled Follow-up Submission	2011-12-21	FEMALE
TCGA-E2-A1II-01	TCGA-E2-A1II-01	10.1452	Stage I	51	2	Stage I	850		Negative	FEMALE	Negative	Negative	M0	Negative	N0	850	0	Basal		Positive	T1	T1	LIVING	0	1025	0	1025	0	1025	51	Negative	Positive		0	1025					NO	allred score 0 + 0 = 0					Scheduled Follow-up Submission	2011-12-21	FEMALE
	TCGA-E2-A1II-11			51			850			FEMALE						850	0						LIVING	0	1025	0	1025	0	1025	51	Negative	Positive		0	1025					NO	allred score 0 + 0 = 0					Scheduled Follow-up Submission	2011-12-21	FEMALE
TCGA-E2-A1IJ-01	TCGA-E2-A1IJ-01	9.2201	Stage I	57	3	Stage I	725		Positive	FEMALE	Negative	Negative	M0	Negative	N0	725	0	LumA		Positive	T1	T1	LIVING	0	865	0	865	0	865	57	Positive	Positive		0	865					NO		90-99%				Scheduled Follow-up Submission	2011-12-21	FEMALE
TCGA-E2-A1IK-01	TCGA-E2-A1IK-01	10.2721	Stage IIA	71	1	Stage IIA	518		Positive	FEMALE	Negative	Negative	M0	Positive	N1	518	0	LumA		Positive	T1	T1	LIVING	0	689	0	689	0	689	71	Positive	Positive		0	689					NO						Scheduled Follow-up Submission	2012-01-03	FEMALE
TCGA-E2-A1IL-01	TCGA-E2-A1IL-01	9.0034	Stage IIA	78	2	Stage IIA	14		Positive	FEMALE	Negative	Negative	M0	Positive	N1	14	0	LumA		Positive	T1	T1	LIVING	0	118	0	118	0	118	78	Positive	Positive		0	118					NO	allred score 5+3=8					Scheduled Follow-up Submission	2012-01-03	FEMALE
TCGA-E2-A1IN-01	TCGA-E2-A1IN-01	9.0658	Stage I	60	4	Stage I	392		Positive	FEMALE	Negative	Negative	M0	Negative	N0	392	0	LumA		Positive	T1	T1	LIVING	0	675	0	675	0	675	60	Positive	Positive		0	675					NO	allred score 5+3=8					Scheduled Follow-up Submission	2012-01-04	FEMALE
TCGA-E2-A1IO-01	TCGA-E2-A1IO-01	8.983	Stage I	37	1	Stage I	448		Positive	FEMALE	Negative	Negative	M0	Negative	N0	448	0	LumA		Positive	T1	T1	LIVING	0	638	0	638	0	638	37	Positive	Positive		0	638					NO						Scheduled Follow-up Submission	2012-01-04	FEMALE
	TCGA-E2-A1IO-11			37			448			FEMALE						448	0						LIVING	0	638	0	638	0	638	37	Positive	Positive		0	638					NO						Scheduled Follow-up Submission	2012-01-04	FEMALE
TCGA-E2-A1IP-01	TCGA-E2-A1IP-01	9.7565	Stage IIB	42		Stage IIB	427		Positive	FEMALE	Negative	Negative	M0	Positive	N1	427	0	Basal		Negative	T_Other	T2	LIVING	0	659	0	659	0	659	42	Positive	Negative		0	659					NO	Allred score 2+1= 3					Scheduled Follow-up Submission	2012-01-04	FEMALE
TCGA-E2-A1IU-01	TCGA-E2-A1IU-01	9.2783	Stage IA	60	2	Stage I	127		Positive	FEMALE	Negative	Negative	M0	Negative	N0	127	0	LumA		Positive	T1	T1	LIVING	0	337	0	337	0	337	60	Positive	Positive		0	337					NO						Scheduled Follow-up Submission	2012-01-04	FEMALE
TCGA-E2-A1L6-01	TCGA-E2-A1L6-01	9.1823	Stage IIA	44	2	Stage IIA	1312		Positive	FEMALE	Negative	Negative	M0	Positive	N1	1312	0	LumA		Positive	T1	T1	LIVING	0	1648	0	1648	0	1648	44	Positive	Positive		0	1648					NO	allred score 5 + 3 = 8					Scheduled Follow-up Submission	2012-01-10	FEMALE
TCGA-E2-A1L7-01	TCGA-E2-A1L7-01	10.0135	Stage IIIA	40	1	Stage IIIA	633		Negative	FEMALE	Negative	Negative	M0	Positive	N2	633	0	LumB		Negative	T_Other	T2	LIVING	0	834	0	834	0	834	40	Negative	Negative		0	834					NO	Allred score 1+1 = 2					Scheduled Follow-up Submission	2012-01-12	FEMALE
TCGA-E2-A1L7-11	TCGA-E2-A1L7-11	8.9522		40			633			FEMALE						633	0	Normal					LIVING	0	834	0	834	0	834	40	Negative	Negative		0	834					NO	Allred score 1+1 = 2					Scheduled Follow-up Submission	2012-01-12	FEMALE
TCGA-E2-A1L8-01	TCGA-E2-A1L8-01	8.9847	Stage IIA	52	2	Stage IIB	1015		Positive	FEMALE	Negative	Negative	M0	Positive	N1	1015	0	LumA		Positive	T_Other	T2	LIVING	0	1205	0	1205	0	1205	52	Positive	Positive		0	1205					NO	allred score 5 + 3 = 8					Scheduled Follow-up Submission	2012-01-11	FEMALE
TCGA-E2-A1L9-01	TCGA-E2-A1L9-01	8.7865	Stage IIB	40	3	Stage IIA	388		Positive	FEMALE	Negative	Negative	M0	Positive	N1	388	0	LumA		Positive	T1	T1	LIVING	0	598	0	598	0	598	40	Positive	Positive		0	598					NO		80-89%				Scheduled Follow-up Submission	2012-01-11	FEMALE
TCGA-E2-A1LA-01	TCGA-E2-A1LA-01	10.1941	Stage IIA	59	5	Stage IIA	463		Positive	FEMALE	Negative	Negative	M0	Positive	N1	463	0	LumA		Positive	T1	T1	LIVING	0	748	0	748	0	748	59	Positive	Positive		0	748					NO	allred score 5 + 3 = 8					Scheduled Follow-up Submission	2012-01-12	FEMALE
TCGA-E2-A1LB-01	TCGA-E2-A1LB-01	10.1912	Stage IIB	41	1	Stage IIB	972		Negative	FEMALE	Positive	Negative	M0	Positive	N1	972	0	Her2		Negative	T_Other	T2	LIVING	0	1231	0	1231	0	1231	41	Negative	Negative		0	1231					NO	Allred score 0+0 = 0					Scheduled Follow-up Submission	2012-01-17	FEMALE
TCGA-E2-A1LB-11	TCGA-E2-A1LB-11	9.4476		41			972			FEMALE						972	0	Normal					LIVING	0	1231	0	1231	0	1231	41	Negative	Negative		0	1231					NO	Allred score 0+0 = 0					Scheduled Follow-up Submission	2012-01-17	FEMALE
TCGA-E2-A1LE-01	TCGA-E2-A1LE-01	10.3819																						1	879	1	361	1	879	71	Negative	Negative	879	0				361		NO	Allred score 0+0 = 0					Scheduled Follow-up Submission	2012-01-18	FEMALE
TCGA-E2-A1LG-01	TCGA-E2-A1LG-01	7.2948	Stage IIA	50	2	Stage IIA	350		Negative	FEMALE	Negative	Negative	M0	Negative	N0	350	0	Basal		Negative	T_Other	T2	LIVING	0	574	0	574	0	574	50	Negative	Negative		0	574					NO	Allred score 0+0 = 0					Scheduled Follow-up Submission	2012-01-17	FEMALE
TCGA-E2-A1LH-01	TCGA-E2-A1LH-01	10.3897	Stage I	59	3	Stage I	2875		Negative	FEMALE	Negative	Negative	M0	Negative	N0	2875	0	Basal		Negative	T1	T1	LIVING	0	3247	0	3247	0	3247	59	Negative	Negative		0	3247					NO						Scheduled Follow-up Submission	2012-01-12	FEMALE
TCGA-E2-A1LH-11	TCGA-E2-A1LH-11	8.9245		59			2875			FEMALE						2875	0	Normal					LIVING	0	3247	0	3247	0	3247	59	Negative	Negative		0	3247					NO						Scheduled Follow-up Submission	2012-01-12	FEMALE
TCGA-E2-A1LI-01	TCGA-E2-A1LI-01	9.1064	Stage IIB	57	3	Stage IIB	2750		Negative	FEMALE	Negative	Negative	M0	Positive	N1	2750	0	Basal		Negative	T_Other	T2	LIVING	0	3121	0	3121	0	3121	57	Negative	Negative		0	3121					NO						Scheduled Follow-up Submission	2012-01-12	FEMALE
	TCGA-E2-A1LI-11			57			2750			FEMALE						2750	0						LIVING	0	3121	0	3121	0	3121	57	Negative	Negative		0	3121					NO						Scheduled Follow-up Submission	2012-01-12	FEMALE
TCGA-E2-A1LK-01	TCGA-E2-A1LK-01	10.6615	Stage IIIC	84	4	Stage IIIA		266	Negative	FEMALE	Negative	Negative	M0	Positive	N1	266	1	Basal		Negative	T_Other	T3	DECEASED	1	266	1	155	1	266	84	Negative	Negative	266	0				155		NO	Allred score 0+0 = 0					Scheduled Follow-up Submission	2012-01-12	FEMALE
TCGA-E2-A1LL-01	TCGA-E2-A1LL-01	9.8969	Stage IIIA	73	1	Stage IIIA	1014		Negative	FEMALE	Negative	Negative	M0	Positive	N2	1014	0	Basal		Negative	T_Other	T3	LIVING	0	1309	0	1303	1	1309	73	Negative	Negative		0	1309			1303		NO	Allred score 0+0 = 0					Scheduled Follow-up Submission	2012-01-17	FEMALE
TCGA-E2-A1LS-01	TCGA-E2-A1LS-01	8.8871	Stage IA	46		Stage I	239		Negative	FEMALE	Negative	Negative	M0	Negative	N0	239	0	Basal		Negative	T1	T1	LIVING	0	470	0	470	0	470	46	Negative	Negative		0	470					NO	Allred score 0+0 = 0					Scheduled Follow-up Submission	2012-01-17	FEMALE
TCGA-E2-A1LS-11	TCGA-E2-A1LS-11	8.9052		46			239			FEMALE						239	0	Normal					LIVING	0	470	0	470	0	470	46	Negative	Negative		0	470					NO	Allred score 0+0 = 0					Scheduled Follow-up Submission	2012-01-17	FEMALE
TCGA-E2-A2P5-01	TCGA-E2-A2P5-01	10.7927																						0	515	0	515	0	515	78	Positive	Positive		0	515					NO	Allred score = 8					Scheduled Follow-up Submission	2012-06-29	FEMALE
TCGA-E2-A2P6-01	TCGA-E2-A2P6-01	9.7641																						0	168	0	168	0	168	77	Positive	Positive		0	168					NO	Allread score 5+3 = 8					Scheduled Follow-up Submission	2012-06-29	FEMALE
TCGA-E2-A3DX-01	TCGA-E2-A3DX-01	9.4554																LumA						0	478	0	478	0	478	43	Positive	Positive		0	478					NO							2012-10-09	FEMALE
TCGA-E2-A56Z-01	TCGA-E2-A56Z-01	10.3417																						0	252	0	252	0	252	69	Positive	Positive		0	252						Allred 8 = 5+3	10-19%			2.2		2014-11-06	FEMALE
TCGA-E2-A570-01	TCGA-E2-A570-01	9.7762																						0	931	0	931	0	931	47	Positive	Positive		0	931						Allred 7 = 5+2				2		2014-06-27	FEMALE
TCGA-E2-A572-01	TCGA-E2-A572-01	11.7437																						0	1208	0	1208	0	1208	72	Positive	Positive		0	1208												2014-09-17	FEMALE
TCGA-E2-A573-01	TCGA-E2-A573-01	9.6399																						0	1062	0	1062	0	1062	48	Negative	Negative		0	1062						Allred 0 = 0+0				1.8		2014-06-27	FEMALE
TCGA-E2-A574-01	TCGA-E2-A574-01	11.8822																						0	808	0	808	0	808	44	Negative	Negative		0	808						Allred 0 = 0+0				2.8		2014-11-06	FEMALE
TCGA-E2-A576-01	TCGA-E2-A576-01	11.1569																						0	1043	0	1043	0	1043	69	Positive	Positive		0	1043												2014-11-06	FEMALE
TCGA-E2-A9RU-01	TCGA-E2-A9RU-01	11.8323																						0	391	0	391	0	391	90	Positive	Negative		0	391							70-79%					2014-11-06	FEMALE
TCGA-E9-A1N3-01	TCGA-E9-A1N3-01	9.5882	Stage IIIA	70	1	Stage IIIA	0			FEMALE	Negative	Negative	M0	Positive	N2	0	0	LumA			T1	T1	LIVING							70				0	0					NO							2011-05-26	FEMALE
TCGA-E9-A1N4-01	TCGA-E9-A1N4-01	9.0658	Stage IIIA	41	2	Stage IIIA	0		Positive	FEMALE	Negative	Negative	M0	Positive	N2	0	0	LumA		Positive	T_Other	T2	LIVING	0	1000	0	1000	0	1000	41	Positive	Positive		0	1000					NO						Scheduled Follow-up Submission	2013-02-01	FEMALE
TCGA-E9-A1N4-11	TCGA-E9-A1N4-11	8.3031		41			0			FEMALE						0	0	Normal					LIVING	0	1000	0	1000	0	1000	41	Positive	Positive		0	1000					NO						Scheduled Follow-up Submission	2013-02-01	FEMALE
TCGA-E9-A1N5-01	TCGA-E9-A1N5-01	9.3836	Stage IIB	45	5	Stage IIB	0		Positive	FEMALE	Negative	Negative	M0	Positive	N1	0	0	LumA		Positive	T_Other	T2	LIVING	0	1120	0	1120	0	1120	45	Positive	Positive		0	1120					NO						Scheduled Follow-up Submission	2013-02-01	FEMALE
TCGA-E9-A1N5-11	TCGA-E9-A1N5-11	9.0088		45			0			FEMALE						0	0	Normal					LIVING	0	1120	0	1120	0	1120	45	Positive	Positive		0	1120					NO						Scheduled Follow-up Submission	2013-02-01	FEMALE
TCGA-E9-A1N6-01	TCGA-E9-A1N6-01	9.438	Stage IIB	52	5	Stage IIB	0		Positive	FEMALE	Positive	Negative	M0	Positive	N1	0	0	LumB		Positive	T_Other	T2	LIVING	0	410	0	410	0	410	52	Positive	Positive		0	410					NO						Scheduled Follow-up Submission	2012-03-09	FEMALE
TCGA-E9-A1N6-11	TCGA-E9-A1N6-11	8.8552		52			0			FEMALE						0	0	Normal					LIVING	0	410	0	410	0	410	52	Positive	Positive		0	410					NO						Scheduled Follow-up Submission	2012-03-09	FEMALE
TCGA-E9-A1N8-01	TCGA-E9-A1N8-01	9.7941	Stage IIA	48	1	Stage IIA	0		Negative	FEMALE	Negative	Negative	M0	Negative	N0	0	0	Basal			T_Other	T2	LIVING	0	365	0	365	0	365	48	Negative			0	365					NO						Scheduled Follow-up Submission	2012-03-09	FEMALE
	TCGA-E9-A1N8-11			48			0			FEMALE						0	0						LIVING	0	365	0	365	0	365	48	Negative			0	365					NO						Scheduled Follow-up Submission	2012-03-09	FEMALE
TCGA-E9-A1N9-01	TCGA-E9-A1N9-01	9.1554	Stage IIA	58	4	Stage IIA	0		Negative	FEMALE	Negative	Negative	M0	Negative	N0	0	0	Basal		Positive	T_Other	T2	LIVING	0	399	0	399	0	399	58	Negative	Positive		0	399					NO						Scheduled Follow-up Submission	2012-03-09	FEMALE
TCGA-E9-A1N9-11	TCGA-E9-A1N9-11	8.8838		58			0			FEMALE						0	0	Normal					LIVING	0	399	0	399	0	399	58	Negative	Positive		0	399					NO						Scheduled Follow-up Submission	2012-03-09	FEMALE
TCGA-E9-A1NA-01	TCGA-E9-A1NA-01	10.2548	Stage IIA	58	5	Stage IIA	0		Positive	FEMALE	Negative	Negative	M0	Negative	N0	0	0	LumB		Positive	T_Other	T2	LIVING	0	1112	0	1112	0	1112	58	Positive	Positive		0	1112					NO						Scheduled Follow-up Submission	2013-02-01	FEMALE
TCGA-E9-A1NA-11	TCGA-E9-A1NA-11	9.09		58			0			FEMALE						0	0	Normal					LIVING	0	1112	0	1112	0	1112	58	Positive	Positive		0	1112					NO						Scheduled Follow-up Submission	2013-02-01	FEMALE
TCGA-E9-A1NC-01	TCGA-E9-A1NC-01	9.6523	Stage IIB	61	1	Stage IIB	0		Negative	FEMALE	Negative	Negative	M0	Positive	N1	0	0			Positive	T_Other	T2	LIVING	0	1203	0	1203	0	1203	61	Negative	Positive		0	1203					NO						Scheduled Follow-up Submission	2013-02-26	FEMALE
TCGA-E9-A1ND-01	TCGA-E9-A1ND-01	9.6458	Stage IIB	75	1	Stage IIB	0		Negative	FEMALE	Negative	Negative	M0	Positive	N1	0	0	Basal		Negative	T_Other	T2	LIVING	0	383	0	383	0	383	75	Negative	Negative		0	383					NO						Scheduled Follow-up Submission	2012-03-09	FEMALE
TCGA-E9-A1ND-11	TCGA-E9-A1ND-11	9.6004		75			0			FEMALE						0	0	Normal					LIVING	0	383	0	383	0	383	75	Negative	Negative		0	383					NO						Scheduled Follow-up Submission	2012-03-09	FEMALE
TCGA-E9-A1NE-01	TCGA-E9-A1NE-01	8.8628	Stage IIB	28	1	Stage IIB	0		Positive	FEMALE	Negative	Negative	M0	Positive	N1	0	0	LumA		Positive	T_Other	T2	LIVING	0	1088	0	1088	0	1088	28	Positive	Positive		0	1088					NO						Scheduled Follow-up Submission	2013-02-01	FEMALE
	TCGA-E9-A1NE-11			28			0			FEMALE						0	0						LIVING	0	1088	0	1088	0	1088	28	Positive	Positive		0	1088					NO						Scheduled Follow-up Submission	2013-02-01	FEMALE
TCGA-E9-A1NF-01	TCGA-E9-A1NF-01	9.6185	Stage IIA	60	5	Stage IIA	0		Positive	FEMALE	Negative	Negative	M0	Negative	N0	0	0	LumB		Positive	T_Other	T2	LIVING	1	1072	1	1072	0	1072	60	Positive	Positive	1072	0	610			90		NO						Scheduled Follow-up Submission	2013-02-01	FEMALE
TCGA-E9-A1NF-11	TCGA-E9-A1NF-11	8.659		60			0			FEMALE						0	0	LumA					LIVING	1	1072	1	1072	0	1072	60	Positive	Positive	1072	0	610			90		NO						Scheduled Follow-up Submission	2013-02-01	FEMALE
TCGA-E9-A1NG-01	TCGA-E9-A1NG-01	9.548	Stage IIA	62	1	Stage IIA	0		Positive	FEMALE	Negative	Negative	M0	Negative	N0	0	0	LumA		Positive	T_Other	T2	LIVING	1	786	1	786	0	786	62	Positive	Positive	786	0	656					NO						Scheduled Follow-up Submission	2013-02-01	FEMALE
TCGA-E9-A1NG-11	TCGA-E9-A1NG-11	8.7221		62			0			FEMALE						0	0	Normal					LIVING	1	786	1	786	0	786	62	Positive	Positive	786	0	656					NO						Scheduled Follow-up Submission	2013-02-01	FEMALE
TCGA-E9-A1NH-01	TCGA-E9-A1NH-01	8.9001	Stage IIB	71	2	Stage IIB	0		Positive	FEMALE	Negative	Negative	M0	Positive	N1	0	0	LumA		Positive	T_Other	T2	LIVING							71	Positive	Positive		0	0					NO							2011-06-23	FEMALE
TCGA-E9-A1NI-01	TCGA-E9-A1NI-01	9.7547	Stage IIA	51	2	Stage IIA	0		Positive	FEMALE	Negative	Negative	M0	Negative	N0	0	0	LumB		Positive	T_Other	T2	LIVING	0	300	0	300	0	300	51	Positive	Positive		0	300					NO						Scheduled Follow-up Submission	2012-03-12	FEMALE
TCGA-E9-A1QZ-01	TCGA-E9-A1QZ-01	8.8246	Stage IIA	61	3	Stage IIA	0			FEMALE	Negative	Negative	M0	Negative	N0	0	0	LumA			T_Other	T2	LIVING	0	362	0	362	0	362	61				0	362					NO						Scheduled Follow-up Submission	2012-03-28	FEMALE
TCGA-E9-A1R0-01	TCGA-E9-A1R0-01	9.523	Stage IIA	58	2	Stage IIA	0			FEMALE	Negative	Negative	M0	Positive	N1	0	0	LumA			T1	T1	LIVING	0	860	0	860	0	860	58				0	860					NO						Scheduled Follow-up Submission	2013-03-13	FEMALE
TCGA-E9-A1R2-01	TCGA-E9-A1R2-01	9.7253	Stage IIIC	51	5	Stage IIIC	19		Positive	FEMALE	Negative	Negative	M0	Positive	N3	19	0	LumA		Negative	T_Other	T2	LIVING	0	19	0			19	51	Positive	Negative		0	19					NO		90-99%			74		2011-07-28	FEMALE
TCGA-E9-A1R3-01	TCGA-E9-A1R3-01	8.4947	Stage IIIC	70	2	Stage IIIC	64			FEMALE	Negative	Negative	M0	Positive	N3	64	0	LumA			T_Other	T2	LIVING	0	78	0	78	0	78	70				0	78					NO						Scheduled Follow-up Submission	2013-09-19	FEMALE
TCGA-E9-A1R4-01	TCGA-E9-A1R4-01	9.0934	Stage IA	66	1	Stage I	29			FEMALE	Negative	Negative	M0	Negative	N0	29	0	LumB			T1	T1	LIVING	0	186	0	186	0	186	66				0	186					NO						Scheduled Follow-up Submission	2012-04-12	FEMALE
TCGA-E9-A1R5-01	TCGA-E9-A1R5-01	9.1854	Stage IA	63	2	Stage I	42			FEMALE	Negative	Negative	M0	Negative	N0	42	0	LumA			T1	T1	LIVING	0	92	0	92	0	92	63				0	92					NO						Scheduled Follow-up Submission	2013-09-19	FEMALE
TCGA-E9-A1R6-01	TCGA-E9-A1R6-01	10.1383	Stage IIA	63	4	Stage IIA	84			FEMALE	Negative	Negative	M0	Negative	N0	84	0	LumA			T_Other	T2	LIVING	0	84	0			84	63				0	84					NO							2011-07-28	FEMALE
TCGA-E9-A1R7-01	TCGA-E9-A1R7-01	9.5544	Stage IIA	64	5	Stage IIA	34			FEMALE	Negative	Negative	M0	Negative	N0	34	0	LumB			T_Other	T2	LIVING	0	645	0	645	0	645	64				0	645					NO						Scheduled Follow-up Submission	2014-01-24	FEMALE
TCGA-E9-A1R7-11	TCGA-E9-A1R7-11	8.1506		64			34			FEMALE						34	0	Normal					LIVING	0	645	0	645	0	645	64				0	645					NO						Scheduled Follow-up Submission	2014-01-24	FEMALE
TCGA-E9-A1RA-01	TCGA-E9-A1RA-01	9.5822	Stage IA	48	3	Stage I	29			FEMALE	Negative	Negative	M0	Negative	N0	29	0				T1	T1	LIVING	0	976	0	976	0	976	48				0	976					NO						Scheduled Follow-up Submission	2013-01-24	FEMALE
TCGA-E9-A1RB-01	TCGA-E9-A1RB-01	9.4872	Stage IIA	40	4	Stage IIA	21			FEMALE	Negative	Negative	M0	Negative	N0	21	0	LumB			T_Other	T2	LIVING	1	976	1	976	0	976	40			976	0	633					NO						Scheduled Follow-up Submission	2013-01-24	FEMALE
TCGA-E9-A1RB-11	TCGA-E9-A1RB-11	8.6388		40			21			FEMALE						21	0	Normal					LIVING	1	976	1	976	0	976	40			976	0	633					NO						Scheduled Follow-up Submission	2013-01-24	FEMALE
TCGA-E9-A1RC-01	TCGA-E9-A1RC-01	8.4884	Stage IIIC	56	3	Stage IIIC	1228			FEMALE	Negative	Negative	M0	Positive	N3	1228	0	LumA			T_Other	T4	LIVING	0	1224	0	1224	0	1224	56				0	1224					NO						Scheduled Follow-up Submission	2013-09-19	FEMALE
TCGA-E9-A1RC-11	TCGA-E9-A1RC-11	8.9893		56			1228			FEMALE						1228	0	LumA					LIVING	0	1224	0	1224	0	1224	56				0	1224					NO						Scheduled Follow-up Submission	2013-09-19	FEMALE
TCGA-E9-A1RD-01	TCGA-E9-A1RD-01	9.3325	Stage IIA	67	2	Stage IIA	20			FEMALE	Negative	Negative	M0	Negative	N0	20	0	LumA			T_Other	T2	LIVING	0	34	0	34	0	34	67				0	34					NO						Scheduled Follow-up Submission	2013-09-19	FEMALE
TCGA-E9-A1RD-11	TCGA-E9-A1RD-11	8.449		67			20			FEMALE						20	0	Normal					LIVING	0	34	0	34	0	34	67				0	34					NO						Scheduled Follow-up Submission	2013-09-19	FEMALE
TCGA-E9-A1RE-01	TCGA-E9-A1RE-01	9.4914	Stage IIIA	74	4	Stage IIIA	47			FEMALE	Negative	Negative	M0	Positive	N2	47	0	LumB			T_Other	T2	LIVING	0	1054	0	1054	0	1054	74				0	1054					NO						Scheduled Follow-up Submission	2013-01-24	FEMALE
TCGA-E9-A1RF-01	TCGA-E9-A1RF-01	9.6347	Stage IIIA	68	5	Stage IIIA	38			FEMALE	Negative	Negative	M0	Positive	N2	38	0	LumA			T_Other	T2	LIVING	0	200	0	200	0	200	68				0	200					NO						Scheduled Follow-up Submission	2013-09-19	FEMALE
TCGA-E9-A1RF-11	TCGA-E9-A1RF-11	8.3238		68			38			FEMALE						38	0	LumA					LIVING	0	200	0	200	0	200	68				0	200					NO						Scheduled Follow-up Submission	2013-09-19	FEMALE
TCGA-E9-A1RG-01	TCGA-E9-A1RG-01	9.5204	Stage IIIA	62	2	Stage IIIA	35			FEMALE	Negative	Negative	M0	Positive	N2	35	0				T1	T1	LIVING	0	647	0	647	0	647	62				0	647					NO						Scheduled Follow-up Submission	2013-01-24	FEMALE
TCGA-E9-A1RH-01	TCGA-E9-A1RH-01	7.904	Stage IIA	63	4	Stage IIA	14			FEMALE	Negative	Negative	M0	Negative	N0	14	0	Her2			T_Other	T2	LIVING	0	1052	0	1052	0	1052	63				0	1052					NO						Scheduled Follow-up Submission	2013-01-24	FEMALE
TCGA-E9-A1RH-11	TCGA-E9-A1RH-11	9.1359		63			14			FEMALE						14	0	Normal					LIVING	0	1052	0	1052	0	1052	63				0	1052					NO						Scheduled Follow-up Submission	2013-01-24	FEMALE
TCGA-E9-A1RI-01	TCGA-E9-A1RI-01	9.0573	Stage IIIA	43	2	Stage IIIA	48			FEMALE		Negative	M0	Positive	N2	48	0	LumA			T1	T1	LIVING	0	1084	0	1084	0	1084	43				0	1084					NO						Scheduled Follow-up Submission	2013-01-23	FEMALE
TCGA-E9-A1RI-11	TCGA-E9-A1RI-11	8.2786		43			48			FEMALE						48	0	LumA					LIVING	0	1084	0	1084	0	1084	43				0	1084					NO						Scheduled Follow-up Submission	2013-01-23	FEMALE
TCGA-E9-A226-01	TCGA-E9-A226-01	7.5657	Stage IIIA	45	2	Stage IIIA	16			FEMALE	Negative	Negative	M0	Positive	N2	16	0	LumB			T_Other	T2	LIVING	0	1038	0	790	1	1038	45				0	1038			790		NO						Scheduled Follow-up Submission	2013-01-24	FEMALE
TCGA-E9-A227-01	TCGA-E9-A227-01	9.4753	Stage IIB	42	2	Stage IIB	24		Positive	FEMALE	Negative	Negative	M0	Positive	N1	24	0	LumA		Positive	T_Other	T2	LIVING	0	24	0			24	42	Positive	Positive		0	24					NO		90-99%					2011-07-28	FEMALE
TCGA-E9-A228-01	TCGA-E9-A228-01	9.7162	Stage IIB	58	5	Stage IIB	0			FEMALE	Positive	Negative	M0	Positive	N1	0	0	LumB			T_Other	T2	LIVING	0	381	0	381	0	381	58				0	381					NO						Scheduled Follow-up Submission	2012-03-28	FEMALE
TCGA-E9-A229-01	TCGA-E9-A229-01	8.9187	Stage IA	37	5	Stage I	0			FEMALE	Negative	Negative	M0	Negative	N0	0	0	LumA			T1	T1	LIVING	0	405	0	405	0	405	37				0	405					NO						Scheduled Follow-up Submission	2012-03-29	FEMALE
TCGA-E9-A22A-01	TCGA-E9-A22A-01	10.0165	Stage IIA	74	1	Stage IIA	0		Positive	FEMALE	Negative	Negative	M0	Negative	N0	0	0	LumB		Negative	T_Other	T2	LIVING	0	1189	0	1189	0	1189	74	Positive	Negative		0	1189					NO		10-19%				Scheduled Follow-up Submission	2013-02-01	FEMALE
TCGA-E9-A22B-01	TCGA-E9-A22B-01	9.9124	Stage IA	71	5	Stage I	0		Positive	FEMALE	Negative	Negative	M0	Negative	N0	0	0	LumA		Negative	T1	T1	LIVING	0	692	0	692	0	692	71	Positive	Negative		0	692					NO		10-19%				Scheduled Follow-up Submission	2013-02-01	FEMALE
TCGA-E9-A22D-01	TCGA-E9-A22D-01	9.6511	Stage IIA	38	5	Stage IIA	0		Positive	FEMALE	Positive	Negative	M0	Negative	N0	0	0	LumB		Positive	T_Other	T2	LIVING	0	1248	0	1248	0	1248	38	Positive	Positive		0	1248							10-19%				Scheduled Follow-up Submission	2013-02-01	FEMALE
TCGA-E9-A22E-01	TCGA-E9-A22E-01	9.3009	Stage IIIA	56	1	Stage IIIA	0		Positive	FEMALE	Negative	Negative	M0	Positive	N2	0	0	LumB		Positive	T_Other	T2	LIVING	0	392	0	392	0	392	56	Positive	Positive		0	392					NO		10-19%				Scheduled Follow-up Submission	2012-03-30	FEMALE
TCGA-E9-A22G-01	TCGA-E9-A22G-01	9.8843	Stage IIIA	47	1	Stage IIA	0		Negative	FEMALE	Negative	Negative	M0	Negative	N0	0	0	Basal		Negative	T_Other	T2	LIVING	0	715	0	715	0	715	47	Negative	Negative		0	715					NO						Scheduled Follow-up Submission	2014-04-30	FEMALE
TCGA-E9-A22H-01	TCGA-E9-A22H-01	8.6169	Stage IIB	42	2	Stage IIB	0		Positive	FEMALE	Negative	Negative	M0	Positive	N1	0	0	LumB		Positive	T_Other	T2	LIVING	0	630	0	630	0	630	42	Positive	Positive		0	630					NO		<10%				Scheduled Follow-up Submission	2013-02-26	FEMALE
TCGA-E9-A243-01	TCGA-E9-A243-01	8.1806	Stage IIA	52	3	Stage IIA	43			FEMALE	Negative	Negative	M0	Negative	N0	43	0	Basal			T_Other	T2	LIVING	0	519	0	305	1	519	52				0	519			305		NO						Scheduled Follow-up Submission	2013-01-24	FEMALE
TCGA-E9-A244-01	TCGA-E9-A244-01	10.0131	Stage IIA	54	1	Stage IIA	20			FEMALE	Negative	Negative	M0	Negative	N0	20	0	Basal			T_Other	T2	LIVING	0	21	0	21	0	21	54				0	21					NO						Scheduled Follow-up Submission	2012-04-24	FEMALE
TCGA-E9-A245-01	TCGA-E9-A245-01	10.2348	Stage IIB	47	3	Stage IIB	25			FEMALE	Negative	Negative	M0	Positive	N1	25	0	LumA			T_Other	T2	LIVING							47				0	26					NO						Scheduled Follow-up Submission	2012-04-24	FEMALE
TCGA-E9-A247-01	TCGA-E9-A247-01	9.629	Stage IB	59	4	Stage I	12			FEMALE	Negative	Negative	M0	Negative	N0	12	0	LumA			T1	T1	LIVING	0	828	0	828	0	828	59				0	828					NO						Scheduled Follow-up Submission	2013-02-14	FEMALE
TCGA-E9-A248-01	TCGA-E9-A248-01	8.4684	Stage IIA	51	4	Stage IIA	21			FEMALE	Negative	Negative	M0	Negative	N0	21	0	Her2			T_Other	T2	LIVING	0	59	0	59	0	59	51				0	59					NO						Scheduled Follow-up Submission	2012-04-25	FEMALE
TCGA-E9-A249-01	TCGA-E9-A249-01	9.4731	Stage IIA	45	2	Stage IIA	28			FEMALE	Negative	Negative	M0	Negative	N0	28	0	LumB			T_Other	T2	LIVING	0	217	0	217	0	217	45				0	217					NO						Scheduled Follow-up Submission	2013-09-25	FEMALE
TCGA-E9-A24A-01	TCGA-E9-A24A-01	8.5439	Stage IIA	69	2	Stage IIA	10			FEMALE	Negative	Negative	M0	Positive	N1	10	0	LumA			T1	T1	LIVING	0	747	0	747	0	747	69				0	747					NO						Scheduled Follow-up Submission	2013-01-24	FEMALE
TCGA-E9-A295-01	TCGA-E9-A295-01	10.2485			3													LumA						0	22	0			22	71	Positive	Positive		0	22							80-89%					2011-09-12	FEMALE
TCGA-E9-A2JS-01	TCGA-E9-A2JS-01	10.0647																LumB						1	904	1	524	1	904	72			904	0	540			524								Scheduled Follow-up Submission	2013-02-15	FEMALE
TCGA-E9-A2JT-01	TCGA-E9-A2JT-01	9.2595																LumA						0	23	0			23	63				0	23												2011-12-20	FEMALE
TCGA-E9-A3HO-01	TCGA-E9-A3HO-01	10.4778																LumB						0	793	0	793	0	793	49				0	793					NO						Scheduled Follow-up Submission	2013-02-15	FEMALE
TCGA-E9-A3Q9-01	TCGA-E9-A3Q9-01	9.3327																LumA						0	560	0	560	0	560	78	Positive	Positive		0	560					NO		40-49%					2013-02-25	FEMALE
TCGA-E9-A3QA-01	TCGA-E9-A3QA-01	9.7531																						0	918	0	918	0	918	33				0	918					NO							2014-10-02	FEMALE
TCGA-E9-A3X8-01	TCGA-E9-A3X8-01	11.2023																						0	478	0	478	0	478	48	Positive	Positive		0	478					NO		20-29%					2013-03-26	FEMALE
TCGA-E9-A54X-01	TCGA-E9-A54X-01	9.9984																						0	375	0	375	0	375	85	Positive	Positive		0	375							90-99%					2013-11-18	FEMALE
	TCGA-E9-A54Y-01																							0	384	0	384	0	384	63	Positive	Positive		0	384							90-99%					2014-01-23	FEMALE
TCGA-E9-A5FK-01	TCGA-E9-A5FK-01	10.8366																						0	447	0	447	0	447	60	Positive	Positive		0	447							80-89%					2014-02-10	FEMALE
TCGA-E9-A5FL-01	TCGA-E9-A5FL-01	9.9848																						0	24	0	24	0	24	65	Negative	Negative		0	24												2014-01-24	FEMALE
TCGA-E9-A5UO-01	TCGA-E9-A5UO-01	10.279																						0	420	0	420	0	420	41				0	420												2014-02-10	FEMALE
TCGA-E9-A5UP-01	TCGA-E9-A5UP-01	10.2473																						0	438	0	438	0	438	63				0	438												2014-03-21	FEMALE
TCGA-E9-A6HE-01	TCGA-E9-A6HE-01	10.6599																						0	468	0	468	0	468	45	Positive	Positive		0	468							90-99%			1.7		2014-02-24	FEMALE
TCGA-EW-A1IW-01	TCGA-EW-A1IW-01	9.4126	Stage IIB	80	2	Stage IIB	252		Positive	FEMALE	Positive	Negative	M0	Positive	N1	252	0	LumA		Positive	T_Other	T2	LIVING	0	371	0	371	0	371	80	Positive	Positive		0	371					NO		90-99%				Scheduled Follow-up Submission	2012-02-06	FEMALE
TCGA-EW-A1IX-01	TCGA-EW-A1IX-01	9.3442	Stage IIA	48	4	Stage IIA	1082		Positive	FEMALE	Negative	Negative	M0	Positive	N1	1082	0	LumA		Positive	T1	T1	LIVING	0	1208	0	1208	0	1208	48	Positive	Positive		0	1208					NO		90-99%				Scheduled Follow-up Submission	2012-02-06	FEMALE
TCGA-EW-A1IY-01	TCGA-EW-A1IY-01	7.8726	Stage I	38	2	Stage I	258		Positive	FEMALE	Negative	Negative	M0	Negative	N0	258	0	LumB		Positive	T1	T1	LIVING	0	258	0	258	0	258	38	Positive	Positive		0	258					NO		90-99%				Scheduled Follow-up Submission	2012-03-05	FEMALE
TCGA-EW-A1IZ-01	TCGA-EW-A1IZ-01	10.5368	Stage IIIA	53	1	Stage IIIA	260		Positive	FEMALE	Negative	Negative	M0	Positive	N2	260	0			Positive	T_Other	T2	LIVING	0	554	0	554	0	554	53	Positive	Positive		0	554					NO		90-99%				Scheduled Follow-up Submission	2012-02-06	FEMALE
TCGA-EW-A1J1-01	TCGA-EW-A1J1-01	8.2981	Stage IIB	38	2	Stage IIB	282		Positive	FEMALE	Negative	Negative	M0	Positive	N1	282	0	LumA		Positive	T_Other	T2	LIVING	0	575	0	575	0	575	38	Positive	Positive		0	575					NO		90-99%				Scheduled Follow-up Submission	2012-02-03	FEMALE
TCGA-EW-A1J2-01	TCGA-EW-A1J2-01	8.8462	Stage IIB	50	2	Stage IIA	139		Positive	FEMALE	Negative	Negative	M0	Positive	N1	139	0	LumA		Positive	T1	T1	LIVING	0	403	0	403	0	403	50	Positive	Positive		0	403					NO		90-99%				Scheduled Follow-up Submission	2012-02-06	FEMALE
TCGA-EW-A1J3-01	TCGA-EW-A1J3-01	8.4029	Stage IA	61	2	Stage I	252		Positive	FEMALE	Positive	Negative	M0	Negative	N0	252	0	LumA		Positive	T1	T1	LIVING	0	504	0	504	0	504	61	Positive	Positive		0	504					NO		90-99%				Scheduled Follow-up Submission	2012-02-06	FEMALE
TCGA-EW-A1J5-01	TCGA-EW-A1J5-01	8.7992	Stage IIB	59	5	Stage IIB	227		Positive	FEMALE	Negative	Negative	M0	Negative	N0	227	0	LumA		Positive	T_Other	T3	LIVING	0	477	0	477	0	477	59	Positive	Positive		0	477					NO		90-99%				Scheduled Follow-up Submission	2012-02-06	FEMALE
TCGA-EW-A1J6-01	TCGA-EW-A1J6-01	8.7823	Stage I	70	4	Stage I	595		Positive	FEMALE	Negative	Negative	M0	Negative	N0	595	0	LumB		Positive	T1	T1	LIVING	0	875	0	875	0	875	70	Positive	Positive		0	875					NO		90-99%				Scheduled Follow-up Submission	2012-02-06	FEMALE
TCGA-EW-A1OV-01	TCGA-EW-A1OV-01	9.5976	Stage IIB	56	1	Stage IIB	522		Negative	FEMALE	Negative	Negative	M0	Positive	N1	522	0	Her2		Negative	T_Other	T2	LIVING	0	789	0	789	0	789	56	Negative	Negative		0	789					NO		<10%				Scheduled Follow-up Submission	2012-03-08	FEMALE
TCGA-EW-A1OW-01	TCGA-EW-A1OW-01	9.562	Stage IIA	58	1	Stage IIA	463		Negative	FEMALE	Negative	Negative	M0	Negative	N0	463	0	Basal		Negative	T_Other	T2	LIVING	0	694	0	694	0	694	58	Negative	Negative		0	694					NO		<10%				Scheduled Follow-up Submission	2012-03-08	FEMALE
TCGA-EW-A1OX-01	TCGA-EW-A1OX-01	9.6011	Stage IIA	43	3	Stage IIA	562		Positive	FEMALE	Negative	Negative	M0	Negative	N0	562	0	LumB		Positive	T_Other	T2	LIVING	0	911	0	911	0	911	43	Positive	Positive		0	911					NO		90-99%				Scheduled Follow-up Submission	2012-03-08	FEMALE
TCGA-EW-A1OY-01	TCGA-EW-A1OY-01	10.0672	Stage IIA	63	5	Stage IIA	593		Positive	FEMALE	Negative	Negative	M0	Negative	N0	593	0	LumB		Positive	T_Other	T2	LIVING	0	908	0	908	0	908	63	Positive	Positive		0	908					NO		90-99%				Scheduled Follow-up Submission	2012-03-23	FEMALE
TCGA-EW-A1OZ-01	TCGA-EW-A1OZ-01	10.3992	Stage IIA	56	5	Stage IIA	941		Positive	FEMALE	Positive	Negative	M0	Negative	N0	941	0	LumB		Negative	T_Other	T2	LIVING	0	1229	0	1229	0	1229	56	Positive	Negative		0	1229					NO		90-99%			2	Scheduled Follow-up Submission	2012-03-08	FEMALE
TCGA-EW-A1P0-01	TCGA-EW-A1P0-01	9.9181	Stage IIB	55	4	Stage IIB	1121		Positive	FEMALE	Negative	Negative	M0	Positive	N1	1121	0	LumB		Negative	T_Other	T2	LIVING	0	1251	0	1094	1	1251	55	Positive	Negative		0	1251			1094		YES		90-99%				Scheduled Follow-up Submission	2012-03-08	FEMALE
TCGA-EW-A1P1-01	TCGA-EW-A1P1-01	9.1379	Stage IIIC	68	1	Stage IIIC	919		Negative	FEMALE	Negative	Negative	M0	Positive	N3	919	0			Negative	T_Other	T2	LIVING	0	1210	0	1014	1	1210	68	Negative	Negative		0	1210			1014		YES		<10%	Lung			Scheduled Follow-up Submission	2012-03-08	FEMALE
TCGA-EW-A1P3-01	TCGA-EW-A1P3-01	9.9632	Stage IIA	48	2	Stage IIA	987		Positive	FEMALE	Negative	Negative	M0	Negative	N0	987	0	LumA		Positive	T_Other	T2	LIVING	0	1611	0	1611	0	1611	48	Positive	Positive		0	1611					NO		90-99%				Scheduled Follow-up Submission	2013-03-12	FEMALE
TCGA-EW-A1P4-01	TCGA-EW-A1P4-01	9.2281	Stage IIA	43	1	Stage IIA	501		Negative	FEMALE	Negative	Negative	M0	Negative	N0	501	0	Basal		Negative	T_Other	T2	LIVING	0	907	0	907	0	907	43	Negative	Negative		0	907					NO		<10%				Scheduled Follow-up Submission	2012-03-26	FEMALE
TCGA-EW-A1P5-01	TCGA-EW-A1P5-01	9.4929	Stage IIB	77	3	Stage IIB	365		Positive	FEMALE	Negative	Negative	M0	Positive	N1	365	0	LumA		Positive	T_Other	T2	LIVING	0	703	0	703	0	703	77	Positive	Positive		0	703					NO		90-99%				Scheduled Follow-up Submission	2012-05-15	FEMALE
TCGA-EW-A1P6-01	TCGA-EW-A1P6-01	9.3485	Stage IIB	64	4	Stage IIB	312		Positive	FEMALE	Negative	Negative	M0	Positive	N1	312	0	LumA		Positive	T_Other	T2	LIVING	0	562	0	562	0	562	64	Positive	Positive		0	562					NO		90-99%				Scheduled Follow-up Submission	2012-03-08	FEMALE
TCGA-EW-A1P7-01	TCGA-EW-A1P7-01	9.179	Stage IIA	59	1	Stage IIA	635		Negative	FEMALE	Negative	Negative	M0	Negative	N0	635	0	Normal		Negative	T_Other	T2	LIVING	0	915	0	729	1	915	59	Negative	Negative		0	915			729		NO		<10%				Scheduled Follow-up Submission	2012-03-08	FEMALE
TCGA-EW-A1P8-01	TCGA-EW-A1P8-01	9.1937	Stage IIIC	58	3	Stage IIIC	239	239	Negative	FEMALE	Negative	Negative	M0	Positive	N3	239	1	Basal		Negative	T_Other	T2	DECEASED	1	239	1	207	1	239	58	Negative	Negative	239	0				207		YES		<10%	Lung|Bone|Liver|Other, specify	skin		Scheduled Follow-up Submission	2012-03-08	FEMALE
TCGA-EW-A1PA-01	TCGA-EW-A1PA-01	9.4318	Stage IIB	59	1	Stage IIB	267		Positive	FEMALE	Negative	Negative	M0	Positive	N1	267	0	LumA		Positive	T_Other	T2	LIVING	0	575	0	575	0	575	59	Positive	Positive		0	575					NO		90-99%				Scheduled Follow-up Submission	2012-03-08	FEMALE
TCGA-EW-A1PB-01	TCGA-EW-A1PB-01	10.7179	Stage IIIA	70	3	Stage IIIA	608		Negative	FEMALE	Negative	Negative	M0	Positive	N1	608	0	Basal		Negative	T_Other	T3	LIVING	0	608	0	608	0	608	70	Negative	Negative		0	608							<10%				Scheduled Follow-up Submission	2012-03-08	FEMALE
TCGA-EW-A1PC-01	TCGA-EW-A1PC-01	9.9204																LumB						0	187	0	187	0	187	66	Positive	Positive		0	187					NO		90-99%				Scheduled Follow-up Submission	2012-03-26	FEMALE
TCGA-EW-A1PD-01	TCGA-EW-A1PD-01	9.7451	Stage IIA	61	5	Stage IIA	174		Positive	MALE	Positive	Negative	M0	Positive	N1	174	0	LumA		Positive	T1	T1	LIVING	0	424	0	424	0	424	61	Positive	Positive		0	424					NO		90-99%				Scheduled Follow-up Submission	2012-03-08	MALE
TCGA-EW-A1PE-01	TCGA-EW-A1PE-01	9.1796	Stage IIA	56	2	Stage IIA	139		Positive	FEMALE	Negative	Negative	M0	Positive	N1	139	0	LumA		Positive	T1	T1	LIVING	0	320	0	320	0	320	56	Positive	Positive		0	320					NO		90-99%				Scheduled Follow-up Submission	2012-03-08	FEMALE
TCGA-EW-A1PF-01	TCGA-EW-A1PF-01	9.4766	Stage IA	50	5	Stage I	139		Positive	FEMALE	Negative	Negative	M0	Negative	N0	139	0	LumA		Positive	T1	T1	LIVING	0	439	0	439	0	439	50	Positive	Positive		0	439					NO		90-99%				Scheduled Follow-up Submission	2012-03-08	FEMALE
TCGA-EW-A1PG-01	TCGA-EW-A1PG-01	8.9845	Stage IIB	53	1	Stage IIB	875		Positive	FEMALE	Negative	Negative	M0	Positive	N1	875	0	Normal		Positive	T_Other	T2	LIVING	0	1051	0	1051	0	1051	53	Positive	Positive		0	1051					NO		90-99%				Scheduled Follow-up Submission	2012-03-08	FEMALE
TCGA-EW-A1PH-01	TCGA-EW-A1PH-01	8.5724	Stage IIA	52	1	Stage IIA	139		Negative	FEMALE		Negative	M0	Positive	N1	139	0	Basal		Negative	T1	T1	LIVING	0	607	0	607	0	607	52	Negative	Negative		0	607					NO		<10%				Scheduled Follow-up Submission	2013-03-12	FEMALE
TCGA-EW-A2FR-01	TCGA-EW-A2FR-01	8.9943																Her2						0	1673	0	1673	0	1673	59	Negative	Negative		0	1673					NO		<10%			2	Scheduled Follow-up Submission	2013-04-10	FEMALE
TCGA-EW-A2FS-01	TCGA-EW-A2FS-01	9.8182		41	5		1173		Positive	FEMALE						1173	0	LumA		Negative			LIVING	0	1604	0	1604	0	1604	41	Positive	Negative		0	1604					NO		90-99%				Scheduled Follow-up Submission	2013-04-10	FEMALE
TCGA-EW-A2FV-01	TCGA-EW-A2FV-01	9.4321		39	3		238		Positive	FEMALE						238	0	LumA		Positive			LIVING	0	788	0	788	0	788	39	Positive	Positive		0	788					NO		90-99%				Scheduled Follow-up Submission	2013-04-10	FEMALE
TCGA-EW-A2FW-01	TCGA-EW-A2FW-01	10.1432		52	3		190		Positive	FEMALE						190	0	LumB		Positive			LIVING	0	672	0	672	0	672	52	Positive	Positive		0	672					NO		90-99%				Scheduled Follow-up Submission	2013-04-10	FEMALE
TCGA-EW-A3E8-01	TCGA-EW-A3E8-01	9.9803																						0	1035	0	1035	0	1035	60	Positive	Negative		0	1035												2014-03-18	FEMALE
TCGA-EW-A3U0-01	TCGA-EW-A3U0-01	9.5907																						0	532	0	532	0	532	61	Negative	Negative		0	532					NO							2013-04-09	FEMALE
TCGA-EW-A423-01	TCGA-EW-A423-01	10.8264																						0	309	0	309	0	309	75	Positive	Positive		0	309							50-59%					2013-03-26	FEMALE
TCGA-EW-A424-01	TCGA-EW-A424-01	10.2033																						0	715	0	715	0	715	51	Positive	Positive		0	715							50-59%					2014-03-18	FEMALE
TCGA-EW-A6S9-01	TCGA-EW-A6S9-01	9.4202
TCGA-EW-A6SA-01	TCGA-EW-A6SA-01	10.3679
TCGA-EW-A6SB-01	TCGA-EW-A6SB-01	10.5511
TCGA-EW-A6SC-01	TCGA-EW-A6SC-01	9.6855
TCGA-EW-A6SD-01	TCGA-EW-A6SD-01	9.9625
TCGA-GI-A2C8-01	TCGA-GI-A2C8-01	9.4761			3													LumA						0	225	0	225	0	225	63	Positive	Positive		0	225					NO		90-99%				Scheduled Follow-up Submission	2012-05-08	FEMALE
TCGA-GI-A2C8-11	TCGA-GI-A2C8-11	10.0811																LumA						0	225	0	225	0	225	63	Positive	Positive		0	225					NO		90-99%				Scheduled Follow-up Submission	2012-05-08	FEMALE
TCGA-GI-A2C9-01	TCGA-GI-A2C9-01	9.9412																Basal						0	3342	0	3342	0	3342	58	Negative	Negative		0	3342					NO						Scheduled Follow-up Submission	2012-05-08	FEMALE
TCGA-GI-A2C9-11	TCGA-GI-A2C9-11	8.8949																Normal						0	3342	0	3342	0	3342	58	Negative	Negative		0	3342					NO						Scheduled Follow-up Submission	2012-05-08	FEMALE
TCGA-GM-A2D9-01	TCGA-GM-A2D9-01	10.0354		69				1812	Positive	FEMALE						1812	1	LumA		Positive			DECEASED	1	1812	1	536	1	1812	69	Positive	Positive	1812	0			536	536		YES		90-99%	Bone		1.93		2013-08-21	FEMALE
TCGA-GM-A2DA-01	TCGA-GM-A2DA-01	9.4246		46			5909		Positive	FEMALE						5909	0	LumA		Positive			LIVING	1	6593	1	3014	1	6593	46	Positive	Positive	6593	0	5909			3014		YES		90-99%	Bone		3.7		2013-08-21	FEMALE
TCGA-GM-A2DB-01	TCGA-GM-A2DB-01	10.3058		62			1615		Negative	FEMALE						1615	0	Her2		Negative			LIVING	0	2406	0	2406	0	2406	62	Negative	Negative		0	2406					NO		<10%			1.5		2013-08-22	FEMALE
TCGA-GM-A2DC-01	TCGA-GM-A2DC-01	9.5338		57			1628		Positive	FEMALE						1628	0	LumA		Positive			LIVING	0	2535	0	2535	0	2535	57	Positive	Positive		0	2535					NO		90-99%			4.43		2013-08-22	FEMALE
TCGA-GM-A2DD-01	TCGA-GM-A2DD-01	10.5765		53			1309		Negative	FEMALE						1309	0	Normal		Negative			LIVING	0	1309	0			1309	53	Negative	Negative		0	1309					NO		<10%			1.45		2011-09-29	FEMALE
TCGA-GM-A2DF-01	TCGA-GM-A2DF-01	10.2807		53			1299		Negative	FEMALE						1299	0	Basal		Negative			LIVING	0	2155	0	2155	0	2155	53	Negative	Negative		0	2155					NO		<10%			1.4		2013-08-22	FEMALE
TCGA-GM-A2DH-01	TCGA-GM-A2DH-01	9.0185		58			1286		Negative	FEMALE						1286	0	Her2		Negative			LIVING	0	2193	0	2193	0	2193	58	Negative	Negative		0	2193					NO		<10%			2.8		2013-08-22	FEMALE
TCGA-GM-A2DI-01	TCGA-GM-A2DI-01	9.0993		52			1883		Negative	FEMALE						1883	0	LumA		Negative			LIVING	0	2590	0	2590	0	2590	52	Negative	Negative		0	2590					NO		<10%			3.33		2013-08-22	FEMALE
TCGA-GM-A2DK-01	TCGA-GM-A2DK-01	10.0726		58			1896		Positive	FEMALE						1896	0	LumA		Negative			LIVING	0	2645	0	2645	0	2645	58	Positive	Negative		0	2645					NO		90-99%					2013-08-22	FEMALE
TCGA-GM-A2DL-01	TCGA-GM-A2DL-01	9.7749		50			2762		Positive	FEMALE						2762	0	LumA		Positive			LIVING	0	3519	0	3519	0	3519	50	Positive	Positive		0	3519					NO		90-99%					2013-08-22	FEMALE
TCGA-GM-A2DM-01	TCGA-GM-A2DM-01	9.7404		57			2331		Positive	FEMALE						2331	0	LumA		Positive			LIVING	0	3226	0	3226	0	3226	57	Positive	Positive		0	3226					NO		40-49%					2013-08-22	FEMALE
TCGA-GM-A2DN-01	TCGA-GM-A2DN-01	9.4908		58			2352		Positive	FEMALE						2352	0	LumA		Positive			LIVING	0	3091	0	3091	0	3091	58	Positive	Positive		0	3091					NO		90-99%					2013-08-22	FEMALE
TCGA-GM-A2DO-01	TCGA-GM-A2DO-01	10.0405		54			1622		Positive	FEMALE						1622	0	LumB		Positive			LIVING	0	2596	0	2596	0	2596	54	Positive	Positive		0	2596					NO		90-99%					2013-08-22	FEMALE
TCGA-GM-A3NW-01	TCGA-GM-A3NW-01	10.3743																						0	3361	0	3361	0	3361	63	Negative	Positive		0	3361					NO					1.57		2013-02-18	FEMALE
TCGA-GM-A3NY-01	TCGA-GM-A3NY-01	9.6618																LumA						0	1162	0	1162	0	1162	72	Positive	Positive		0	1162					NO		90-99%					2013-02-19	FEMALE
TCGA-GM-A3XG-01	TCGA-GM-A3XG-01	10.3534																						0	1330	0	1330	0	1330	46	Positive	Positive		0	1330							90-99%			1.67		2013-08-20	FEMALE
TCGA-GM-A3XL-01	TCGA-GM-A3XL-01	11.3225																						0	2108	0	2108	0	2108	49	Negative	Negative		0	2108							<10%					2013-04-08	FEMALE
TCGA-GM-A3XN-01	TCGA-GM-A3XN-01	9.7478																						0	2019	0	2019	0	2019	44	Positive	Positive		0	2019							80-89%			1.73		2013-08-20	FEMALE
TCGA-GM-A4E0-01	TCGA-GM-A4E0-01	9.6556																						0	2191	0	2191	0	2191	67	Positive	Positive		0	2191							90-99%					2013-08-21	FEMALE
TCGA-GM-A5PV-01	TCGA-GM-A5PV-01	10.1101																						0	412	0	412	0	412	63	Positive	Positive		0	412							90-99%			2.7		2013-04-12	FEMALE
TCGA-GM-A5PX-01	TCGA-GM-A5PX-01	9.8247																						0	551	0	551	0	551	65	Positive	Positive		0	551							90-99%			1.78		2013-04-12	FEMALE
TCGA-HN-A2NL-01	TCGA-HN-A2NL-01	10.7383																Basal						0	79	0	79	0	79	56	Negative	Negative		0	79												2014-05-30	FEMALE
TCGA-HN-A2OB-01	TCGA-HN-A2OB-01	9.4945																						0	1883	0	1883	0	1883	45	Positive	Positive	1899	0	1883										1.7		2014-09-17	FEMALE
TCGA-JL-A3YW-01	TCGA-JL-A3YW-01	9.7575																						0	360	0	360	0	360	49	Positive	Positive		0	360							30-39%					2012-11-08	FEMALE
TCGA-JL-A3YX-01	TCGA-JL-A3YX-01	10.5019																						0	352	0	352	0	352	46	Positive	Positive		0	352							30-39%					2012-11-08	FEMALE
TCGA-LD-A66U-01	TCGA-LD-A66U-01	10.3932																						0	422	0	422	0	422	44	Positive	Positive		0	422							90-99%					2014-04-10	FEMALE
TCGA-LD-A74U-01	TCGA-LD-A74U-01	9.6316																						0	402	0	402	0	402	79	Positive	Negative		0	402							<10%					2014-12-30	FEMALE
TCGA-LD-A7W5-01	TCGA-LD-A7W5-01	10.3219																						0	216	0	216	0	216	52	Positive	Positive		0	216							90-99%					2014-12-30	FEMALE
TCGA-LD-A7W6-01	TCGA-LD-A7W6-01	9.518																						0	404	0	404	0	404	54	Positive	Positive		0	404							90-99%					2014-12-30	FEMALE
TCGA-LD-A9QF-01	TCGA-LD-A9QF-01	10.0083																						0	323	0	323	0	323	73	Negative	Negative		0	323												2014-12-30	FEMALE
TCGA-LL-A440-01	TCGA-LL-A440-01	9.2909																						0	759	0	759	0	759	61	Positive	Positive		0	759							90-99%			46		2013-08-07	FEMALE
TCGA-LL-A441-01	TCGA-LL-A441-01	9.4655																						0	348	0	348	0	348	62	Negative	Negative		0	348												2013-08-07	FEMALE
TCGA-LL-A442-01	TCGA-LL-A442-01	9.5439																						0	333	0	333	0	333	56	Positive	Positive		0	333							90-99%			35		2013-08-07	FEMALE
TCGA-LL-A50Y-01	TCGA-LL-A50Y-01	10.651																						0	762	0	762	0	762	84	Positive	Positive		0	762							90-99%			2.5		2013-10-23	FEMALE
TCGA-LL-A5YL-01	TCGA-LL-A5YL-01	10.8332																						0	519	0	519	0	519	64	Positive	Negative		0	519							90-99%			2.9		2014-05-19	FEMALE
TCGA-LL-A5YM-01	TCGA-LL-A5YM-01	11.9665																						0	466	0	258	1	466	88	Positive	Positive		0	466		258	258				90-99%			54		2014-03-14	FEMALE
TCGA-LL-A5YN-01	TCGA-LL-A5YN-01	10.2862																						0	447	0	447	0	447	46	Positive	Positive		0	447							90-99%			54		2014-05-09	FEMALE
TCGA-LL-A5YO-01	TCGA-LL-A5YO-01	10.0803																						0	440	0	440	0	440	50	Negative	Negative		0	440												2014-04-17	FEMALE
TCGA-LL-A5YP-01	TCGA-LL-A5YP-01	9.7655																						0	450	0	450	0	450	49	Positive	Negative		0	450							<10%			35		2014-05-08	FEMALE
TCGA-LL-A6FP-01	TCGA-LL-A6FP-01	10.4887																						0	677	0	677	0	677	90	Positive	Positive		0	677							90-99%			3.1		2014-08-25	FEMALE
TCGA-LL-A6FQ-01	TCGA-LL-A6FQ-01	11.0516																						0	80	0			80	77	Positive	Positive		0	80							90-99%					2014-04-02	FEMALE
TCGA-LL-A6FR-01	TCGA-LL-A6FR-01	10.7595																						0	489	0	489	0	489	50	Negative	Positive		0	489												2014-08-25	FEMALE
TCGA-LL-A73Y-01	TCGA-LL-A73Y-01	9.4825																						0	477	0	477	0	477	67	Negative	Negative		0	477												2014-10-30	FEMALE
TCGA-LL-A73Z-01	TCGA-LL-A73Z-01	10.1292																						1	227	1	192	1	227	55	Positive	Positive	227	0	137			192				10-19%	Other, specify	skin	2.2		2014-09-16	FEMALE
TCGA-LL-A740-01	TCGA-LL-A740-01	9.9748																						0	441	0	441	0	441	61	Negative	Negative		0	441										2.9		2014-09-18	FEMALE
TCGA-LL-A7SZ-01	TCGA-LL-A7SZ-01	11.2829																						0	447	0	447	0	447	49	Positive	Positive		0	447							90-99%					2014-10-29	FEMALE
TCGA-LL-A7T0-01	TCGA-LL-A7T0-01	10.3353																						0	376	0	376	0	376	70	Positive	Positive		0	376							90-99%					2014-09-16	FEMALE
TCGA-LL-A8F5-01	TCGA-LL-A8F5-01	10.3913																						0	448	0	448	0	448	61	Positive	Negative		0	448							20-29%					2014-10-29	FEMALE
TCGA-LL-A9Q3-01	TCGA-LL-A9Q3-01	11.043																						0	428	0	428	0	428	69	Positive	Positive		0	428							90-99%					2014-10-30	FEMALE
TCGA-LQ-A4E4-01	TCGA-LQ-A4E4-01	9.9315																						0	849	0	681	1	849	73	Positive	Positive		0	849			681				90-99%			1.1		2013-12-02	FEMALE
TCGA-MS-A51U-01	TCGA-MS-A51U-01	9.9866																						0	85	0			85	44	Positive	Positive		0	85					NO		90-99%					2012-09-12	FEMALE
TCGA-OK-A5Q2-01	TCGA-OK-A5Q2-01	10.0456																						0	64	0	64	0	64	59	Positive	Positive		0	64							90-99%					2013-01-22	FEMALE
TCGA-OL-A5D6-01	TCGA-OL-A5D6-01	10.5588																						1	1104	1	1104	0	1104	71	Negative	Negative	1104	0	385												2014-01-10	FEMALE
TCGA-OL-A5D7-01	TCGA-OL-A5D7-01	11.4255																						0	1780	0	1780	0	1780	70	Negative	Negative		0	1780												2014-01-10	FEMALE
TCGA-OL-A5D8-01	TCGA-OL-A5D8-01	10.4264																						0	973	0	973	0	973	40	Positive	Positive		0	973							90-99%			2.25		2014-01-10	FEMALE
TCGA-OL-A5DA-01	TCGA-OL-A5DA-01	9.8113																						0	1783	0	1783	0	1783	61	Positive	Positive		0	1783							60-69%					2014-01-10	FEMALE	1
TCGA-OL-A5RU-01	TCGA-OL-A5RU-01	9.8268																						0	1219	0	1219	0	1219	63	Positive	Positive		0	1219							90-99%					2014-02-14	FEMALE
TCGA-OL-A5RV-01	TCGA-OL-A5RV-01	9.4705																						0	1062	0	1062	0	1062	43	Positive	Positive		0	1062							90-99%					2014-02-14	FEMALE
TCGA-OL-A5RW-01	TCGA-OL-A5RW-01	11.0706																						0	1106	0	1106	0	1106	40	Negative	Negative		0	1106												2014-02-14	FEMALE
TCGA-OL-A5RX-01	TCGA-OL-A5RX-01	9.6949																						0	878	0	878	0	878	51	Positive	Positive		0	878							90-99%					2014-02-14	FEMALE
TCGA-OL-A5RY-01	TCGA-OL-A5RY-01	9.8949																						0	752	0	752	0	752	52	Positive	Negative		0	752							10-19%					2014-02-14	FEMALE
TCGA-OL-A5RZ-01	TCGA-OL-A5RZ-01	10.7483																						0	679	0	679	0	679	57	Positive	Negative		0	679							30-39%			2		2014-02-14	FEMALE
TCGA-OL-A5S0-01	TCGA-OL-A5S0-01	10.3535																						0	620	0	620	0	620	66	Positive	Negative		0	620							30-39%					2014-02-14	FEMALE
TCGA-OL-A66H-01	TCGA-OL-A66H-01	10.4487																						0	812	0	812	0	812	74	Positive	Positive		0	812							90-99%			1.7		2014-04-11	FEMALE
TCGA-OL-A66I-01	TCGA-OL-A66I-01	9.8943																						0	714	0	714	0	714	36	Negative	Negative		0	714												2014-04-11	FEMALE
TCGA-OL-A66J-01	TCGA-OL-A66J-01	9.7751																						0	1996	0	1996	0	1996	80	Positive	Positive		0	1996							90-99%					2014-04-11	FEMALE
TCGA-OL-A66K-01	TCGA-OL-A66K-01	9.9402																						1	1275	1	1275	0	1275	72	Positive	Positive	1275	0	1021							70-79%					2014-04-11	FEMALE
TCGA-OL-A66L-01	TCGA-OL-A66L-01	10.9383																						0	1301	0	1301	0	1301	71	Positive	Positive		0	1301							90-99%					2014-04-11	FEMALE
TCGA-OL-A66N-01	TCGA-OL-A66N-01	10.4835																						0	792	0	792	0	792	59	Positive	Negative		0	792							80-89%					2014-04-11	FEMALE
TCGA-OL-A66O-01	TCGA-OL-A66O-01	11.076																						0	528	0	528	0	528	39	Positive	Positive		0	528							90-99%					2014-04-11	FEMALE
TCGA-OL-A66P-01	TCGA-OL-A66P-01	11.0987																						0	428	0	428	0	428	75	Negative	Negative		0	428												2014-04-11	FEMALE
TCGA-OL-A6VO-01	TCGA-OL-A6VO-01	10.2633																						0	858	0	858	0	858	43	Negative	Negative		0	858												2014-05-10	FEMALE
	TCGA-OL-A6VQ-01																							0	600	0	600	0	600	49	Positive	Positive		0	600							90-99%					2014-05-10	FEMALE
TCGA-OL-A6VR-01	TCGA-OL-A6VR-01	10.4206																						0	1220	0	1220	0	1220	48	Positive	Positive		0	1220							30-39%					2014-05-10	FEMALE
TCGA-OL-A97C-01	TCGA-OL-A97C-01	10.2388																						0	271	0	271	0	271	67	Negative	Negative		0	271												2014-10-31	FEMALE
TCGA-PE-A5DC-01	TCGA-PE-A5DC-01	10.183																						1	1430	1	1430	0	1430	72	Positive	Positive	1430	0													2013-04-30	FEMALE
TCGA-PE-A5DD-01	TCGA-PE-A5DD-01	10.1456																						0	1953	0	1953	0	1953	64	Positive	Negative		0	1953												2014-10-13	FEMALE
TCGA-PE-A5DE-01	TCGA-PE-A5DE-01	9.9286																						0	2645	0	2645	0	2645	41	Positive	Positive		0	2645												2014-10-13	FEMALE
TCGA-PL-A8LV-01	TCGA-PL-A8LV-01	9.6777																												54				0	-7												2014-10-17	FEMALE
TCGA-PL-A8LX-01	TCGA-PL-A8LX-01	9.0851																						0	5	0			5	35				0	5								Bone|Liver				2014-10-17	FEMALE
TCGA-PL-A8LY-01	TCGA-PL-A8LY-01	10.1332																						0	8	0	8	0	8	30				0	8												2014-10-17	FEMALE
TCGA-PL-A8LZ-01	TCGA-PL-A8LZ-01	10.1035																						0	302	0	302	0	302	29				0	302												2014-09-15	FEMALE
TCGA-S3-A6ZF-01	TCGA-S3-A6ZF-01	9.1254																						0	502	0	502	0	502	64	Positive	Positive		0	502						CAP scoring guideline 2010	90-99%			39		2014-08-27	FEMALE
TCGA-S3-A6ZG-01	TCGA-S3-A6ZG-01	9.6171																						0	399	0	399	0	399	71	Positive	Positive		0	399						CAP scoring guideline 2010	90-99%					2014-08-27	FEMALE
TCGA-S3-A6ZH-01	TCGA-S3-A6ZH-01	9.7885																						0	515	0	515	0	515	29	Positive	Positive		0	515							90-99%			69		2014-08-27	FEMALE
TCGA-S3-AA0Z-01	TCGA-S3-AA0Z-01	9.154																						0	511	0	511	0	511	63	Positive	Positive		0	511						CAP scoring guideline 2010	90-99%			33		2014-11-06	FEMALE
TCGA-S3-AA10-01	TCGA-S3-AA10-01	10.679																						0	468	0	468	0	468	65	Negative	Negative		0	468						CAP scoring guideline 2010						2014-11-11	FEMALE
TCGA-S3-AA11-01	TCGA-S3-AA11-01	9.6665																						0	421	0	421	0	421	67	Positive	Positive		0	421						CAP scoring guideline 2010	90-99%			40		2014-11-07	FEMALE
TCGA-S3-AA12-01	TCGA-S3-AA12-01	10.3582																						0	467	0	467	0	467	82	Positive	Negative		0	467						CAP SCORING GUIDELINE 2010	90-99%	Lung|Other, specify	left adrenal gland			2014-11-07	FEMALE
TCGA-S3-AA14-01	TCGA-S3-AA14-01	9.8377																						0	455	0	455	0	455	47	Positive	Positive		0	455						CAP SCORING GUIDELINE 2010	70-79%					2014-11-07	FEMALE
TCGA-S3-AA15-01	TCGA-S3-AA15-01	9.7775																						0	421	0	421	0	421	51	Negative	Negative		0	421						CAP SCORING GUIDELINE 2010						2014-11-07	FEMALE
TCGA-S3-AA17-01	TCGA-S3-AA17-01	10.1225																						0	424	0	424	0	424	64	Positive	Positive		0	424						CAP SCORING GUIDELINE 2010	90-99%			35		2014-11-11	FEMALE
TCGA-UL-AAZ6-01	TCGA-UL-AAZ6-01	10.8331																						0	518	0	518	0	518	73	Positive	Positive		0	518							90-99%					2015-01-05	FEMALE
TCGA-UU-A93S-01	TCGA-UU-A93S-01	10.1547																						1	116	1	116	0	116	63	Negative	Negative	116	0									Bone|Liver				2014-11-11	FEMALE
TCGA-V7-A7HQ-01	TCGA-V7-A7HQ-01	11.3229
TCGA-W8-A86G-01	TCGA-W8-A86G-01	9.9093																						0	347	0	347	0	347	66	Positive	Positive		0	347							90-99%					2014-09-25	FEMALE
TCGA-WT-AB41-01	TCGA-WT-AB41-01	10.4834																						0	1611	0	1611	0	1611	55	Positive	Positive		0	1611							90-99%					2014-10-21	FEMALE
TCGA-WT-AB44-01	TCGA-WT-AB44-01	9.2182																						0	883	0	883	0	883	77	Positive	Positive		0	883							90-99%					2014-10-21	FEMALE
TCGA-XX-A899-01	TCGA-XX-A899-01	9.6793																						0	467	0	467	0	467	46	Positive	Positive		0	467							90-99%					2014-11-11	FEMALE
TCGA-XX-A89A-01	TCGA-XX-A89A-01	9.2162																						0	488	0	488	0	488	68	Positive	Positive		0	488							70-79%					2014-11-11	FEMALE
TCGA-Z7-A8R5-01	TCGA-Z7-A8R5-01	10.3007																						0	3287	0	3287	1	3287	61	Positive	Positive		0	3287			3287									2014-07-09	FEMALE
TCGA-Z7-A8R6-01	TCGA-Z7-A8R6-01	9.9137																						0	3256	0	3256	0	3256	46	Positive	Positive		0	3256												2014-07-09	FEMALE
[truncated: 126 more columns]

## Sheet: 临床病理特征整理
sample	CLPP	AJCC_Stage_nature2012	CN_Clusters_nature2012	Converted_Stage_nature2012	Days_to_Date_of_Last_Contact_nature2012	Days_to_date_of_Death_nature2012	Metastasis_Coded_nature2012	Metastasis_nature2012	Node_Coded_nature2012		OS_Time_nature2012	OS_event_nature2012	PAM50Call_RNAseq	PAM50_mRNA_nature2012	Vital_Status_nature2012	_EVENT	_OS	_OS_IND	_RFS	_RFS_IND	_TIME_TO_EVENT	days_to_death	days_to_initial_pathologic_diagnosis	days_to_last_followup	days_to_last_known_alive	days_to_new_tumor_event_additional_surgery_procedure	days_to_new_tumor_event_after_initial_treatment	disease_code	distant_metastasis_present_ind2	er_detection_method_text		first_nonlymph_node_metastasis_anatomic_site	first_recurrent_non_nodal_metastatic_anatomic_site_descriptv_txt	fluorescence_in_st_hybrdztn_dgnstc_prcdr_chrmsm_17_sgnl_rslt_rng	followup_case_report_form_submission_reason	form_completion_date		her2_and_centromere_17_positive_finding_other_measuremnt_scl_txt	her2_erbb_method_calculation_method_text		her2_erbb_pos_finding_fluorescence_n_st_hybrdztn_clcltn_mthd_txt	her2_neu_and_centromere_17_copy_number_analysis_npt_ttl_nmbr_cnt	her2_neu_breast_carcinoma_copy_analysis_input_total_number	her2_neu_chromosone_17_signal_ratio_value	her2_neu_metastatic_breast_carcinoma_copy_analysis_inpt_ttl_nmbr			history_of_neoadjuvant_treatment	hr2_n_nd_cntrmr_17_cpy_nmbr_mtsttc_brst_crcnm_nlyss_npt_ttl_nmbr
TCGA-3C-AAAU-01	9.8382															0	3928	0	1808	1	3928		0	3928			1808									2014-11-13												No
TCGA-3C-AALI-01	10.4581															0	4005	0	4005	0	4005		0	4005												2014-11-13												No
TCGA-3C-AALJ-01	9.8027															0	1302	0	1302	0	1302		0	1302												2014-11-13												No
TCGA-3C-AALK-01	9.7487															0	1221	0	1221	0	1221		0	1221												2014-11-13												No
TCGA-4H-AAAK-01	10.4679															0	348	0	348	0	348		0	348												2014-11-13												No
TCGA-5L-AAT0-01	9.7458
TCGA-5L-AAT1-01	9.7591
TCGA-5T-A9QA-01	10.3199															0	303	0	303	0	303		0	303												2014-10-25												No
TCGA-A1-A0SB-01	9.2227	Stage I	1	Stage I	259		Negative	M0	Negative		259	0	Normal		LIVING	0	259	0			259		0	259					NO							2011-06-30												No
TCGA-A1-A0SD-01	8.6965	Stage IIA	2	Stage IIA	437		Negative	M0	Negative		437	0	LumA	Luminal A	LIVING	0	437	0			437		0	437												2011-09-07												No
TCGA-A1-A0SE-01	9.4572	Stage I	2	Stage I	1320		Negative	M0	Negative		1320	0	LumA	Luminal A	LIVING	0	1321	0			1321		0	1321										2		2010-12-06							2	1				No
TCGA-A1-A0SF-01	10.1104	Stage IIA	3	Stage IIA	1463		Negative	M0	Negative		1463	0	LumA		LIVING	0	1463	0			1463		0	1463					NO							2011-05-24												No
TCGA-A1-A0SG-01	9.5552	Stage IIB	4	Stage IIB	433		Negative	M0	Positive		433	0	LumA		LIVING	0	434	0			434		0	434												2011-05-31												No
TCGA-A1-A0SH-01	9.3395	Stage IIA	5	Stage IIA	1437		Negative	M0	Negative		1437	0	LumA	Luminal A	LIVING	0	1437	0			1437		0	1437										1.8		2010-12-06							2.5	1.4				No
TCGA-A1-A0SI-01	9.305	Stage IIB	3	Stage IIB	634		Negative	M0	Positive		634	0	LumB		LIVING	0	635	0			635		0	635					NO							2011-06-30												No
TCGA-A1-A0SJ-01	9.2828	Stage IIIA	3	Stage IIIA	426		Negative	M0	Positive		426	0	LumA	Luminal A	LIVING	0	416	0			416		0	416										4		2010-12-06							5	1				No
TCGA-A1-A0SK-01	10.0862	Stage IIA	1	Stage IIA	594	967	Negative	M0	Negative		967	1	Basal	Basal-like	DECEASED	1	967	1			967	967	0												Scheduled Follow-up Submission	2011-09-07												No
TCGA-A1-A0SM-01	9.8208	Stage IIA	2	Stage IIA	242		Negative	M0	Negative		242	0	LumA	Luminal B	LIVING	0	242	0			242		0	242										2		2010-12-06							21	11				No
TCGA-A1-A0SN-01	9.9449	Stage IIIA	5	Stage IIA	1196		Negative	M0	Positive		1196	0	LumB		LIVING	0	1196	0			1196		0	1196												2011-05-23												No
TCGA-A1-A0SO-01	10.0822	Stage IIB	1	Stage IIB	852		Negative	M0	Positive		852	0	Basal	Basal-like	LIVING	0	852	0			852		0	852										3.2		2010-12-06							5	1.6				No
TCGA-A1-A0SP-01	9.9098	Stage IIA		Stage IIA	583		Negative	M0	Negative		583	0	Basal		LIVING	0	584	0			584		0	584												2010-12-06
TCGA-A1-A0SQ-01	9.5244	Stage IIB	3	Stage IIB	553		Negative	M0	Positive		553	0	LumA		LIVING	0	554	0			554		0	554					NO							2011-06-30												No
TCGA-A2-A04N-01	9.4403	Stage IA	4	Stage I	3188		Negative	M0	Negative		3188	0	LumA	Luminal A	LIVING	0	3188	0			3188		0	3188												2011-03-18								1.2				No
TCGA-A2-A04P-01	9.8144	Stage IIIC	1	No_Conversion	547	547	Negative	M0	Positive		547	1	Basal	Basal-like	DECEASED	1	548	1			548	548	0				179					Lung|Liver				2010-08-26								1				No
TCGA-A2-A04Q-01	9.6059	Stage IA	3	Stage I	1275		Negative	M0	Negative		1275	0	Basal	Basal-like	LIVING	0	2385	0			2385		0	1276	2385											2011-03-21								1.4				No
TCGA-A2-A04R-01	10.1347	Stage IA	5	Stage I	2499		Negative	M0	Negative		2499	0	LumB	Luminal B	LIVING	0	2499	0			2499		0	2499												2010-03-21								1.1				No
TCGA-A2-A04T-01	10.4872	Stage IIA	1	Stage IIA	2246		Negative	M0	Negative		2246	0	Basal	Basal-like	LIVING	0	2246	0			2246		0	2246												2011-03-17								1.1				No
TCGA-A2-A04U-01	10.3174	Stage IIA		Stage IIA	670		Negative	M0	Negative		670	0	Basal	Basal-like	LIVING	0	1486	0			1486		0	671	1486											2011-03-17								2.2				No
TCGA-A2-A04V-01	9.4937	Stage IIA	2	Stage IIA	1920	1920	Negative	M0	Negative		1920	1	LumA	Luminal A	DECEASED	1	1920	1			1920	1920	0				1470					Bone				2011-03-18								1.1				No
TCGA-A2-A04W-01	10.0217	Stage IIB	3	No_Conversion	1948		Negative	M0	Positive		1948	0	Her2	HER2-enriched	LIVING	0	1948	0			1948		0	1948												2011-03-18								3.2				No
TCGA-A2-A04X-01	9.8333	Stage IIA	3	Stage IIA	1686		Negative	M0	Negative		1686	0	Her2	HER2-enriched	LIVING	0	1686	0			1686		0	1686												2011-03-18								3.2				No
TCGA-A2-A04Y-01	9.4938	Stage IIB	5	No_Conversion	1099		Negative	M0	Positive		1099	0	LumB	Luminal A	LIVING	0	1099	0			1099		0	1099												2011-03-18								1.13				No
TCGA-A2-A0CK-01	10.0046															0	4159	0	1364	1	4159		0	4159		1409	1364		NO							2013-04-18								1.1				No
TCGA-A2-A0CL-01	9.4398	Stage IIIA	3	No_Conversion	1963		Negative	M0	Positive		1963	0	Normal	HER2-enriched	LIVING	0	1964	0	1964	0	1964		0	1964											Scheduled Follow-up Submission	2011-06-09								1.1				No
TCGA-A2-A0CM-01	9.1907	Stage IIA	4	Stage IIA	754	754	Negative	M0	Negative		754	1	Basal	Basal-like	DECEASED	1	754	1			754	754	0				382					Lung|Other, specify	Mediastinal lymph nodes			2010-09-06												No
TCGA-A2-A0CO-01	9.7868															1	3492	1	3492	0	3492	3492	0	3409					NO							2013-04-18								1.1				No
TCGA-A2-A0CP-01	9.8231	Stage IA	4	Stage I	2813		Negative	M0	Negative		2813	0	LumA	Luminal A	LIVING	0	2813	0	2813	0	2813		0	2813											Scheduled Follow-up Submission	2011-06-10												No
TCGA-A2-A0CQ-01	10.1197	Stage IA	2	Stage I	2694		Negative	M0	Negative		2694	0	LumA	Luminal A	LIVING	0	2695	0	2695	0	2695		0	2695											Scheduled Follow-up Submission	2011-06-10								1.3				No
TCGA-A2-A0CR-01	10.7458															0	3283	0	3283	0	3283		0	3283					NO							2013-04-18								1.2				No
TCGA-A2-A0CS-01	10.1317	Stage IV	2	No_Conversion	2298		Positive	M1	Positive		2298	0	LumA	Luminal A	LIVING	0	2298	0	2298	0	2298		0	2298								Other, specify	Ovary		Scheduled Follow-up Submission	2011-06-13								1.3				No
TCGA-A2-A0CT-01	9.9069	Stage IIA	5	Stage IIA	2288		Negative	M0	Negative		2288	0	LumA	Luminal B	LIVING	0	2289	0	2289	0	2289		0	2289											Scheduled Follow-up Submission	2011-06-09								1.3				No
TCGA-A2-A0CU-01	9.6296	Stage IIA	5	Stage IIA	139	157	Negative	M0	Negative		157	1	LumA	Luminal A	DECEASED	1	158	1	158	0	158	158	0												Scheduled Follow-up Submission	2011-06-10								1				No
TCGA-A2-A0CV-01	9.4004	Stage IIB	2	No_Conversion	1929		Negative	M0	Positive		1929	0	LumA	Luminal A	LIVING	0	1930	0	1930	0	1930		0	1930											Scheduled Follow-up Submission	2011-06-13								1.1				No
TCGA-A2-A0CW-01	9.1255	Stage IIB	1	No_Conversion	1947		Negative	M0	Positive		1947	0	LumB	Luminal B	LIVING	0	1948	0	1948	0	1948		0	1948											Scheduled Follow-up Submission	2011-06-13								0.5				No
TCGA-A2-A0CX-01	9.346	Stage IIA	3	Stage IIA	1728		Negative	M0	Negative		1728	0	Her2	HER2-enriched	LIVING	0	1728	0	1728	0	1728		0	1728											Scheduled Follow-up Submission	2011-06-10												No
TCGA-A2-A0CY-01	10.9872	Stage IIB	1	No_Conversion	1673		Negative	M0	Positive		1673	0		HER2-enriched	LIVING	0	1673	0	1673	0	1673		0	1673											Scheduled Follow-up Submission	2011-06-09								0.89				No
TCGA-A2-A0CZ-01	10.1257	Stage IIA	4	Stage IIA	1615		Negative	M0	Negative		1615	0	Normal	Luminal A	LIVING	0	1616	0	1616	0	1616		0	1616											Scheduled Follow-up Submission	2011-06-10								1.1				No
TCGA-A2-A0D0-01	9.9348	Stage IIA	1	Stage IIA	643		Negative	M0	Negative		643	0	Basal	Basal-like	LIVING	0	643	0	643	0	643		0	643											Scheduled Follow-up Submission	2011-06-09								1.17				No
TCGA-A2-A0D1-01	10.564	Stage IIA	1	Stage IIA	1051		Negative	M0	Negative		1051	0	Her2	HER2-enriched	LIVING	0	1051	0	1051	0	1051		0	1051											Scheduled Follow-up Submission	2011-06-09								5.5				No
TCGA-A2-A0D2-01	9.7156	Stage IIB	3	Stage IIA	1027		Negative	M0	Negative		1027	0	Basal	Basal-like	LIVING	0	1027	0	1027	0	1027		0	1027											Scheduled Follow-up Submission	2011-06-09								1.05				No
TCGA-A2-A0D3-01	9.1328	Stage IA	2	Stage I	875		Negative	M0	Negative		875	0	LumA	Luminal A	LIVING	0	875	0	875	0	875		0	875											Scheduled Follow-up Submission	2011-06-09								1.41				No
TCGA-A2-A0D4-01	9.2474	Stage IIB	5	No_Conversion	767		Negative	M0	Positive		767	0	LumB	Luminal B	LIVING	0	767	0	767	0	767		0	767											Scheduled Follow-up Submission	2011-06-10								1.14				No
TCGA-A2-A0EM-01	9.3063	Stage IA	2	Stage I	3093		Negative	M0	Negative		3093	0	LumA	Luminal A	LIVING	0	3094	0	3094	0	3094		0	3094											Scheduled Follow-up Submission	2011-06-09								1.3				No
TCGA-A2-A0EN-01	9.6358	Stage IIA	2	Stage IIA	2717		Negative	M0	Negative		2717	0	LumA	Luminal A	LIVING	0	2718	0	2718	0	2718		0	2718											Scheduled Follow-up Submission	2011-06-10								1.4				No
TCGA-A2-A0EO-01	9.5423	Stage IA	2	Stage I	2441		Negative	M0	Negative		2441	0	LumA	Luminal A	LIVING	0	2442	0	2442	0	2442		0	2442											Scheduled Follow-up Submission	2011-06-13								1.6				No
TCGA-A2-A0EP-01	9.7209															0	3273	0	3273	0	3273		0	3273												2013-04-18								1.3				No
TCGA-A2-A0EQ-01	10.3028	Stage IIA	4	Stage IIA	2426		Negative	M0	Negative		2426	0	Her2	HER2-enriched	LIVING	0	2426	0	2426	0	2426		0	2426											Scheduled Follow-up Submission	2011-06-13								1.1				No
TCGA-A2-A0ER-01	9.3439	Stage IB	5	No_Conversion	2262		Negative	M0	Positive		2262	0	LumA	Luminal B	LIVING	0	2263	0	2263	0	2263		0	2263											Scheduled Follow-up Submission	2011-06-13								1				No
TCGA-A2-A0ES-01	8.9932	Stage IIA	4	Stage IIA	1127		Negative	M0	Negative		1127	0	LumA	Luminal A	LIVING	0	1127	0	1127	0	1127		0	1127											Scheduled Follow-up Submission	2011-06-10								1.32				No
TCGA-A2-A0ET-01	9.5902	Stage IIIA	3	No_Conversion	1066		Negative	M0	Positive		1066	0	LumA	Luminal A	LIVING	0	1066	0	1066	0	1066		0	1066											Scheduled Follow-up Submission	2011-06-10								1.09				No
TCGA-A2-A0EU-01	9.7179	Stage IA	4	Stage I	1043		Negative	M0	Negative		1043	0	LumA	Luminal A	LIVING	0	1043	0	1043	0	1043		0	1043											Scheduled Follow-up Submission	2011-06-10								0.97				No
TCGA-A2-A0EV-01	9.0066	Stage IA	3	Stage I	968		Negative	M0	Negative		968	0	LumA	Luminal A	LIVING	0	968	0	968	0	968		0	968											Scheduled Follow-up Submission	2011-06-10								1.4				No
TCGA-A2-A0EW-01	9.1109	Stage IIIC	2	No_Conversion	904		Negative	M0	Positive		904	0	LumA	Luminal A	LIVING	0	905	0	905	0	905		0	905											Scheduled Follow-up Submission	2011-06-10								1.33				No
TCGA-A2-A0EX-01	9.6844	Stage IIB	4	Stage IIB	549		Negative	M0	Negative		549	0	LumA	Luminal A	LIVING	0	752	0	752	0	752		0	752											Scheduled Follow-up Submission	2011-06-10								1.22				No
TCGA-A2-A0EY-01	9.9725	Stage IIB	3	No_Conversion	735		Negative	M0	Positive		735	0	LumB	Luminal B	LIVING	0	735	0	735	0	735		0	735											Scheduled Follow-up Submission	2011-06-10								7				No
TCGA-A2-A0ST-01	9.5192	Stage IIA	1	No_Conversion	1643		Negative	M0	Positive		1643	0	Basal	Basal-like	LIVING	0	3017	0			3017		0	3017											Scheduled Follow-up Submission	2011-07-14								1.3				No
TCGA-A2-A0SU-01	9.629	Stage IIA	2	Stage IIA	1661		Negative	M0	Negative		1661	0	LumA	Luminal A	LIVING	0	1662	0	1662	0	1662		0	1662											Scheduled Follow-up Submission	2011-07-12												No
TCGA-A2-A0SV-01	10.1669	Stage IV	5	No_Conversion	825	825	Positive	M1	Positive		825	1	LumB	Luminal B	DECEASED	1	825	1			825	825	0									Bone				2010-11-22								1				No
TCGA-A2-A0SW-01	9.8532	Stage IV	4	No_Conversion	1364	1364	Positive	M1	Positive		1364	1	LumB	Luminal B	DECEASED	1	1365	1			1365	1365	0				653					Liver				2010-11-08					Enumerate 60 tumor cells; ratio HER2/Centromer 17 >= 2.1 is amplified	60		1.2				No
TCGA-A2-A0SX-01	9.6989	Stage IA	1	Stage I	1288		Negative	M0	Negative		1288	0	Basal	Basal-like	LIVING	0	1534	0	1534	0	1534		0	1534			1239								Scheduled Follow-up Submission	2011-07-14												No
TCGA-A2-A0SY-01	9.6767	Stage IIIA	2	No_Conversion	1347		Negative	M0	Positive		1347	0	LumA	Luminal A	LIVING	0	1347	0	1347	0	1347		0	1347											Scheduled Follow-up Submission	2011-07-18					Enumerate 60 tumor cells; ratio HER2/Centromere 17 >= 2.1 is amplified	60		4.8				No
TCGA-A2-A0T0-01	11.367	Stage IIB	1	No_Conversion	533		Negative	M0	Positive		533	0	Basal	Basal-like	LIVING	0	533	0	533	0	533		0	533											Scheduled Follow-up Submission	2011-07-18												No
TCGA-A2-A0T1-01	9.5298	Stage IIIC	4	No_Conversion	520		Negative	M0	Positive		520	0	Her2	HER2-enriched	LIVING	0	521	0	521	0	521		0	521											Scheduled Follow-up Submission	2011-07-18												No
TCGA-A2-A0T2-01	9.67	Stage IV	3	No_Conversion	240	240	Positive	M1	Positive		240	1	Basal	Basal-like	DECEASED	1	255	1			255	255	0				78					Liver	Abdomen			2010-11-12												No
TCGA-A2-A0T3-01	9.5772	Stage IA	3	Stage IIA	569		Negative	M0	Positive		569	0	LumB	Luminal B	LIVING	0	569	0	569	0	569		0	569					NO					2.3	Scheduled Follow-up Submission	2011-07-12						556	3.2	1.4				No
TCGA-A2-A0T4-01	9.8637	Stage IIA	2	Stage IIA	624		Negative	M0	Negative		624	0	LumA	Luminal B	LIVING	0	624	0	624	0	624		0	624											Scheduled Follow-up Submission	2011-07-12								1.1				No
TCGA-A2-A0T5-01	9.9435	Stage IIB	2	Stage IIA	531		Negative	M0	Negative		531	0	LumA	Luminal A	LIVING	0	531	0	531	0	531		0	531											Scheduled Follow-up Submission	2011-07-12								1.3				No
TCGA-A2-A0T6-01	9.4714	Stage IIB	2	Stage IIB	575		Negative	M0	Negative		575	0	LumA	Luminal A	LIVING	0	575	0	575	0	575		0	575											Scheduled Follow-up Submission	2011-07-12												No
TCGA-A2-A0T7-01	9.2158	Stage IIA	2	Stage IIA	631		Negative	M0	Negative		631	0	LumA	Luminal A	LIVING	0	631	0	631	0	631		0	631											Scheduled Follow-up Submission	2011-07-12												No
TCGA-A2-A0YC-01	9.5841	Stage IIB	2	No_Conversion	989		Negative	M0	Positive		989	0	LumA	Luminal A	LIVING	0	990	0	756	1	990		0	990			756								Scheduled Follow-up Submission	2011-08-30					Enumerate 60 tumor cells; ratio of HER2/Centromere 17 >= 2.1 is amplified	60		1.18				No
TCGA-A2-A0YD-01	9.1012	Stage IIB	2	Stage IIB	769		Negative	M0	Negative		769	0	LumA	Luminal A	LIVING	0	769	0	769	0	769		0	769											Scheduled Follow-up Submission	2011-08-30					Enumerate 60 tumor cells; ratio of HER2/Centromere 17 >= 2.1 is amplified	60		1.04				No
TCGA-A2-A0YE-01	9.1143	Stage IIB	3	No_Conversion	553		Negative	M0	Positive		553	0	Basal	Basal-like	LIVING	0	554	0	554	0	554		0	554											Scheduled Follow-up Submission	2011-08-30			No membrane staining or incomplete membrane staining in <10% of tumor cells is negative									No
TCGA-A2-A0YF-01	9.0939	Stage IA	2	Stage I	469		Negative	M0	Negative		469	0	LumA	Luminal A	LIVING	0	1535	0	1535	0	1535		0	1535											Scheduled Follow-up Submission	2014-05-12												No
TCGA-A2-A0YG-01	8.5798	Stage IIIC	5	No_Conversion	665		Negative	M0	Positive		665	0	LumB	Luminal B	LIVING	0	666	0	666	0	666		0	666											Scheduled Follow-up Submission	2011-09-16												No
TCGA-A2-A0YH-01	9.4311	Stage IIIA	4	No_Conversion	658		Negative	M0	Positive		658	0	LumB	Luminal B	LIVING	0	659	0	659	0	659		0	659											Scheduled Follow-up Submission	2011-09-16												No
TCGA-A2-A0YI-01	9.0786	Stage IA	3	Stage I	441		Negative	M0	Negative		441	0	LumA	Luminal A	LIVING	0	1505	0	1505	0	1505		0	1505											Scheduled Follow-up Submission	2014-05-12												No
TCGA-A2-A0YJ-01	9.9274	Stage IIIA	3	No_Conversion	565		Negative	M0	Positive		565	0	Basal	Basal-like	LIVING	0	566	0	559	1	566		0	566			559								Scheduled Follow-up Submission	2011-09-16												No
TCGA-A2-A0YK-01	8.9538	Stage IIA	5	Stage IIA	587		Negative	M0	Negative		587	0	Normal	Normal-like	LIVING	0	588	0	588	0	588		0	588											Scheduled Follow-up Submission	2011-09-16												No
TCGA-A2-A0YL-01	9.144	Stage IIIA	2	No_Conversion	445		Negative	M0	Positive		445	0	LumA	Luminal A	LIVING	0	1474	0	1474	0	1474		0	1474											Scheduled Follow-up Submission	2014-05-12												No
TCGA-A2-A0YM-01	9.3838	Stage IIA	3	Stage IIA	964		Negative	M0	Negative		964	0	Basal	Basal-like	LIVING	0	965	0	965	0	965		0	965											Scheduled Follow-up Submission	2011-08-30					Enumerate 60 tumor cells; ratio of HER2/Centromere >=2.1 is amplified	60		1.08				No
TCGA-A2-A0YT-01	9.2742	Stage IIIB		No_Conversion	669	723	Negative	M0	Positive		723	1	LumB		DECEASED	1	723	1	723	0	723	723	0												Scheduled Follow-up Submission	2011-08-30					Enumerate 60 tumor cells; Ratio of HER2/Centromere 17 >=2.1 is amplified	60		1.3				Yes
TCGA-A2-A1FV-01	8.4911	Stage IIB	4	Stage IIB	460		Negative	M0	Negative		460	0	LumA		LIVING	0	714	0	714	0	714		0	714					NO						Scheduled Follow-up Submission	2012-01-09								0.92				No
TCGA-A2-A1FW-01	8.7523	Stage IIIA	3	Stage IIIA	221		Negative	M0	Positive		221	0	LumB		LIVING	0	528	0	528	0	528		0	528					NO						Scheduled Follow-up Submission	2012-01-12												No
TCGA-A2-A1FX-01	9.8095	Stage IIIA	4	Stage IIIA	935		Negative	M0	Positive		935	0	LumB		LIVING	0	1119	0	1119	0	1119		0	1119					NO					160	Scheduled Follow-up Submission	2012-01-12						60	185	1.1				No
TCGA-A2-A1FZ-01	9.1639	Stage IIA	3	Stage IIA	409		Negative	M0	Negative		409	0	LumA		LIVING	0	683	0	683	0	683		0	683					NO						Scheduled Follow-up Submission	2012-01-09												No
TCGA-A2-A1G0-01	8.8087	Stage IIB	3	Stage IIB	380		Negative	M0	Positive		380	0	LumA		LIVING	0	616	0	616	0	616		0	616					NO						Scheduled Follow-up Submission	2012-01-09								1.2				No
TCGA-A2-A1G1-01	8.6062	Stage IIB	4	Stage IIB	371		Negative	M0	Positive		371	0	Basal		LIVING	0	584	0	584	0	584		0	584					NO					51	Scheduled Follow-up Submission	2012-01-12						30	816	16.3				No
TCGA-A2-A1G4-01	8.9046	Stage IIIA	4	Stage IIIA	372		Negative	M0	Positive		372	0	LumB		LIVING	0	595	0	595	0	595		0	595					NO						Scheduled Follow-up Submission	2012-01-09												No
TCGA-A2-A1G6-01	8.658	Stage IIIA	1	Stage IIIA	132		Negative	M0	Positive		132	0	Normal		LIVING	0	501	0	501	0	501		0	501					NO						Scheduled Follow-up Submission	2012-01-09												No
TCGA-A2-A259-01	9.0951	Stage IA	4	Stage I	1285		Negative	M0	Negative		1285	0	LumA		LIVING	0	1596	0	1596	0	1596		0	1596					NO					125	Scheduled Follow-up Submission	2012-04-23						60	132	1.1				No
TCGA-A2-A25A-01	9.0218	Stage IIA	2	Stage IIA	2968		Negative	M0	Negative		2968	0	Normal		LIVING	0	3276	0	3276	0	3276		0	3276					NO						Scheduled Follow-up Submission	2012-04-19								1.1				No
TCGA-A2-A25B-01	9.0755	Stage IIB	5	Stage IIB	258		Negative	M0	Positive		258	0	LumB		LIVING	0	496	0	496	0	496		0	496					NO						Scheduled Follow-up Submission	2012-04-16								0.93				No
TCGA-A2-A25C-01	8.3116	Stage IIB	3	Stage IIB	285		Negative	M0	Positive		285	0	LumB		LIVING	0	523	0	523	0	523		0	523					NO						Scheduled Follow-up Submission	2012-04-17												No
TCGA-A2-A25D-01	9.4429	Stage IIIC	4	Stage IIIC	243		Negative	M0	Positive		243	0	LumA		LIVING	0	552	0	552	0	552		0	552					NO					118	Scheduled Follow-up Submission	2012-04-19						60	145	1.22				No
TCGA-A2-A25E-01	9.2145	Stage IIIA	5	Stage IIIA	2511		Negative	M0	Positive		2511	0	LumB		LIVING	0	2796	0	2796	0	2796		0	2796					NO						Scheduled Follow-up Submission	2012-04-23								2.1				No
TCGA-A2-A25F-01	8.9831	Stage IIA	1	Stage IIA	113		Negative	M0	Negative		113	0	Basal		LIVING	0	322	0	322	0	322		0	322					NO						Scheduled Follow-up Submission	2012-04-23												No
TCGA-A2-A3KC-01	9.4536												LumA			0	635	0	635	0	635		0	635					NO					1.9		2012-12-03						20	1.8	1				No
TCGA-A2-A3KD-01	9.6234												LumA			0	1206	0	1206	0	1206		0	1206					NO							2012-12-03								1.2				No
TCGA-A2-A3XS-01	10.5925															1	1032	1	682	1	1032	1032	0				682		YES						Additional New Tumor Event	2012-08-15								1.3				No
TCGA-A2-A3XT-01	10.7473															0	2525	0	2525	0	2525		0	2525												2013-05-16								1.13				No
TCGA-A2-A3XU-01	11.6252															1	912	1	596	1	912	912	0				596							1.5		2012-08-30						60	1.66	1.1				No
TCGA-A2-A3XV-01	11.4054															0	699	0	699	0	699		0	699										1.7		2013-05-16						60	4.5	2.6				No
TCGA-A2-A3XW-01	10.8663															0	1505	0	1505	0	1505		0	1505					NO							2013-05-16								1.31				No
TCGA-A2-A3XX-01	9.8258															1	1439	1	1439	0	1439	1439	0	1168					NO							2013-05-16								1.25				No
TCGA-A2-A3XY-01	10.0255															0	1064	0	802	1	1064		0	1064			802		NO							2013-05-16								1.13				No
TCGA-A2-A3XZ-01	9.5195															0	1165	0	1165	0	1165		0	1165												2013-05-17												No
TCGA-A2-A3Y0-01	10.2927															0	1167	0	1167	0	1167		0	1167												2013-05-16												No
TCGA-A2-A4RW-01	9.6954															0	222	0	222	0	222		0	222												2014-05-01												No
TCGA-A2-A4RX-01	9.3246															0	742	0	742	0	742		0	742												2014-04-11												No
TCGA-A2-A4RY-01	9.1446															0	648	0	648	0	648		0	648												2014-05-05												No
TCGA-A2-A4S0-01	9.9044															0	706	0	706	0	706		0	706												2014-05-01												No
TCGA-A2-A4S1-01	9.5238															0	820	0	820	0	820		0	820												2014-04-28												No
TCGA-A2-A4S2-01	9.8969															0	643	0	643	0	643		0	643												2014-04-30												No
TCGA-A2-A4S3-01	10.4166															0	666	0	666	0	666		0	666												2014-05-01												No
TCGA-A7-A0CD-01	9.6291	Stage IA	3	Stage I	372		Negative	M0	Negative		372	0	LumA	Luminal A	LIVING	0	1165	0	1165	0	1165		0	1165										4		2013-02-04					PathVysion HER-2 D Probe Kit	279	4.6	1.2				No
TCGA-A7-A0CE-01	10.5001	Stage IIA	1	Stage IIA	309		Negative	M0	Negative		309	0	Basal	Basal-like	LIVING	0	1074	0	1074	0	1074		0	1074										2.9		2013-01-14		Vysis AutoVysion System			PathVysion	389	3.2	1.1				No
TCGA-A7-A0CG-01	8.6344	Stage IIA	2	Stage IIA	230		Negative	M0	Negative		230	0	LumA	Luminal A	LIVING	0	1043	0	1043	0	1043		0	1043												2013-01-15												No
TCGA-A7-A0CH-01	9.0582	Stage IIA	2	Stage IIA	232		Negative	M0	Negative		232	0	LumA	Luminal A	LIVING	0	1079	0	1079	0	1079		0	1079												2013-01-14												No
TCGA-A7-A0CJ-01	9.9625	Stage IIA	1	Stage IIA	409		Negative	M0	Negative		409	0	LumB	Luminal B	LIVING	0	931	0	931	0	931		0	931												2013-01-31												No
TCGA-A7-A0D9-01	9.2009	Stage IIA	4	Stage IIA	272		Negative	M0	Negative		272	0	LumA	Luminal A	LIVING	0	1139	0	1139	0	1139		0	1139												2013-02-01												No
TCGA-A7-A0DA-01	9.0754	Stage IIA	1	Stage IIA	373		Negative	M0	Negative		373	0	Basal	Basal-like	LIVING	0	1085	0	1085	0	1085		0	1085												2012-12-14												No
TCGA-A7-A0DB-01	9.7592	Stage IIA	2	Stage IIA	266		Negative	M0	Negative		266	0	LumA	Luminal A	LIVING	0	1007	0	1007	0	1007		0	1007				FPPP								2012-12-14												No
TCGA-A7-A0DC-01	9.5422	Stage IA		Stage I	386		Negative	M0	Negative		386	0	LumA		LIVING	0	906	0	906	0	906		0	906												2013-02-25												No
TCGA-A7-A13D-01	9.5383	Stage IIA	3	Stage IIA	267		Negative	M0	Negative		267	0	Basal	Basal-like	LIVING	0	965	0	965	0	965		0	965				FPPP						1.8		2013-02-01					PathVysion HER-2 D Probe Kit	197	1.9	1.1				No
TCGA-A7-A13E-01	8.8282	Stage IIB	1	No_Conversion	326		Negative	M0	Positive		326	0	Basal	Basal-like	LIVING	1	614	1	556	1	614	614	0	326			556	FPPP						3	Additional New Tumor Event	2012-04-09					PathVysion HER-2 D Probe Kit	561	3.2	1.1				No
TCGA-A7-A13F-01	10.0887	Stage IIIA	3	No_Conversion	387		Negative	M0	Positive		387	0	LumB	Luminal B	LIVING	0	765	0	765	0	765		0	765										2.8	Scheduled Follow-up Submission	2013-02-01					PathVysion HER-2 D Probe Kit	403	3	1.1				No
TCGA-A7-A13G-01	9.2389	Stage IIA	2	Stage IIA	348		Negative	M0	Negative		348	0	LumA		LIVING	0	718	0	586	1	718		0	718		586	586		NO						Scheduled Follow-up Submission	2012-09-14												No
TCGA-A7-A13H-01	9.3557															0	740	0	740	0	740		0	740		840	795		NO					2.7		2012-10-19					Pathvysion HER2 D Probe Kit	371	3.2	2.2				No
TCGA-A7-A26E-01	8.8312	Stage IIIA	2	Stage IIIA	421		Negative	M0	Positive		421	0	LumA		LIVING	0	954	0	954	0	954		0	954				FPPP	NO						Scheduled Follow-up Submission	2013-02-01												No
TCGA-A7-A26F-01	7.9999	Stage IA	3	Stage I	257		Negative	M0	Negative		257	0	Basal		LIVING	0	738	0	738	0	738		0	738					NO					1.8	Scheduled Follow-up Submission	2012-12-14					PathVysion HER-2 D probe kit.	330	1.9	1.1				No
TCGA-A7-A26G-01	9.1394	Stage IIA	3	Stage IIA	209		Negative	M0	Negative		209	0	Basal		LIVING	0	722	0	722	0	722		0	722					NO						Scheduled Follow-up Submission	2013-01-09												No
TCGA-A7-A26H-01	8.8795	Stage IIA	3	Stage IIA	64		Negative	M0	Positive		64	0	LumA		LIVING	0	724	0	311	1	724		0	724			311		NO					2.2	Scheduled Follow-up Submission	2013-02-05					PathVysion Her-2 D	20	5.8	2.6				No
TCGA-A7-A26I-01	8.8083	Stage IIA	1	Stage IIA	122		Negative	M0	Negative		122	0	Basal		LIVING	0	661	0	661	0	661		0	661					NO					2	Scheduled Follow-up Submission	2013-02-01					Path Vysion HER-2 D probe kit	229	2.2	1.1				No
TCGA-A7-A26J-01	8.8772	Stage IIA	3	Stage IIA	67		Negative	M0	Negative		67	0	LumA		LIVING	0	627	0	627	0	627		0	627				FPPP	NO						Scheduled Follow-up Submission	2013-02-01												No
TCGA-A7-A2KD-01	8.5759												LumB			0	679	0	679	0	679		0	679											Scheduled Follow-up Submission	2013-02-01												No
TCGA-A7-A3IY-01	9.7316												LumA			0	345	0	345	0	345		0	345					NO						Scheduled Follow-up Submission	2012-07-20												No
TCGA-A7-A3IZ-01	9.5479												LumA			0	322	0	322	0	322		0	322					NO					3		2012-08-16					PathVysion HER-2 D probe kit.	569	3	1				No
TCGA-A7-A3J0-01	10.3785												LumA			0	313	0	313	0	313		0	313					NO							2012-10-12												No
TCGA-A7-A3J1-01	9.7768												LumA			0	343	0	343	0	343		0	343					NO							2012-11-12												No
TCGA-A7-A3RF-01	10.762															0	408	0	174	1	408		0	408			174									2013-02-19												No
TCGA-A7-A425-01	10.018															0	447	0	419	1	447		0	447		419	419							2.5		2013-03-25					Pathvysion HER-2 D Probe Kit	228	2.8	1.1				No
TCGA-A7-A426-01	9.715															0	364	0	364	0	364		0	364												2013-03-26												No
TCGA-A7-A4SA-01	9.5199															0	454	0	454	0	454		0	454												2013-10-03												No
TCGA-A7-A4SB-01	9.6738															0	418	0	418	0	418		0	418												2013-10-04												No
TCGA-A7-A4SC-01	9.4477															0	446	0	446	0	446		0	446										2.2		2013-10-08					PathVysion HER-2 D Probe kit	303	2.4	1.1				No
TCGA-A7-A4SD-01	8.8194															0	441	0	441	0	441		0	441										5		2013-12-05					PathVysion HER-2 D Probe Kit	20	6.4	1.3				No
TCGA-A7-A4SE-01	9.2866															0	644	0	644	0	644		0	644												2013-10-16												No
TCGA-A7-A4SF-01	9.7325															0	545	0	545	0	545		0	545												2013-10-09												No
TCGA-A7-A56D-01	12.0375															0	448	0	448	0	448		0	448												2013-10-23												No
TCGA-A7-A5ZV-01	10.6184															0	368	0	368	0	368		0	368										2.5		2013-11-08					PathVysion HER-2 D Probe Kit	40	3.8	1.5				No
TCGA-A7-A5ZW-01	9.1707															0	326	0	326	0	326		0	326												2013-11-19												No
TCGA-A7-A5ZX-01	9.4451															0	336	0	336	0	336		0	336												2013-12-06												No
TCGA-A7-A6VV-01	9.8291															0	313	0	313	0	313		0	313												2014-03-06												No
TCGA-A7-A6VW-01	10.9473															0	285	0	285	0	285		0	285												2014-03-06												No
TCGA-A7-A6VX-01	9.3746															0	317	0	317	0	317		0	317						Immune Stain by GenPath						2014-03-13												No
TCGA-A7-A6VY-01	10.7495															0	266	0	266	0	266		0	266												2014-03-06												No
TCGA-A8-A06N-01	9.3023	Stage IIIB	3	Stage IIIB	0		Negative	M0	Negative		0	0	LumB	Luminal B	LIVING								0	0												2011-05-27												No
TCGA-A8-A06O-01	9.9301	Stage I	5	Stage I	396		Negative	M0	Negative		396	0	LumB	Luminal B	LIVING	0	396	0	396	0	396		0	396												2013-03-01												No
TCGA-A8-A06P-01	9.0465	Stage IIIA	4	Stage IIIA	396		Negative	M0	Positive		396	0	LumA	Luminal A	LIVING	0	396	0			396		0	396												2013-03-02												No
TCGA-A8-A06Q-01	9.4216	Stage IIIA	3	No_Conversion	31		Negative	M0	Positive		31	0	LumB	Luminal B	LIVING	0	31	0			31		0	31												2011-05-27												No
TCGA-A8-A06R-01	8.991	Stage IIB		No_Conversion	546		Negative	M0	Positive		546	0	LumB	Luminal B	LIVING	0	547	0	547	0	547		0	547												2013-03-02												No
TCGA-A8-A06T-01	9.6981	Stage IIIA	4	Stage IIIA	1249		Negative	M0	Positive		1249	0	LumA	Luminal A	LIVING	0	1614	0			1614		0	1614												2013-03-02												No
TCGA-A8-A06U-01	9.4551	Stage IIB		Stage IIB	882	882	Negative	M0	Positive		882	1	LumA	Luminal A	DECEASED	1	883	1			883	883	0													2013-03-02												No
TCGA-A8-A06X-01	10.4714	Stage IIB	1	Stage IIB	943	943	Negative	M0	Negative		943	1	LumB	Luminal B	DECEASED	1	943	1			943	943	0													2013-03-02												No
TCGA-A8-A06Y-01	9.5024	Stage IIA	4	Stage IIA	791		Negative	M0	Negative		791	0	LumA	Luminal A	LIVING	0	791	0	791	1	791		0	791			791									2013-03-02												No
TCGA-A8-A06Z-01	9.3956	Stage IIB	5	Stage IIB	31		Negative	M0	Negative		31	0	LumB	Luminal B	LIVING	0	31	0			31		0	31												2011-05-27												No
TCGA-A8-A075-01	9.2907	Stage IIB	2	Stage IIB	517		Negative	M0	Positive		517	0	LumB	HER2-enriched	LIVING	0	518	0	518	0	518		0	518												2013-03-02												No
TCGA-A8-A076-01	9.4644	Stage IIA	4	Stage IIA	1641		Negative	M0	Negative		1641	0	LumB	HER2-enriched	LIVING	0	1642	0	1642	0	1642		0	1642												2013-03-02												No
TCGA-A8-A079-01	9.9841	Stage IIIB	5	Stage IIIC	274		Negative	M0	Positive		274	0	LumB	Luminal B	LIVING	0	274	0			274		0	274												2013-03-02												No
TCGA-A8-A07B-01	8.9528	Stage IIA	5	Stage IIA	1004		Negative	M0	Negative		1004	0	LumA	HER2-enriched	LIVING	0	1308	0			1308		0	1308												2013-03-02												No
TCGA-A8-A07C-01	9.1632	Stage IIA	2	Stage IIA	580		Negative	M0	Negative		580	0	Basal	Basal-like	LIVING	0	1034	0	1034	0	1034		0	1034												2013-03-02												No
TCGA-A8-A07E-01	9.2792	Stage X	2	Stage IIIC	608		Negative	M0	Positive		608	0	LumA	Luminal A	LIVING	0	608	0	608	0	608		0	608												2013-03-02												No
TCGA-A8-A07F-01	8.8554	Stage IIB	2	Stage IIB	576		Negative	M0	Positive		576	0	LumA	Luminal A	LIVING	0	577	0	577	0	577		0	577												2013-03-02												No
TCGA-A8-A07G-01	9.079	Stage IIA	3	Stage IIA	576		Negative	M0	Positive		576	0	LumA	Luminal A	LIVING	0	577	0	577	0	577		0	577												2013-03-02												No
TCGA-A8-A07I-01	8.9599	Stage IIIA	3	Stage IIIA	426		Negative	M0	Positive		426	0	Her2	HER2-enriched	LIVING	0	426	0	426	0	426		0	426												2013-03-02												No
TCGA-A8-A07J-01	9.087	Stage IIB	2	Stage IIB	365		Negative	M0	Positive		365	0	LumA	Luminal A	LIVING	0	365	0	365	0	365		0	365												2013-03-02												No
TCGA-A8-A07L-01	9.0797	Stage IIIA	4	Stage IIIA	517		Negative	M0	Positive		517	0	LumB	Luminal B	LIVING	0	975	0	975	0	975		0	975												2013-03-02												No
TCGA-A8-A07O-01	8.8037	Stage IIA	1	Stage IIA	304		Negative	M0	Negative		304	0	Basal	Basal-like	LIVING	0	304	0	304	0	304		0	304												2013-03-02												No
TCGA-A8-A07P-01	9.9811	Stage IIB	4	Stage IIB	334		Negative	M0	Positive		334	0	LumA	Luminal A	LIVING	0	334	0			334		0	334												2013-03-02												No
TCGA-A8-A07R-01	9.5399	Stage IIIC	3	Stage IIIC	273		Negative	M0	Positive		273	0	Basal	Basal-like	LIVING	0	273	0			273		0	273												2011-05-27												No
TCGA-A8-A07S-01	9.3271	Stage IIA	2	Stage IIA	242		Negative	M0	Negative		242	0	LumB	Luminal B	LIVING	0	243	0	243	0	243		0	243												2013-03-02												No
TCGA-A8-A07U-01	9.6119	Stage IIIA	3	Stage IIIA	303		Negative	M0	Positive		303	0	Basal	Basal-like	LIVING	0	760	0	760	0	760		0	760												2013-03-02												No
TCGA-A8-A07W-01	9.575	Stage IV	3	Stage IV	304		Positive	M1	Negative		304	0	LumB	Luminal B	LIVING	0	304	0			304		0	304												2013-03-02												No
TCGA-A8-A07Z-01	10.2728	Stage IIA	3	Stage IIA	853		Negative	M0	Negative		853	0		Luminal B	LIVING	0	1371	0	1371	0	1371		0	1371												2013-03-02												No
TCGA-A8-A081-01	9.2827	Stage IIA	5	Stage IIA	0		Negative	M0	Negative		0	0	LumB	HER2-enriched	LIVING								0	0												2011-05-27												No
TCGA-A8-A082-01	9.5504	Stage IIB	4	Stage IIB	549		Negative	M0	Positive		549	0	LumB	Luminal B	LIVING								0	-31												2013-03-02												No
TCGA-A8-A083-01	9.5869	Stage IIB	2	Stage IIB	0		Negative	M0	Negative		0	0	LumA	Luminal A	LIVING								0	0												2011-05-27												No
TCGA-A8-A084-01	9.0905	Stage IIB	1	No_Conversion	458		Negative	M0	Positive		458	0	LumB	Luminal B	LIVING	0	458	0			458		0	458												2013-03-02												Yes
TCGA-A8-A085-01	10.5374	Stage IIB	5	Stage IIB	1124		Negative	M0	Positive		1124	0	LumB	Luminal B	LIVING	0	1124	0	1124	0	1124		0	1124												2013-03-02												No
TCGA-A8-A086-01	9.2887	Stage IIA	5	Stage IIA	396		Negative	M0	Positive		396	0	LumA	Luminal A	LIVING	0	396	0	396	0	396		0	396												2013-03-02												No
TCGA-A8-A08A-01	10.0988	Stage I	2	Stage I	30		Negative	M0	Negative		30	0		Luminal A	LIVING	0	30	0			30		0	30												2011-05-27												No
TCGA-A8-A08B-01	9.2116	Stage IIA	3	Stage IIA	702		Negative	M0	Negative		702	0	Her2	HER2-enriched	LIVING	0	1156	0	1156	0	1156		0	1156												2013-03-02												No
TCGA-A8-A08C-01	9.0451	Stage IIA	2	Stage IIA	607		Negative	M0	Negative		607	0	LumA	Luminal A	LIVING	0	881	0	881	0	881		0	881												2013-03-02												No
TCGA-A8-A08F-01	9.8191	Stage IIIC	4	Stage IIIC	549		Negative	M0	Positive		549	0	LumB	Luminal B	LIVING	0	1004	0	1004	0	1004		0	1004												2013-03-02												Yes
TCGA-A8-A08G-01	9.6219	Stage IIA	3	Stage IIA	606		Negative	M0	Negative		606	0	LumB	Luminal B	LIVING	0	607	0	607	0	607		0	607												2013-03-02												No
TCGA-A8-A08H-01	9.5219	Stage IIA	1	Stage IIA	0		Negative	M0	Negative		0	0	Normal	Basal-like	LIVING								0	0												2011-05-27												No
TCGA-A8-A08I-01	8.7282	Stage IIA	4	Stage IIA	365		Negative	M0	Negative		365	0	LumB	Luminal B	LIVING	0	365	0	365	0	365		0	365												2013-03-02												No
TCGA-A8-A08J-01	9.4241	Stage IV	5	Stage IV	1127	1127	Positive	M1	Positive		1127	1	Her2	HER2-enriched	DECEASED	1	1127	1			1127	1127	0													2013-03-02												No
TCGA-A8-A08L-01	10.273	Stage IIIA	1	Stage IIIA	304	304	Negative	M0	Positive		304	1	Her2	HER2-enriched	DECEASED	1	304	1			304	304	0													2013-03-02												No
TCGA-A8-A08O-01	8.647	Stage IV	2	Stage IV	942		Positive	M1	Positive		942	0	LumA	Luminal A	LIVING	0	943	0	762	1	943		0	943			762									2013-03-02												No
TCGA-A8-A08P-01	9.7317	Stage IIIA	3	Stage IIIA	942		Negative	M0	Positive		942	0	LumB	Luminal B	LIVING	0	943	0	943	0	943		0	943												2013-02-24												No
TCGA-A8-A08R-01	8.7564	Stage IIB	4	Stage IIB	30		Negative	M0	Positive		30	0	Basal	Basal-like	LIVING	0	30	0			30		0	30												2011-05-27												No
TCGA-A8-A08S-01	9.1051	Stage IIA		Stage IIA	580		Negative	M0	Positive		580	0	LumB		LIVING	0	1004	0	1004	0	1004		0	1004												2013-02-24												Yes
TCGA-A8-A08T-01	9.3389	Stage IV	4	Stage IV	2830		Positive	M1	Positive		2830	0	LumA	Luminal A	LIVING	1	3409	1	2557	1	3409	3409	0	2830			2557									2013-02-24												No
TCGA-A8-A08X-01	9.4649	Stage IIIC	3	Stage IIIC	1034		Negative	M0	Positive		1034	0	Her2	HER2-enriched	LIVING	0	1308	0	366	1	1308		0	1308			366									2013-02-24												No
TCGA-A8-A08Z-01	8.9151	Stage IIIB	2	Stage IIIC	1217		Negative	M0	Positive		1217	0	LumA	Luminal A	LIVING	0	1217	0			1217		0	1217												2011-05-27												No
TCGA-A8-A090-01	9.3346	Stage IIA	4	Stage IIA	0		Negative	M0	Negative		0	0	LumA	Luminal A	LIVING								0	0												2011-05-27												No
TCGA-A8-A091-01	9.1822	Stage IIA	4	Stage IIA	580		Negative	M0	Negative		580	0	LumA	Luminal A	LIVING	0	1004	0	243	1	1004		0	1004			243									2013-02-23												No
TCGA-A8-A092-01	9.175	Stage IIIA	2	Stage IIIA	518		Negative	M0	Positive		518	0	LumB	HER2-enriched	LIVING	0	942	0	942	0	942		0	942												2013-02-23												No
TCGA-A8-A093-01	9.8267	Stage IIA	3	Stage IIA	545		Negative	M0	Negative		545	0	LumA	Luminal A	LIVING	0	546	0	546	0	546		0	546												2013-02-23												No
TCGA-A8-A094-01	9.6244	Stage IIA	1	Stage IIA	0		Negative	M0	Negative		0	0	Her2	HER2-enriched	LIVING								0	0												2011-05-27												No
TCGA-A8-A095-01	8.9543	Stage I	3	Stage I	1276		Negative	M0	Negative		1276	0	LumB	Luminal B	LIVING	0	1277	0	1277	0	1277		0	1277												2013-02-23												No
TCGA-A8-A096-01	9.3273	Stage IIA	2	Stage IIA	0		Negative	M0	Negative		0	0	LumB	Luminal B	LIVING								0	0												2011-05-27												No
TCGA-A8-A097-01	9.5814	Stage IIB	5	Stage IIB	365		Negative	M0	Positive		365	0	LumA	Luminal B	LIVING	0	365	0	365	0	365		0	365												2013-02-23												No
TCGA-A8-A099-01	9.6386	Stage X	2	Stage IIIC	304		Negative	M0	Positive		304	0	LumA	Luminal A	LIVING	0	304	0	304	0	304		0	304												2013-02-23												No
TCGA-A8-A09A-01	9.1642	Stage X	4	Stage IIA	304		Negative	M0	Negative		304	0	LumA	Luminal A	LIVING	0	304	0			304		0	304												2013-02-23												No
TCGA-A8-A09B-01	9.7603	Stage IIIB	4	Stage IIIB	365		Negative	M0	Positive		365	0	LumA	Luminal A	LIVING	0	365	0			365		0	365												2013-02-23												No
TCGA-A8-A09C-01	9.1833	Stage X	4	Stage IIA	31		Negative	M0	Negative		31	0	LumB	Luminal B	LIVING	0	31	0			31		0	31												2011-05-27												No
TCGA-A8-A09D-01	9.5638	Stage IIB	5	No_Conversion	396		Negative	M0	Positive		396	0	LumA	Luminal B	LIVING	0	1522	0	1522	0	1522		0	1522												2013-02-23												No
TCGA-A8-A09E-01	10.5481	Stage IIIB		Stage IIIB	942		Negative	M0	Positive		942	0			LIVING	0	1492	0	1492	0	1492		0	1492												2013-02-17												Yes
TCGA-A8-A09G-01	9.1044	Stage IIIC	2	Stage IIIC	0		Negative	M0	Positive		0	0	Her2	HER2-enriched	LIVING								0	0												2011-05-27												No
TCGA-A8-A09I-01	9.2368	Stage IIA	5	Stage IIA	1006		Negative	M0	Negative		1006	0	LumB	Luminal B	LIVING	0	1371	0	1371	0	1371		0	1371												2013-02-17												No
TCGA-A8-A09K-01	9.5518	Stage IIA		Stage IIA	911		Negative	M0	Positive		911	0	LumA		LIVING	0	912	0	912	0	912		0	912												2013-02-17												Yes
TCGA-A8-A09M-01	9.8059	Stage IIIC	5	Stage IIIC	457		Negative	M0	Positive		457	0	LumB	Luminal B	LIVING	0	1006	0	1006	0	1006		0	1006												2013-02-17												No
TCGA-A8-A09N-01	8.729	Stage IIIC	1	Stage IIIC	31		Negative	M0	Positive		31	0	LumB	Luminal B	LIVING	0	31	0			31		0	31												2011-05-27												No
TCGA-A8-A09Q-01	10.1243	Stage IIIB	2	Stage IIIB	761		Negative	M0	Positive		761	0	LumB	Luminal B	LIVING	0	761	0			761		0	761												2013-03-10												No
TCGA-A8-A09R-01	9.2873	Stage IIB	5	Stage IIB	273		Negative	M0	Positive		273	0	LumB	Luminal B	LIVING	0	273	0	273	0	273		0	273												2013-02-17												No
TCGA-A8-A09T-01	9.0902	Stage X	4	Stage I	578		Negative	M0	Negative		578	0	LumA	Luminal A	LIVING	0	579	0	579	0	579		0	579												2013-02-17												No
TCGA-A8-A09V-01	8.2544	Stage IIA	2	Stage IIA	457		Negative	M0	Negative		457	0	LumA	Luminal A	LIVING	0	457	0	457	0	457		0	457												2013-02-17												No
TCGA-A8-A09W-01	9.3183	Stage IIIB	2	Stage IIIC	30		Negative	M0	Positive		30	0	LumB	Luminal B	LIVING	0	30	0			30		0	30												2011-05-27												No
TCGA-A8-A09X-01	9.8927	Stage IIIC	3	Stage IIIC	426	426	Negative	M0	Positive		426	1	Her2	HER2-enriched	DECEASED	1	426	1			426	426	0													2011-05-27												No
TCGA-A8-A09Z-01	9.8912	Stage IIB	2	Stage IIB	0		Negative	M0	Negative		0	0		Luminal B	LIVING								0	0												2011-05-27												No
TCGA-A8-A0A1-01	9.0678	Stage IIA	2	Stage IIA	365		Negative	M0	Negative		365	0	LumA	Luminal A	LIVING	0	365	0			365		0	365												2011-05-27												No
TCGA-A8-A0A2-01	9.5882	Stage IIA	2	Stage IIA	578		Negative	M0	Negative		578	0	LumA	Luminal A	LIVING	0	579	0			579		0	579												2011-05-27												No
TCGA-A8-A0A4-01	9.4057	Stage IIA	2	Stage IIA	396		Negative	M0	Negative		396	0	LumA	Luminal A	LIVING	0	396	0	396	0	396		0	396												2013-02-16												No
TCGA-A8-A0A6-01	9.3085	Stage IIIC	2	Stage IIIC	640		Negative	M0	Positive		640	0	LumA	Luminal A	LIVING	0	640	0	640	0	640		0	640												2013-02-16												No
TCGA-A8-A0A7-01	9.4124	Stage IIB	3	Stage IIB	30		Negative	M0	Positive		30	0	Her2	HER2-enriched	LIVING	0	30	0			30		0	30												2011-05-27												No
TCGA-A8-A0A9-01	9.6221	Stage IIA	3	Stage IIA	396		Negative	M0	Negative		396	0	LumA	Luminal B	LIVING	0	822	0	822	0	822		0	822												2013-02-16												No
TCGA-A8-A0AB-01	9.2511	Stage IIA	2	Stage IIA	517		Negative	M0	Negative		517	0	LumA	Luminal B	LIVING	0	518	0	518	0	518		0	518												2013-02-16												No
TCGA-A8-A0AD-01	9.1395	Stage I	2	Stage I	1157		Negative	M0	Negative		1157	0	LumA	Luminal A	LIVING	0	1157	0	1157	0	1157		0	1157												2013-02-16												No
TCGA-AC-A23C-01	8.6787		3	Stage IIB	29		Negative	M0	Positive		29	0	LumA		LIVING	0	29	0			29		0	29					NO							2011-07-14												No
TCGA-AC-A23E-01	8.8556		2	Stage IIB	72		Negative	M0	Positive		72	0	LumA		LIVING	0	72	0			72		0	72					NO							2011-07-18												No
TCGA-AC-A23G-01	9.9312												LumA			0	330	0			330		0	330					NO							2011-07-14												No
TCGA-AC-A23H-01	8.8524		3	Stage IIA	81		Negative	M0	Negative		81	0	Her2		LIVING	1	174	1	174	0	174	174	0	81					NO							2013-07-17												No
TCGA-AC-A2B8-01	9.3337		2										LumA			0	45	0			45		0	45					NO							2011-09-12												No
TCGA-AC-A2BK-01	10.6744												Basal			0	1172	0			1172		0	1172					NO							2011-09-16												No
TCGA-AC-A2BM-01	9.1219												LumB			0	3022	0	3022	0	3022		0	3022					NO							2014-10-03												No
TCGA-AC-A2FB-01	9.129		3										LumA			0	1234	0	1234	0	1234		0	1234					NO							2013-07-17												No
TCGA-AC-A2FE-01	9.933
TCGA-AC-A2FF-01	9.1785		1										LumA			0	1686	0			1686		0	1686					NO							2011-09-23								1.7				No
TCGA-AC-A2FG-01	9.3138		2										LumA			0	1125	0			1125		0	1125					NO							2011-09-21												No
TCGA-AC-A2FK-01	8.6672												Normal			0	1180	0			1180		0	1180					NO							2011-09-13												No
TCGA-AC-A2FM-01	10.2529															1	792	1			792	792	0						YES			Other, specify	perinodal connective tissue			2012-02-22												No
TCGA-AC-A2FO-01	9.4496												LumA			0	1542	0			1542		0	1542					NO							2011-09-21												No
TCGA-AC-A2QH-01	10.1086												Basal			0	1005	0	1005	0	1005		0	1005					NO							2014-08-26												No
TCGA-AC-A2QI-01	9.5843															0	28	0			28		0	28					NO							2011-10-18												No
TCGA-AC-A2QJ-01	11.4989															0	69	0			69		0	69					NO							2011-10-18												No
TCGA-AC-A3BB-01	10.1812															0	987	0	987	0	987		0	987					NO							2014-04-29												No
TCGA-AC-A3EH-01	9.9934
TCGA-AC-A3HN-01	9.68												LumA			0	496	0	496	0	496		0	496					NO							2014-09-30												No
TCGA-AC-A3OD-01	9.8303												LumA			0	451	0	451	0	451		0	451					NO							2013-07-17												No
TCGA-AC-A3QP-01	10.3058															0	675	0	675	0	675		0	675					NO					2.2		2014-01-29						30	2.6	1.2				No
TCGA-AC-A3QQ-01	11.0101
TCGA-AC-A3TM-01	11.1474
TCGA-AC-A3TN-01	10.5098															0	456	0	456	0	456		0	456					NO							2014-05-31												No
TCGA-AC-A3W5-01	10.367															0	504	0	504	0	504		0	504												2014-01-29												No
TCGA-AC-A3W6-01	9.7903															0	602	0	602	0	602		0	602												2014-02-28												No
TCGA-AC-A3W7-01	9.6523
TCGA-AC-A3YI-01	9.3365															0	707	0	707	0	707		0	707												2014-06-30												No
TCGA-AC-A3YJ-01	10.5535															0	754	0	754	0	754		0	754												2014-05-31												No
TCGA-AC-A4ZE-01	9.5297
TCGA-AC-A5EH-01	10.293
TCGA-AC-A5XS-01	9.8475															0	47	0	47	0	47		0	47												2013-07-15												No
TCGA-AC-A5XU-01	9.2338
TCGA-AC-A62V-01	12.0184															1	348	1	348	0	348	348	0	2								Bone				2014-05-31												No
TCGA-AC-A62X-01	9.9638															0	417	0	417	0	417		0	417												2014-08-26												No
TCGA-AC-A62Y-01	9.6666															0	530	0	530	0	530		0	530												2014-09-30												No
TCGA-AC-A6IV-01	9.4548															0	568	0	568	0	568		0	568												2014-10-01												No
TCGA-AC-A6IW-01	11.301															0	413	0	413	0	413		0	413												2014-08-26												No
TCGA-AC-A6IX-01	9.0259															0	373	0	373	0	373		0	373												2014-10-01												No
TCGA-AC-A6IX-06	9.589															0	373	0	373	0	373		0	373												2014-10-01												No
TCGA-AC-A6NO-01	10.0658															0	51	0	51	0	51		0	51												2014-04-10												No
TCGA-AC-A7VB-01	9.4617															0	250	0	250	0	250		0	250												2014-10-01												No
TCGA-AC-A7VC-01	10.718															0	1	0	1	0	1		0	1												2014-03-29												No
TCGA-AC-A8OP-01	10.6762															0	614	0	614	0	614		0	614												2014-10-01												No
TCGA-AC-A8OQ-01	9.416															0	34	0	34	0	34		0	34												2014-02-26												No
TCGA-AC-A8OR-01	10.191															0	40	0	40	0	40		0	40												2014-02-26												No
TCGA-AC-A8OS-01	9.2016															0	70	0	70	0	70		0	70												2014-02-26												No
TCGA-AN-A03X-01	9.7399	Stage IIA	4	No_Conversion	10		Negative	M0	Negative		10	0	LumA	Luminal A	LIVING	0	10	0			10		0	10												2014-12-24												No
TCGA-AN-A03Y-01	10.2024	Stage IIA	3	No_Conversion	10		Negative	M0	Negative		10	0	LumB	Luminal B	LIVING	0	10	0			10		0	10												2014-12-24												No
TCGA-AN-A041-01	8.3577	Stage IIB	5	Stage IIB	7		Negative	M0	Positive		7	0	LumA	Luminal B	LIVING	0	7	0			7		0	7					NO							2014-12-24												No
TCGA-AN-A046-01	9.6437	Stage IIA	2	No_Conversion	10		Negative	M0	Negative		10	0	LumA	Luminal A	LIVING	0	10	0			10		0	10												2014-12-24												No
TCGA-AN-A049-01	9.7581	Stage IIA	5	No_Conversion	19		Negative	M0	Negative		19	0	LumA	Luminal B	LIVING	0	19	0			19		0	19						Allred (Biocare)						2014-12-24			Dako Hercept test									No
TCGA-AN-A04A-01	9.4048	Stage IIIA	5	No_Conversion	89		Negative	M0	Positive		89	0	LumA	Luminal A	LIVING	0	90	0			90		0	90						Allred (Biocare)						2010-12-29			Dako Hercept test									No
TCGA-AN-A04C-01	9.7102	Stage IIB	3	No_Conversion	54		Negative	M0	Positive		54	0	Her2	HER2-enriched	LIVING	0	54	0			54		0	54						Allred (Biocare)						2014-12-24			Dako Hecept Test									No
TCGA-AN-A04D-01	10.1633	Stage IIB	1	No_Conversion	52		Negative	M0	Positive		52	0	Basal	Basal-like	LIVING	0	52	0			52		0	52						Allred (Biocare)						2014-12-24			Dako Hercept Test									No
TCGA-AN-A0AJ-01	9.767	Stage IIB	5	No_Conversion	243		Negative	M0	Negative		243	0	LumB	Luminal B	LIVING	0	303	0	303	0	303		0	303						dextran coated charcoal						2014-12-23												No
TCGA-AN-A0AK-01	10.2459	Stage IIA	1	No_Conversion	223		Negative	M0	Negative		223	0	LumB	Luminal B	LIVING	0	224	0	224	0	224		0	224						dextran coated charcoal						2014-12-23												No
TCGA-AN-A0AL-01	9.1099	Stage IIIB	1	No_Conversion	197		Negative	M0	Negative		197	0	Basal	Basal-like	LIVING	0	198	0			198		0	198						dextran coated charcoal						2010-12-21			dextran coated charcoal									No
TCGA-AN-A0AM-01	9.7566	Stage IIA	3	No_Conversion	5		Negative	M0	Negative		5	0	LumB	Luminal B	LIVING	0	5	0			5		0	5												2014-12-23												No
TCGA-AN-A0AR-01	9.6226	Stage IIA	1	No_Conversion	9		Negative	M0	Negative		9	0		Basal-like	LIVING	0	10	0			10		0	10												2014-12-23												No
TCGA-AN-A0AS-01	9.0908	Stage IIIA	3	No_Conversion	9		Negative	M0	Positive		9	0	LumA	Luminal B	LIVING	0	10	0			10		0	10												2014-12-23												No
TCGA-AN-A0AT-01	9.6533	Stage IIA	1	No_Conversion	10		Negative	M0	Negative		10	0	Basal	Basal-like	LIVING	0	10	0			10		0	10												2014-12-23												No
TCGA-AN-A0FD-01	10.4627	Stage IIA	1	No_Conversion	195		Negative	M0	Negative		195	0	LumA	Luminal A	LIVING	0	196	0			196		0	196						dextran coated charcoal						2014-12-23			dextran coated charcoal									No
TCGA-AN-A0FF-01	9.5649	Stage IA	3	No_Conversion	140		Negative	M0	Negative		140	0	LumB	Luminal B	LIVING	0	172	0	172	0	172		0	172						dextran coated charcoal						2014-12-23			dextran coated charcoal									No
TCGA-AN-A0FJ-01	9.3886	Stage IV	1	No_Conversion	241		Negative	M0	Positive		241	0	Basal	Basal-like	LIVING	0	242	0			242		0	242						dextran coated charcoal						2014-12-23			dextran coated charcoal									No
TCGA-AN-A0FK-01	9.9517	Stage IIIB	2	No_Conversion	212		Negative	M0	Negative		212	0	LumA	Luminal B	LIVING	0	213	0			213		0	213						dextran coated charcoal						2014-12-23			dextran coated charcoal									No
TCGA-AN-A0FL-01	9.0493	Stage IIA	1	No_Conversion	230		Negative	M0	Negative		230	0	Basal	Basal-like	LIVING	0	231	0			231		0	231						dextran coated charcoal						2014-12-23			dextran coated charcoal									No
TCGA-AN-A0FN-01	9.1551	Stage IB	1	No_Conversion	218		Negative	M0	Negative		218	0	LumA	Luminal A	LIVING	0	218	0			218		0	218						dextran coated charcoal						2014-12-23			dextran coated charcoal									No
TCGA-AN-A0FS-01	9.3478	Stage IB	2	No_Conversion	191		Negative	M0	Negative		191	0	LumA	Luminal A	LIVING	0	191	0			191		0	191						dextran coated charcoal						2010-12-20			dextran coated charcoal									No
TCGA-AN-A0FT-01	9.6746	Stage IIB	3	No_Conversion	183		Negative	M0	Positive		183	0	LumA	Luminal A	LIVING	0	214	0			214		0	214						dextran coated charcoal						2014-12-24			dextran coated charcoal									No
TCGA-AN-A0FV-01	9.1089	Stage IIA	1	No_Conversion	10		Negative	M0	Negative		10	0	Her2	HER2-enriched	LIVING	0	10	0			10		0	10												2010-12-28												No
TCGA-AN-A0FW-01	9.8939	Stage IIIA	3	No_Conversion	11		Negative	M0	Positive		11	0	LumA	Luminal A	LIVING	0	11	0			11		0	11												2010-12-28												No
TCGA-AN-A0FX-01	9.98	Stage IIA	1	No_Conversion	10		Negative	M0	Negative		10	0	Basal	Basal-like	LIVING	0	10	0			10		0	10												2014-12-24												No
TCGA-AN-A0FY-01	8.906	Stage IB	3	No_Conversion	10		Negative	M0	Negative		10	0	LumB	Luminal B	LIVING	0	10	0			10		0	10												2010-12-29												No
TCGA-AN-A0FZ-01	8.9685	Stage IIIA	3	No_Conversion	10		Negative	M0	Positive		10	0	LumA	Luminal A	LIVING	0	10	0			10		0	10												2014-12-24												No
TCGA-AN-A0G0-01	9.3526	Stage IIA		No_Conversion	16		Negative	M0	Negative		16	0	Basal	Basal-like	LIVING	0	16	0			16		0	16												2014-12-24												No
TCGA-AN-A0XL-01	8.973	Stage IIA	5	Stage IIA	10		Negative	M0	Negative		10	0	LumA	Luminal A	LIVING	0	10	0			10		0	10					NO							2011-03-25												No
TCGA-AN-A0XN-01	9.3255	Stage IIIA	4	Stage IIIA	10		Negative	M0	Positive		10	0	LumA	Luminal A	LIVING	0	10	0			10		0	10					NO							2011-03-25												No
TCGA-AN-A0XO-01	9.4664	Stage IIIA	2	Stage IIIA	375		Negative	M0	Positive		375	0	LumA	Luminal A	LIVING	0	375	0			375		0	375					NO							2014-12-23												No
TCGA-AN-A0XP-01	9.4266	Stage IIIA	2	Stage IIIA	9		Negative	M0	Positive		9	0	LumA	Luminal A	LIVING	0	9	0			9		0	9					NO							2014-12-23												No
TCGA-AN-A0XR-01	9.8377	Stage IIIA	2	Stage IIIA	10		Negative	M0	Positive		10	0	LumB	Luminal B	LIVING	0	10	0			10		0	10					NO							2014-12-23												No
TCGA-AN-A0XS-01	9.5279	Stage IIIA	4	Stage IIIA	10		Negative	M0	Positive		10	0	LumA	Luminal A	LIVING	0	10	0	10	0	10		0	10					NO							2014-12-23												No
TCGA-AN-A0XT-01	8.3764	Stage IIIA	2	Stage IIIA	10		Negative	M0	Positive		10	0	LumA	Luminal A	LIVING	0	10	0			10		0	10					NO							2014-12-23												No
TCGA-AN-A0XU-01	8.816	Stage IIA	1	Stage IIA	10		Negative	M0	Negative		10	0	Basal	Basal-like	LIVING	0	10	0			10		0	10					NO							2014-12-23												No
TCGA-AN-A0XV-01	9.3269	Stage IIIA	4	Stage IIIA	162		Negative	M0	Positive		162	0	LumA	Luminal A	LIVING	0	162	0			162		0	162					NO	dextran coated charcoal						2011-03-29												No
TCGA-AN-A0XW-01	9.6656	Stage IIIA	5	Stage IIIA	170		Negative	M0	Positive		170	0	LumA	Luminal B	LIVING	0	170	0	170	0	170		0	170					NO	dextran coated charcoal						2014-12-23												No
TCGA-AO-A03L-01	9.9515	Stage IIIA	5	No_Conversion	2442		Negative	M0	Positive		2442	0	LumA	HER2-enriched	LIVING	0	2442	0			2442		0	2442										63		2010-12-07					>= 2.0 Positive	30	47	1				No
TCGA-AO-A03M-01	8.944	Stage IA	1	Stage I	1455		Negative	M0	Negative		1455	0	LumA	Luminal A	LIVING	0	1866	0	1866	0	1866		0	1866											Scheduled Follow-up Submission	2012-04-04			3+ Positive		>= 2.0 Positive			1.3				No
TCGA-AO-A03N-01	9.0438	Stage IIB	3	No_Conversion	1645		Negative	M0	Positive		1645	0	LumB	HER2-enriched	LIVING	0	2031	0	1645	1	2031		0	2031			1645								Scheduled Follow-up Submission	2012-01-24												No
TCGA-AO-A03O-01	9.2005	Stage IIA	3	Stage IIA	993	2483	Negative	M0	Negative		2483	1	LumB	Luminal B	DECEASED	1	2483	1			2483	2483	0							>10% STAINING = POSITIVE				68		2010-09-19			3+ POSITIVE		> = 2.0	29	73	1.1				No
TCGA-AO-A03P-01	9.1649	Stage IIA	3	No_Conversion	2576		Negative	M0	Positive		2576	0	LumB	Luminal B	LIVING	1	2911	1	1922	1	2911	2911	0	2576	2576		1922								Scheduled Follow-up Submission	2011-08-22			3+ POSITIVE						4			No	40
TCGA-AO-A03R-01	10.2887	Stage IIB	4	No_Conversion	1707		Negative	M0	Positive		1707	0	Normal	Normal-like	LIVING	0	2091	0	2091	0	2091		0	2091										70	Scheduled Follow-up Submission	2011-08-22					Ratio >=2.0	28	105	1.5				No
TCGA-AO-A03T-01	10.3913	Stage IIB	5	No_Conversion	1187		Negative	M0	Positive		1187	0	Normal	Normal-like	LIVING	0	1456	0	1456	0	1456		0	1456											Scheduled Follow-up Submission	2011-08-22			3+ POSITIVE									No
TCGA-AO-A03U-01	9.2442	Stage IA	1	Stage I	1727	1796	Negative	M0	Negative		1796	1	Normal	Normal-like	DECEASED	1	1793	1	1614	1	1793	1793	0				1614								Scheduled Follow-up Submission	2012-01-24			3+ Positive									No
TCGA-AO-A03V-01	9.1618	Stage IA	1	Stage I	886		Negative	M0	Negative		886	0	LumA	Luminal A	LIVING	0	886	0			886		0	886												2011-01-09			3+ Positive									No
TCGA-AO-A0J2-01	9.2765	Stage IA	3	Stage I	585		Negative	M0	Negative		585	0	Her2	HER2-enriched	LIVING	0	997	0	997	0	997		0	997										2.4	Scheduled Follow-up Submission	2011-08-22			3+ POSITIVE		RATIO > 2.2	40	3.5	1.5				No
TCGA-AO-A0J3-01	9.7045	Stage IIB	5	No_Conversion	302		Negative	M0	Positive		302	0	LumB	Luminal B	LIVING	0	651	0	651	0	651		0	651										2.6	Scheduled Follow-up Submission	2011-08-22			3+ Positive		Ratio >=2.2	40	2.4	0.9				No
TCGA-AO-A0J4-01	9.3746	Stage IA	1	Stage I	294		Negative	M0	Negative		294	0	Basal	Basal-like	LIVING	0	1587	0	1587	0	1587		0	1587											Scheduled Follow-up Submission	2011-08-22			3+ POSITIVE									No
TCGA-AO-A0J5-01	9.8295	Stage IV		No_Conversion	704		Positive	M1	Positive		704	0	LumA		LIVING	1	792	1	792	0	792	792	0	705	735							Lung|Bone|Liver		64	Scheduled Follow-up Submission	2011-12-12		>2.2 Positive	3+ Positive			25	71	1.1				Yes
TCGA-AO-A0J6-01	10.1293	Stage IIA	1	Stage IIA	775		Negative	M0	Negative		775	0	Basal	Basal-like	LIVING	0	1140	0	1140	0	1140		0	1140											Scheduled Follow-up Submission	2011-08-22			3+ POSITIVE									No
TCGA-AO-A0J7-01	10.175	Stage IIB	2	No_Conversion	260		Negative	M0	Positive		260	0	LumB	Luminal B	LIVING	0	618	0	618	0	618		0	618												2011-08-22			3+ POSITIVE									No
TCGA-AO-A0J8-01	9.4948	Stage IIA	2	Stage IIA	277		Negative	M0	Negative		277	0	LumA	Luminal A	LIVING	0	680	0	680	0	680		0	680											Scheduled Follow-up Submission	2011-08-22			3+ POSITIVE									No
TCGA-AO-A0J9-01	9.4297	Stage IIIC	2	No_Conversion	1255		Negative	M0	Positive		1255	0	LumA	Luminal A	LIVING	0	1613	0	1066	1	1613		0	1613			1066							127	Scheduled Follow-up Submission	2011-08-22					RATIO >EQUAL 2.0	33	149	1.2				No
TCGA-AO-A0JA-01	9.3843	Stage IIIC	2	No_Conversion	346		Negative	M0	Positive		346	0	LumA	Luminal A	LIVING	0	655	0	143	1	655		0	655			143								Scheduled Follow-up Submission	2011-08-22			3+ POSITIVE									No
TCGA-AO-A0JB-01	10.511	Stage IIIA	1	No_Conversion	1150		Negative	M0	Positive		1150	0		Normal-like	LIVING	0	1542	0	1542	0	1542		0	1542											Scheduled Follow-up Submission	2011-08-22			3+ POSITIVE									No
TCGA-AO-A0JC-01	9.404	Stage IIA	1	Stage IIA	1547		Negative	M0	Negative		1547	0	LumA	Luminal B	LIVING	0	1547	0	1547	0	1547		0	1547											Scheduled Follow-up Submission	2011-08-22			3+ POSITIVE									No
TCGA-AO-A0JD-01	9.9894	Stage IIIA	2	No_Conversion	1813		Negative	M0	Positive		1813	0	LumB	Luminal B	LIVING	0	2190	0	2190	0	2190		0	2190										49	Scheduled Follow-up Submission	2011-08-22			3+ POSITIVE		RATIO > = 2.0	20	68	1.4				No
TCGA-AO-A0JE-01	9.6413	Stage IIIA	5	No_Conversion	1965		Negative	M0	Positive		1965	0	Her2	HER2-enriched	LIVING	0	2335	0	2335	0	2335		0	2335										71	Scheduled Follow-up Submission	2011-08-22			3+ POSITIVE		RATIO > = 2.0	33	269	3.8				No
TCGA-AO-A0JF-01	9.1927	Stage IIA	2	No_Conversion	354		Negative	M0	Positive		354	0	LumA	Luminal A	LIVING	0	650	0	650	0	650		0	650											Scheduled Follow-up Submission	2011-08-22			3+ POSITIVE									No
TCGA-AO-A0JG-01	9.4914	Stage IIIA	5	No_Conversion	449		Negative	M0	Positive		449	0	LumA	Luminal A	LIVING	0	798	0	798	0	798		0	798											Scheduled Follow-up Submission	2011-08-22			3+ POSITIVE									No
TCGA-AO-A0JI-01	9.7755	Stage IIA	4	No_Conversion	1172		Negative	M0	Positive		1172	0	LumA	Luminal B	LIVING	0	1528	0	1528	0	1528		0	1528											Scheduled Follow-up Submission	2011-12-12			3+ Positive									No
TCGA-AO-A0JJ-01	9.548	Stage IIB	2	No_Conversion	1512		Negative	M0	Positive		1512	0	LumA	Luminal A	LIVING	0	1887	0	1887	0	1887		0	1887											Scheduled Follow-up Submission	2011-08-22			3+ POSITIVE									No
TCGA-AO-A0JL-01	10.0371	Stage IIIA	3	No_Conversion	1319		Negative	M0	Positive		1319	0	Basal	Basal-like	LIVING	0	1683	0	1683	0	1683		0	1683										50	Scheduled Follow-up Submission	2011-08-22			3+ POSITIVE		RATIO > = 2.0	21	131	2.6				No
TCGA-AO-A0JM-01	9.0598	Stage IIB	3	No_Conversion	1826		Negative	M0	Positive		1826	0	LumB	Luminal B	LIVING	0	2184	0	2184	0	2184		0	2184										74		2011-08-22			3+ POSITIVE			30	366	5				No
TCGA-AO-A124-01	8.9896	Stage IIA	3	Stage IIA	3119		Negative	M0	Negative		3119	0	Basal	Basal-like	LIVING	0	3120	0			3120		0	3120												2010-12-07			3+ Positive									No
TCGA-AO-A125-01	9.5644	Stage IIA	2	Stage IIA	3018		Negative	M0	Negative		3018	0	LumA	Luminal A	LIVING	0	3019	0			3019		0	3019												2010-12-07			3+ Positive		>=2.0 Positive			1				No
TCGA-AO-A126-01	10.3478	Stage IIA	5	Stage IIA	2850		Negative	M0	Negative		2850	0	LumA	Luminal A	LIVING	0	3307	0	267	1	3307		0	3307			267							49	Scheduled Follow-up Submission	2011-12-12			3+ Positive		>=2.0 Positive	31	62	1.3				No
TCGA-AO-A128-01	9.7652	Stage IIA	3	Stage IIA	2877		Negative	M0	Negative		2877	0	Basal	Basal-like	LIVING	0	3248	0	3248	0	3248		0	3248										49	Scheduled Follow-up Submission	2011-12-12			3+ Positive		>=2.0 Positive	30	52	1				No
TCGA-AO-A129-01	10.3138	Stage IIB	1	No_Conversion	2923		Negative	M0	Positive		2923	0	Basal	Basal-like	LIVING	0	2923	0			2923		0	2923										49		2010-12-08			3+ Positive		>=2.0 Positive	31	52	1				No
TCGA-AO-A12A-01	9.22	Stage IIA	2	Stage IIA	2754		Negative	M0	Negative		2754	0	LumA	Luminal A	LIVING	0	2755	0			2755		0	2755										58		2010-12-08			3+ Positive		>=2.0 Positive	30	61	1				No
TCGA-AO-A12B-01	10.2613	Stage IIA	3	Stage IIA	2359		Negative	M0	Negative		2359	0	LumA	Luminal B	LIVING	0	2989	0	2989	0	2989		0	2989											Scheduled Follow-up Submission	2013-05-22			3+ Positive									No
TCGA-AO-A12C-01	9.6839	Stage IIB	2	No_Conversion	1993		Negative	M0	Positive		1993	0	LumA	Luminal A	LIVING	0	1994	0			1994		0	1994										78		2010-12-08			3+ Positive		>=2.0 Positive	30	125	1.6				No
TCGA-AO-A12D-01	8.3546	Stage IIA	3	No_Conversion	1948		Negative	M0	Positive		1948	0	Her2	HER2-enriched	LIVING	0	1948	0			1948		0	1948										66		2010-12-08			3+ Positive		>=2.0 Positive	32	441	6.7				No
TCGA-AO-A12E-01	9.6402	Stage IIB	3	Stage IIB	1742		Negative	M0	Negative		1742	0	LumA	Luminal A	LIVING	0	1743	0			1743		0	1743												2010-12-08			3+ Positive									No
TCGA-AO-A12F-01	9.7051	Stage IIA	1	Stage IIA	1471		Negative	M0	Negative		1471	0	Basal	Basal-like	LIVING	0	1471	0			1471		0	1471												2010-12-08			3+ Positive									No
TCGA-AO-A12G-01	9.5672	Stage IIA	2	Stage IIA	1265		Negative	M0	Negative		1265	0	LumA	Luminal A	LIVING	0	1266	0			1266		0	1266										67		2010-12-08					>=2.0 Positive	23	66	1				No
TCGA-AO-A12H-01	10.045	Stage IIA	1	Stage IIA	862		Negative	M0	Negative		862	0	LumA	Luminal A	LIVING	0	863	0			863		0	863												2010-12-08			3+ Positive									No
TCGA-AO-A1KO-01	8.2705	Stage IIB	1	Stage IIB	448		Negative	M0	Negative		448	0	Normal		LIVING	0	448	0			448		0	448					NO							2011-04-01												No
TCGA-AO-A1KP-01	8.9839	Stage IIA	2	Stage IIA	2513		Negative	M0	Positive		2513	0	LumB		LIVING	0	2513	0			2513		0	2513					NO							2011-04-01					>=2.0 Positive			1.3				No
TCGA-AO-A1KQ-01	10.4049	Stage IIIB	4	Stage IIIB	1519		Negative	M0	Positive		1519	0	LumB		LIVING	0	1882	0	1882	0	1882		0	1882					NO						Scheduled Follow-up Submission	2012-02-20												No
TCGA-AO-A1KR-01	10.5699		1		2140						2140	0	Basal		LIVING	0	2141	0			2141		0	2141					NO							2011-09-15							1					No
TCGA-AO-A1KS-01	8.38	Stage IIA	5	Stage IIA	16		Negative	M0	Negative		16	0	LumB		LIVING	0	16	0			16		0	16					NO					3.2		2011-04-01					Positive >2.2	40	3.2	1				No
TCGA-AO-A1KT-01	9.0305	Stage IIA	2	Stage IIA	541		Negative	M0	Positive		541	0	LumB		LIVING	0	541	0			541		0	541					NO					1.7		2011-04-01					>2.2 Positive	40	2.4	1.4				No
TCGA-AQ-A04H-01	9.6252	Stage IIIA	5	No_Conversion	439				Positive		439	0	LumB	Luminal B	LIVING	0	754	0	754	0	754		0	754												2012-09-24						30		3.2				No
TCGA-AQ-A04J-01	8.5599	Stage IIA	1	Stage IIA	499		Negative	M0	Negative		499	0	Basal	Basal-like	LIVING	0	819	0	819	0	819		0	819											Scheduled Follow-up Submission	2012-02-20												No
TCGA-AQ-A04L-01	11.2326	Stage IIA	1	Stage IIA	3344		Negative	M0	Negative		3344	0	LumA	Luminal A	LIVING	0	3957	0	3957	0	3957		0	3957												2012-09-24												No
TCGA-AQ-A0Y5-01	9.2839	Stage IIIA	3	Stage IIIA		161	Negative	M0	Positive		161	1	LumA		DECEASED	1	172	1			172	172	0						NO							2011-04-07								3.8				Yes
TCGA-AQ-A1H2-01	10.0549	Stage IIIA	5	Stage IIIA	197		Negative	M0	Positive		197	0	LumA		LIVING	0	475	0	475	0	475		0	475					NO						Scheduled Follow-up Submission	2012-01-03								2.7				No
TCGA-AQ-A1H3-01	8.8822	Stage IIIC	2	Stage IIIC	138		Negative	M0	Positive		138	0	LumA		LIVING	0	989	0	989	0	989		0	989					NO						Scheduled Follow-up Submission	2013-10-28												No
TCGA-AQ-A54N-01	9.9243															0	78	0	78	0	78		0	78												2014-01-14								1.1				No
TCGA-AQ-A54O-01	10.4198															0	1001	0	1001	0	1001		0	1001												2014-01-14												No
TCGA-AQ-A7U7-01	9.3053															1	584	1	584	0	584	584	0	304												2014-12-15												No
TCGA-AR-A0TP-01	9.3678	Stage II	1	No_Conversion	2392		Negative	M0	Negative		2392	0	Basal	Basal-like	LIVING	0	3386	0	3386	0	3386		0	3386											Scheduled Follow-up Submission	2013-10-02												No
TCGA-AR-A0TQ-01	9.6671	Stage III	3	No_Conversion	1500		Negative	M0	Positive		1500	0	LumB	Luminal B	LIVING	0	2240	0	2240	0	2240		0	2240											Scheduled Follow-up Submission	2013-10-02												No
TCGA-AR-A0TR-01	9.4686	Stage II	1	No_Conversion	21	160	Negative	M0	Positive		160	1	LumA	Luminal A	DECEASED	1	160	1	160	0	160	160	0												Scheduled Follow-up Submission	2011-12-12												No
TCGA-AR-A0TS-01	8.8167	Stage II	4	No_Conversion	1138		Negative	M0	Positive		1138	0	Basal	Basal-like	LIVING	0	2275	0	2275	0	2275		0	2275											Scheduled Follow-up Submission	2013-10-02												No
TCGA-AR-A0TT-01	9.1138	Stage III	3	No_Conversion	1679		Negative	M0	Positive		1679	0	LumB	Luminal B	LIVING	0	2636	0	2636	0	2636		0	2636											Scheduled Follow-up Submission	2013-10-02												No
TCGA-AR-A0TU-01	10.8347	Stage II	4	No_Conversion	360		Negative	M0	Negative		360	0	Basal	Basal-like	LIVING	0	417	0	417	0	417		0	417											Scheduled Follow-up Submission	2011-12-15												No
TCGA-AR-A0TV-01	10.3981	Stage II	1	No_Conversion	904		Negative	M0	Negative		904	0	LumB	Luminal B	LIVING	0	1288	0	1288	0	1288		0	1288											Scheduled Follow-up Submission	2011-12-12												No
TCGA-AR-A0TW-01	9.7903	Stage III	4	No_Conversion	739		Negative	M0	Positive		739	0	LumA	Luminal A	LIVING	0	3009	0	3009	0	3009		0	3009			739								Scheduled Follow-up Submission	2013-10-02												No
TCGA-AR-A0TX-01	9.2909	Stage II	1	No_Conversion	15		Negative	M0	Positive		15	0	Her2	HER2-enriched	LIVING	0	1972	0	1972	0	1972		0	1972											Scheduled Follow-up Submission	2013-10-02												No
TCGA-AR-A0TY-01	9.9462	Stage II	1	No_Conversion	544	1699	Negative	M0	Negative		1699	1	LumB	Luminal B	DECEASED	1	1699	1	544	1	1699	1699	0				544								Scheduled Follow-up Submission	2011-12-15												No
TCGA-AR-A0TZ-01	9.3255	Stage III	5	No_Conversion	1313		Negative	M0	Positive		1313	0	LumA	Luminal B	LIVING	1	3262	1	1313	1	3262	3262	0	2316			1313					Bone			Scheduled Follow-up Submission	2013-10-02												No
TCGA-AR-A0U0-01	10.2361	Stage II	1	No_Conversion	8		Negative	M0	Positive		8	0	Basal	Basal-like	LIVING	0	1988	0	1988	0	1988		0	1988											Scheduled Follow-up Submission	2014-09-18												No
TCGA-AR-A0U1-01	9.5444	Stage II	1	No_Conversion	185		Negative	M0	Positive		185	0	Basal	Basal-like	LIVING	0	3101	0	3101	0	3101		0	3101											Scheduled Follow-up Submission	2013-10-02												No
TCGA-AR-A0U2-01	9.0775	Stage III	5	No_Conversion	1608	2551	Negative	M0	Positive		2551	1	LumB	Luminal B	DECEASED	1	2551	1	1609	1	2551	2551	0				1609					Bone|Liver			Scheduled Follow-up Submission	2011-12-15												No
[truncated: 695 more rows]
[truncated: 107 more columns]

## Sheet: 临床病理特征整理 2
sample	CLPP	Age	Gender	Histological Type	ER	PR	HER2	T	N	M	Stage	Time	EVENT	vital status
[truncated: 1,102 more rows]

[truncated: 3 more sheets: 临床病理特征整理3（完整）, 临床病理特征整理4, OS n=990]
