# Supplementary material for: ClpP regulates breast cancer cell proliferation, invasion and apoptosis by modulating the Src/PI3K/Akt signaling pathway
Source: PeerJ. 2020 Mar 10;8:e8754. doi: 10.7717/peerj.8754 (PMC7069407; doi:10.7717/peerj.8754)
Supplement: Supplemental Information 35 [file peerj-08-8754-s035.xlsx]

## Sheet: Sheet1
MCF-7
Overexpression-ClpP	Overexpression-β-actin	ClpP	β-actin
14.7734	15.4763	20.7218	15.7856
14.7826	15.4707	20.7023	15.8286
14.7878	15.5556	20.692	15.9847
