# Supplementary material for: ClpP regulates breast cancer cell proliferation, invasion and apoptosis by modulating the Src/PI3K/Akt signaling pathway
Source: PeerJ. 2020 Mar 10;8:e8754. doi: 10.7717/peerj.8754 (PMC7069407; doi:10.7717/peerj.8754)
Supplement: Supplemental Information 42 [file peerj-08-8754-s042.xlsx]

## Sheet: Sheet1
MCF10A	HBL-100	T47D	MCF-7	ZR-75-1	SK-BR-3	MDA-MB-231	MDA-MB-468	BT-549
0.00623784	0.00613714	0.0078801	0.00999403	0.0248076	0.0126126	0.0153072	0.00875042	0.00963408
0.00726662	0.00842486	0.00925604	0.010934	0.0281689	0.013458	0.0188426	0.0141536	0.010541
0.00733046	0.00722186	0.0093652	0.00828264	0.0234112	0.0102112	0.0162744	0.010775	0.00784596
