# Supplementary material for: ClpP regulates breast cancer cell proliferation, invasion and apoptosis by modulating the Src/PI3K/Akt signaling pathway
Source: PeerJ. 2020 Mar 10;8:e8754. doi: 10.7717/peerj.8754 (PMC7069407; doi:10.7717/peerj.8754)
Supplement: Supplemental Information 48 [file peerj-08-8754-s048.xlsx]

## Sheet: Sheet1
sample	clpp	_RFS	RFS(M)	_RFS_IND
TCGA-3C-AAAU-01	7.2948	574	47.8333	0
TCGA-3C-AALI-01	7.5657	790	65.8333	1
TCGA-3C-AALJ-01	7.5825	1613	134.417	0
TCGA-3C-AALK-01	7.8726	258	21.5	0
TCGA-4H-AAAK-01	7.904	1052	87.6667	0
TCGA-5T-A9QA-01	7.9999	738	61.5	0
TCGA-A2-A0CK-01	8.0809	431	35.9167	1
TCGA-A2-A0CL-01	8.1559	252	21	0
TCGA-A2-A0CO-01	8.1806	305	25.4167	1
TCGA-A2-A0CP-01	8.2174	773	64.4167	0
TCGA-A2-A0CQ-01	8.2544	457	38.0833	0
TCGA-A2-A0CR-01	8.2597	1485	123.75	0
TCGA-A2-A0CS-01	8.2981	575	47.9167	0
TCGA-A2-A0CT-01	8.2987	431	35.9167	0
TCGA-A2-A0CU-01	8.3116	523	43.5833	0
TCGA-A2-A0CV-01	8.3393	530	44.1667	0
TCGA-A2-A0CW-01	8.3493	410	34.1667	0
TCGA-A2-A0CX-01	8.3895	2947	245.583	0
TCGA-A2-A0CY-01	8.4029	504	42	0
TCGA-A2-A0CZ-01	8.405	385	32.0833	0
TCGA-A2-A0D0-01	8.4436	584	48.6667	0
TCGA-A2-A0D1-01	8.4639	4233	352.75	0
TCGA-A2-A0D2-01	8.4684	59	4.91667	0
TCGA-A2-A0D3-01	8.4884	1224	102	0
TCGA-A2-A0D4-01	8.4911	714	59.5	0
TCGA-A2-A0EM-01	8.4947	78	6.5	0
TCGA-A2-A0EN-01	8.5131	575	47.9167	0
TCGA-A2-A0EO-01	8.5217	595	49.5833	0
TCGA-A2-A0EP-01	8.5247	2976	248	0
TCGA-A2-A0EQ-01	8.5317	366	30.5	0
TCGA-A2-A0ER-01	8.5431	1890	157.5	0
TCGA-A2-A0ES-01	8.5439	747	62.25	0
TCGA-A2-A0ET-01	8.548	611	50.9167	0
TCGA-A2-A0EU-01	8.5599	819	68.25	0
TCGA-A2-A0EV-01	8.5604	480	40	0
TCGA-A2-A0EW-01	8.5659	83	6.91667	1
TCGA-A2-A0EX-01	8.568	870	72.5	0
TCGA-A2-A0EY-01	8.5724	607	50.5833	0
TCGA-A2-A0SU-01	8.5759	679	56.5833	0
TCGA-A2-A0SX-01	8.5798	666	55.5	0
TCGA-A2-A0SY-01	8.5929	630	52.5	0
TCGA-A2-A0T0-01	8.6062	584	48.6667	0
TCGA-A2-A0T1-01	8.6146	630	52.5	0
TCGA-A2-A0T3-01	8.6147	405	33.75	0
TCGA-A2-A0T4-01	8.6169	630	52.5	0
TCGA-A2-A0T5-01	8.6235	701	58.4167	0
TCGA-A2-A0T6-01	8.6344	1043	86.9167	0
TCGA-A2-A0T7-01	8.6346	2226	185.5	0
TCGA-A2-A0YC-01	8.647	762	63.5	1
TCGA-A2-A0YD-01	8.658	501	41.75	0
TCGA-A2-A0YE-01	8.6762	499	41.5833	0
TCGA-A2-A0YF-01	8.6776	746	62.1667	1
TCGA-A2-A0YG-01	8.6785	1148	95.6667	0
TCGA-A2-A0YH-01	8.6884	363	30.25	0
TCGA-A2-A0YI-01	8.7178	501	41.75	0
TCGA-A2-A0YJ-01	8.7246	287	23.9167	0
TCGA-A2-A0YK-01	8.7282	365	30.4167	0
TCGA-A2-A0YL-01	8.7497	472	39.3333	0
TCGA-A2-A0YM-01	8.7523	528	44	0
TCGA-A2-A0YT-01	8.7665	2561	213.417	1
TCGA-A2-A1FV-01	8.7707	2653	221.083	0
TCGA-A2-A1FW-01	8.7721	1820	151.667	0
TCGA-A2-A1FX-01	8.7761	611	50.9167	0
TCGA-A2-A1FZ-01	8.7823	875	72.9167	0
TCGA-A2-A1G0-01	8.7827	473	39.4167	0
TCGA-A2-A1G1-01	8.7865	598	49.8333	0
TCGA-A2-A1G4-01	8.7975	499	41.5833	0
TCGA-A2-A1G6-01	8.7992	477	39.75	0
TCGA-A2-A259-01	8.8037	304	25.3333	0
TCGA-A2-A25A-01	8.8083	661	55.0833	0
TCGA-A2-A25B-01	8.8087	616	51.3333	0
TCGA-A2-A25C-01	8.8103	70	5.83333	0
TCGA-A2-A25D-01	8.8139	1605	133.75	0
TCGA-A2-A25E-01	8.8167	2275	189.583	0
TCGA-A2-A25F-01	8.8194	441	36.75	0
TCGA-A2-A3KC-01	8.8246	362	30.1667	0
TCGA-A2-A3KD-01	8.8282	556	46.3333	1
TCGA-A2-A3XS-01	8.8293	2329	194.083	0
TCGA-A2-A3XT-01	8.8312	954	79.5	0
TCGA-A2-A3XU-01	8.8462	403	33.5833	0
TCGA-A2-A3XV-01	8.8486	336	28	0
TCGA-A2-A3XW-01	8.8524	174	14.5	0
TCGA-A2-A3XX-01	8.8554	577	48.0833	0
TCGA-A2-A3XY-01	8.8608	426	35.5	0
TCGA-A2-A3XZ-01	8.8613	4203	350.25	1
TCGA-A2-A3Y0-01	8.8628	1088	90.6667	0
TCGA-A2-A4RW-01	8.8706	381	31.75	0
TCGA-A2-A4RX-01	8.8744	461	38.4167	0
TCGA-A2-A4RY-01	8.8772	627	52.25	0
TCGA-A2-A4S0-01	8.8795	311	25.9167	1
TCGA-A2-A4S1-01	8.8811	554	46.1667	0
TCGA-A2-A4S2-01	8.8822	989	82.4167	0
TCGA-A2-A4S3-01	8.8822	509	42.4167	0
TCGA-A7-A0CD-01	8.8871	470	39.1667	0
TCGA-A7-A0CE-01	8.8888	991	82.5833	0
TCGA-A7-A0CG-01	8.8893	856	71.3333	0
TCGA-A7-A0CH-01	8.9046	595	49.5833	0
TCGA-A7-A0CJ-01	8.9072	317	26.4167	0
TCGA-A7-A0D9-01	8.9111	694	57.8333	0
TCGA-A7-A0DA-01	8.9177	574	47.8333	0
TCGA-A7-A0DB-01	8.9187	405	33.75	0
TCGA-A7-A0DC-01	8.9225	447	37.25	0
TCGA-A7-A13D-01	8.9307	362	30.1667	0
TCGA-A7-A13E-01	8.9315	2548	212.333	0
TCGA-A7-A13F-01	8.9365	2403	200.25	0
TCGA-A7-A13G-01	8.9428	1631	135.917	0
TCGA-A7-A13H-01	8.944	1866	155.5	0
TCGA-A7-A26E-01	8.9538	588	49	0
TCGA-A7-A26F-01	8.9543	1277	106.417	0
TCGA-A7-A26G-01	8.9599	426	35.5	0
TCGA-A7-A26H-01	8.9606	3862	321.833	1
TCGA-A7-A26I-01	8.9688	1325	110.417	0
TCGA-A7-A26J-01	8.9688	1585	132.083	0
TCGA-A7-A2KD-01	8.9797	2274	189.5	0
TCGA-A7-A3IY-01	8.98	997	83.0833	0
TCGA-A7-A3IZ-01	8.983	638	53.1667	0
TCGA-A7-A3J0-01	8.9831	322	26.8333	0
TCGA-A7-A3J1-01	8.9845	1051	87.5833	0
TCGA-A7-A3RF-01	8.9847	1205	100.417	0
TCGA-A7-A425-01	8.9852	482	40.1667	0
TCGA-A7-A426-01	8.9894	1100	91.6667	1
TCGA-A7-A4SA-01	8.9895	643	53.5833	0
TCGA-A7-A4SB-01	8.991	547	45.5833	0
TCGA-A7-A4SC-01	8.9922	393	32.75	0
TCGA-A7-A4SD-01	8.9927	3836	319.667	0
TCGA-A7-A4SE-01	8.9932	1127	93.9167	0
TCGA-A7-A4SF-01	8.9943	1673	139.417	0
TCGA-A7-A56D-01	9.0034	118	9.83333	0
TCGA-A7-A5ZV-01	9.0066	968	80.6667	0
TCGA-A7-A5ZW-01	9.0085	1304	108.667	1
TCGA-A7-A5ZX-01	9.0163	2388	199	0
TCGA-A7-A6VV-01	9.0185	2193	182.75	0
TCGA-A7-A6VW-01	9.0214	448	37.3333	0
TCGA-A7-A6VX-01	9.0218	3276	273	0
TCGA-A7-A6VY-01	9.0224	433	36.0833	0
TCGA-A8-A06O-01	9.025	496	41.3333	0
TCGA-A8-A06R-01	9.0259	373	31.0833	0
TCGA-A8-A06Y-01	9.0298	2596	216.333	0
TCGA-A8-A075-01	9.0316	1414	117.833	1
TCGA-A8-A076-01	9.0429	759	63.25	0
TCGA-A8-A07C-01	9.0438	1645	137.083	1
TCGA-A8-A07E-01	9.0451	881	73.4167	0
TCGA-A8-A07F-01	9.0568	783	65.25	0
TCGA-A8-A07G-01	9.0573	1084	90.3333	0
TCGA-A8-A07I-01	9.0582	1079	89.9167	0
TCGA-A8-A07J-01	9.0598	2184	182	0
TCGA-A8-A07L-01	9.061	795	66.25	0
TCGA-A8-A07O-01	9.0633	569	47.4167	0
TCGA-A8-A07S-01	9.0658	675	56.25	0
TCGA-A8-A07U-01	9.0658	1000	83.3333	0
TCGA-A8-A07Z-01	9.0734	366	30.5	0
TCGA-A8-A085-01	9.0754	1085	90.4167	0
TCGA-A8-A086-01	9.0755	496	41.3333	0
TCGA-A8-A08B-01	9.0773	2312	192.667	0
TCGA-A8-A08C-01	9.0775	1609	134.083	1
TCGA-A8-A08F-01	9.0786	1505	125.417	0
TCGA-A8-A08G-01	9.079	577	48.0833	0
TCGA-A8-A08I-01	9.0797	975	81.25	0
TCGA-A8-A08O-01	9.0844	532	44.3333	0
TCGA-A8-A08P-01	9.087	365	30.4167	0
TCGA-A8-A08S-01	9.0872	2213	184.417	0
TCGA-A8-A08T-01	9.0879	403	33.5833	0
TCGA-A8-A08X-01	9.0902	579	48.25	0
TCGA-A8-A091-01	9.0922	2387	198.917	0
TCGA-A8-A092-01	9.0934	186	15.5	0
TCGA-A8-A093-01	9.0939	1535	127.917	0
TCGA-A8-A095-01	9.0951	1596	133	0
TCGA-A8-A097-01	9.0965	365	30.4167	0
TCGA-A8-A099-01	9.097	358	29.8333	0
TCGA-A8-A09D-01	9.0987	503	41.9167	0
TCGA-A8-A09E-01	9.0993	2590	215.833	0
TCGA-A8-A09I-01	9.1012	769	64.0833	0
TCGA-A8-A09K-01	9.1051	1004	83.6667	0
TCGA-A8-A09M-01	9.1064	3121	260.083	0
TCGA-A8-A09R-01	9.1073	397	33.0833	0
TCGA-A8-A09T-01	9.1109	905	75.4167	0
TCGA-A8-A09V-01	9.1124	538	44.8333	0
TCGA-A8-A0A4-01	9.1138	2636	219.667	0
TCGA-A8-A0A6-01	9.1143	554	46.1667	0
TCGA-A8-A0A9-01	9.1164	1288	107.333	0
TCGA-A8-A0AB-01	9.1182	1150	95.8333	0
TCGA-A8-A0AD-01	9.1219	3022	251.833	0
TCGA-AC-A23H-01	9.1254	502	41.8333	0
TCGA-AC-A2BM-01	9.1255	1948	162.333	0
TCGA-AC-A2FB-01	9.1284	1326	110.5	0
TCGA-AC-A2QH-01	9.129	1234	102.833	0
TCGA-AC-A3BB-01	9.1306	289	24.0833	0
TCGA-AC-A3HN-01	9.1328	875	72.9167	0
TCGA-AC-A3OD-01	9.1333	369	30.75	0
TCGA-AC-A3QP-01	9.1379	1014	84.5	1
TCGA-AC-A3TN-01	9.1383	1545	128.75	0
TCGA-AC-A3W5-01	9.1394	722	60.1667	0
TCGA-AC-A3W6-01	9.1395	1157	96.4167	0
TCGA-AC-A3YI-01	9.1401	777	64.75	0
TCGA-AC-A3YJ-01	9.144	1474	122.833	0
TCGA-AC-A5XS-01	9.1446	648	54	0
TCGA-AC-A62V-01	9.1447	1026	85.5	0
TCGA-AC-A62X-01	9.1464	726	60.5	0
TCGA-AC-A62Y-01	9.152	552	46	0
TCGA-AC-A6IV-01	9.1528	84	7	0
TCGA-AC-A6IW-01	9.154	511	42.5833	0
TCGA-AC-A6IX-01	9.1554	399	33.25	0
TCGA-AC-A6IX-06	9.1632	1034	86.1667	0
TCGA-AC-A6NO-01	9.1639	683	56.9167	0
TCGA-AC-A7VB-01	9.1649	1922	160.167	1
TCGA-AC-A7VC-01	9.1666	2318	193.167	0
TCGA-AC-A8OP-01	9.1698	275	22.9167	0
TCGA-AC-A8OQ-01	9.1707	326	27.1667	0
TCGA-AC-A8OR-01	9.175	942	78.5	0
TCGA-AC-A8OS-01	9.1771	3088	257.333	0
TCGA-AN-A0AJ-01	9.1773	2064	172	0
TCGA-AN-A0AK-01	9.1777	522	43.5	0
TCGA-AN-A0FF-01	9.1784	635	52.9167	0
TCGA-AN-A0XS-01	9.179	729	60.75	1
TCGA-AN-A0XW-01	9.1796	320	26.6667	0
TCGA-AO-A03M-01	9.1822	243	20.25	1
TCGA-AO-A03N-01	9.1823	1648	137.333	0
TCGA-AO-A03P-01	9.1828	446	37.1667	1
TCGA-AO-A03R-01	9.1839	375	31.25	0
TCGA-AO-A03T-01	9.1854	92	7.66667	0
TCGA-AO-A03U-01	9.1868	526	43.8333	0
TCGA-AO-A0J2-01	9.1927	650	54.1667	0
TCGA-AO-A0J3-01	9.1937	207	17.25	1
TCGA-AO-A0J4-01	9.1966	762	63.5	0
TCGA-AO-A0J5-01	9.1983	895	74.5833	0
TCGA-AO-A0J6-01	9.2009	1139	94.9167	0
TCGA-AO-A0J7-01	9.2016	70	5.83333	0
TCGA-AO-A0J8-01	9.2058	428	35.6667	0
TCGA-AO-A0J9-01	9.2061	1864	155.333	0
TCGA-AO-A0JA-01	9.2116	1156	96.3333	0
TCGA-AO-A0JB-01	9.2145	2796	233	0
TCGA-AO-A0JC-01	9.2158	631	52.5833	0
TCGA-AO-A0JD-01	9.2162	488	40.6667	0
TCGA-AO-A0JE-01	9.2182	883	73.5833	0
TCGA-AO-A0JF-01	9.2201	865	72.0833	0
TCGA-AO-A0JG-01	9.2255	3088	257.333	0
TCGA-AO-A0JI-01	9.2258	3350	279.167	0
TCGA-AO-A0JJ-01	9.2281	907	75.5833	0
TCGA-AO-A0JL-01	9.2301	485	40.4167	1
TCGA-AO-A0JM-01	9.2314	410	34.1667	0
TCGA-AO-A126-01	9.2324	878	73.1667	0
TCGA-AO-A128-01	9.2368	1371	114.25	0
TCGA-AO-A12B-01	9.2389	586	48.8333	1
TCGA-AO-A1KQ-01	9.2395	1548	129	0
TCGA-AQ-A04H-01	9.2434	385	32.0833	0
TCGA-AQ-A04J-01	9.2442	1614	134.5	1
TCGA-AQ-A04L-01	9.246	385	32.0833	0
TCGA-AQ-A1H2-01	9.2474	767	63.9167	0
TCGA-AQ-A1H3-01	9.2511	518	43.1667	0
TCGA-AQ-A54N-01	9.256	290	24.1667	0
TCGA-AQ-A54O-01	9.2586	1572	131	0
TCGA-AQ-A7U7-01	9.2613	456	38	0
TCGA-AR-A0TP-01	9.2695	268	22.3333	1
TCGA-AR-A0TQ-01	9.2722	439	36.5833	0
TCGA-AR-A0TR-01	9.2742	723	60.25	0
TCGA-AR-A0TS-01	9.2765	997	83.0833	0
TCGA-AR-A0TT-01	9.2766	620	51.6667	0
TCGA-AR-A0TU-01	9.2783	337	28.0833	0
TCGA-AR-A0TV-01	9.2792	608	50.6667	0
TCGA-AR-A0TW-01	9.2837	4273	356.083	0
TCGA-AR-A0TX-01	9.2866	644	53.6667	0
TCGA-AR-A0TY-01	9.2873	273	22.75	0
TCGA-AR-A0TZ-01	9.2887	396	33	0
TCGA-AR-A0U0-01	9.2907	518	43.1667	0
TCGA-AR-A0U1-01	9.2909	1972	164.333	0
TCGA-AR-A0U2-01	9.2909	759	63.25	0
TCGA-AR-A0U3-01	9.3009	392	32.6667	0
TCGA-AR-A0U4-01	9.3053	584	48.6667	0
TCGA-AR-A1AH-01	9.3063	3094	257.833	0
TCGA-AR-A1AI-01	9.3085	640	53.3333	0
TCGA-AR-A1AJ-01	9.3094	99	8.25	0
TCGA-AR-A1AK-01	9.3147	626	52.1667	0
TCGA-AR-A1AL-01	9.3156	1559	129.917	0
TCGA-AR-A1AM-01	9.3246	742	61.8333	0
TCGA-AR-A1AN-01	9.3255	1313	109.417	1
TCGA-AR-A1AO-01	9.3271	243	20.25	0
TCGA-AR-A1AP-01	9.3278	659	54.9167	0
TCGA-AR-A1AQ-01	9.3323	588	49	1
TCGA-AR-A1AR-01	9.3325	34	2.83333	0
TCGA-AR-A1AS-01	9.3327	560	46.6667	0
TCGA-AR-A1AT-01	9.3365	707	58.9167	0
TCGA-AR-A1AU-01	9.3389	2557	213.083	1
TCGA-AR-A1AV-01	9.3439	2263	188.583	0
TCGA-AR-A1AW-01	9.3442	1208	100.667	0
TCGA-AR-A1AX-01	9.3456	1246	103.833	0
TCGA-AR-A1AY-01	9.346	1728	144	0
TCGA-AR-A24H-01	9.3485	562	46.8333	0
TCGA-AR-A24K-01	9.3488	1026	85.5	0
TCGA-AR-A24L-01	9.3535	1163	96.9167	0
TCGA-AR-A24M-01	9.3551	396	33	1
TCGA-AR-A24N-01	9.3555	519	43.25	0
TCGA-AR-A24O-01	9.3557	740	61.6667	0
TCGA-AR-A24P-01	9.3605	4224	352	1
TCGA-AR-A24Q-01	9.3616	343	28.5833	0
TCGA-AR-A24R-01	9.3639	552	46	0
TCGA-AR-A24S-01	9.3649	368	30.6667	0
TCGA-AR-A24T-01	9.3672	1132	94.3333	0
TCGA-AR-A24V-01	9.3676	554	46.1667	0
TCGA-AR-A24W-01	9.3678	3386	282.167	0
TCGA-AR-A24X-01	9.371	75	6.25	1
TCGA-AR-A24Z-01	9.3729	591	49.25	0
TCGA-AR-A250-01	9.3733	2721	226.75	0
TCGA-AR-A251-01	9.3746	317	26.4167	0
TCGA-AR-A252-01	9.3746	1587	132.25	0
TCGA-AR-A254-01	9.3749	2011	167.583	1
TCGA-AR-A255-01	9.3765	565	47.0833	0
TCGA-AR-A256-01	9.3774	707	58.9167	0
TCGA-AR-A2LE-01	9.3787	124	10.3333	0
TCGA-AR-A2LH-01	9.3836	1120	93.3333	0
TCGA-AR-A2LJ-01	9.3838	965	80.4167	0
TCGA-AR-A2LK-01	9.3843	143	11.9167	1
TCGA-AR-A2LL-01	9.3846	1136	94.6667	1
TCGA-AR-A2LM-01	9.3912	492	41	0
TCGA-AR-A2LN-01	9.3959	640	53.3333	0
TCGA-AR-A2LO-01	9.4004	1930	160.833	0
TCGA-AR-A2LQ-01	9.4021	398	33.1667	0
TCGA-AR-A5QM-01	9.403	626	52.1667	0
TCGA-AR-A5QN-01	9.4036	1792	149.333	0
TCGA-AR-A5QP-01	9.404	1547	128.917	0
TCGA-AR-A5QQ-01	9.4047	662	55.1667	0
TCGA-B6-A0I2-01	9.4051	32	2.66667	0
TCGA-B6-A0I5-01	9.4057	396	33	0
TCGA-B6-A0I6-01	9.4077	837	69.75	0
TCGA-B6-A0I8-01	9.4125	385	32.0833	0
TCGA-B6-A0I9-01	9.4126	371	30.9167	0
TCGA-B6-A0IA-01	9.416	34	2.83333	0
TCGA-B6-A0IB-01	9.417	1203	100.25	0
TCGA-B6-A0IC-01	9.4234	1807	150.583	0
TCGA-B6-A0IE-01	9.4246	3014	251.167	1
TCGA-B6-A0IJ-01	9.4297	1066	88.8333	1
TCGA-B6-A0IK-01	9.4311	659	54.9167	0
TCGA-B6-A0IM-01	9.4318	575	47.9167	0
TCGA-B6-A0IN-01	9.4321	788	65.6667	0
TCGA-B6-A0IO-01	9.435	3991	332.583	0
TCGA-B6-A0IP-01	9.4369	664	55.3333	0
TCGA-B6-A0IQ-01	9.438	410	34.1667	0
TCGA-B6-A0RE-01	9.4398	1964	163.667	0
TCGA-B6-A0RG-01	9.4429	552	46	0
TCGA-B6-A0RH-01	9.4446	307	25.5833	0
TCGA-B6-A0RI-01	9.4451	336	28	0
TCGA-B6-A0RL-01	9.4477	446	37.1667	0
TCGA-B6-A0RM-01	9.4489	727	60.5833	0
TCGA-B6-A0RN-01	9.4527	2787	232.25	1
TCGA-B6-A0RO-01	9.4536	635	52.9167	0
TCGA-B6-A0RP-01	9.4548	568	47.3333	0
TCGA-B6-A0RQ-01	9.4554	478	39.8333	0
TCGA-B6-A0RS-01	9.4596	3374	281.167	0
TCGA-B6-A0RT-01	9.4617	250	20.8333	0
TCGA-B6-A0RU-01	9.4638	1114	92.8333	1
TCGA-B6-A0RV-01	9.4644	1642	136.833	0
TCGA-B6-A0WS-01	9.4649	366	30.5	1
TCGA-B6-A0WT-01	9.4655	348	29	0
TCGA-B6-A0WV-01	9.467	4776	398	0
TCGA-B6-A0WW-01	9.4686	160	13.3333	0
TCGA-B6-A0WX-01	9.4705	1062	88.5	0
TCGA-B6-A0WY-01	9.4713	395	32.9167	0
TCGA-B6-A0WZ-01	9.4714	575	47.9167	0
TCGA-B6-A0X0-01	9.4731	217	18.0833	0
TCGA-B6-A0X1-01	9.4761	225	18.75	0
TCGA-B6-A0X4-01	9.4766	439	36.5833	0
TCGA-B6-A0X5-01	9.4825	477	39.75	0
TCGA-B6-A0X7-01	9.4872	976	81.3333	0
TCGA-B6-A1KC-01	9.4908	3091	257.583	0
TCGA-B6-A1KF-01	9.4914	798	66.5	0
TCGA-B6-A1KI-01	9.4914	1054	87.8333	0
TCGA-B6-A1KN-01	9.4929	703	58.5833	0
TCGA-B6-A2IU-01	9.4945	1883	156.917	0
TCGA-B6-A401-01	9.4948	680	56.6667	0
TCGA-B6-A408-01	9.4976	997	83.0833	0
TCGA-B6-A40B-01	9.5024	791	65.9167	1
TCGA-B6-A40C-01	9.5056	658	54.8333	0
TCGA-BH-A0AV-01	9.5138	358	29.8333	0
TCGA-BH-A0AW-01	9.518	404	33.6667	0
TCGA-BH-A0AY-01	9.5195	1165	97.0833	0
TCGA-BH-A0B1-01	9.5199	454	37.8333	0
TCGA-BH-A0B3-01	9.5204	647	53.9167	0
TCGA-BH-A0B4-01	9.523	860	71.6667	0
TCGA-BH-A0B8-01	9.5238	820	68.3333	0
TCGA-BH-A0B9-01	9.5268	1272	106	0
TCGA-BH-A0BA-01	9.5279	10	0.833333	0
TCGA-BH-A0BD-01	9.5286	1015	84.5833	0
TCGA-BH-A0BM-01	9.5298	521	43.4167	0
TCGA-BH-A0DV-01	9.5298	1935	161.25	0
TCGA-BH-A0HA-01	9.531	984	82	0
TCGA-BH-A0HY-01	9.5323	275	22.9167	0
TCGA-BH-A0W3-01	9.5338	2535	211.25	0
TCGA-BH-A0W4-01	9.5359	1042	86.8333	0
TCGA-BH-A0W5-01	9.5383	965	80.4167	0
TCGA-BH-A0W7-01	9.5422	906	75.5	0
TCGA-BH-A0WA-01	9.5423	2442	203.5	0
TCGA-BH-A1EV-01	9.5439	333	27.75	0
TCGA-BH-A1EY-01	9.5444	3101	258.417	0
TCGA-BH-A201-01	9.5469	373	31.0833	0
TCGA-BH-A202-01	9.5475	935	77.9167	0
TCGA-BH-A2L8-01	9.5479	322	26.8333	0
TCGA-BH-A42T-01	9.548	1887	157.25	0
TCGA-BH-A42U-01	9.548	786	65.5		0
TCGA-BH-A5IZ-01	9.5518	912	76		0
TCGA-BH-A5J0-01	9.5531	639	53.25		0
TCGA-BH-A6R8-01	9.5544	645	53.75		0
TCGA-BH-A6R9-01	9.5597	160	13.3333		0
TCGA-BH-A8FY-01	9.5609	409	34.0833		0
TCGA-BH-A8FZ-01	9.562	694	57.8333		0
TCGA-BH-A8G0-01	9.5638	1522	126.833		0
TCGA-BH-AB28-01	9.5649	172	14.3333		0
TCGA-C8-A12L-01	9.5652	463	38.5833		0
TCGA-C8-A12M-01	9.5682	434	36.1667		1
TCGA-C8-A12N-01	9.5702	1719	143.25		0
TCGA-C8-A12O-01	9.5708	441	36.75		0
TCGA-C8-A12P-01	9.5722	2615	217.917		0
TCGA-C8-A12U-01	9.5756	2422	201.833		0
TCGA-C8-A12V-01	9.5761	4929	410.75		0
TCGA-C8-A12W-01	9.5772	569	47.4167		0
TCGA-C8-A12X-01	9.5775	1417	118.083		0
TCGA-C8-A130-01	9.5814	365	30.4167		0
TCGA-C8-A131-01	9.5815	972	81		0
TCGA-C8-A132-01	9.5822	976	81.3333		0
TCGA-C8-A134-01	9.5841	756	63		1
TCGA-C8-A135-01	9.589	373	31.0833		0
TCGA-C8-A137-01	9.5902	1066	88.8333		0
TCGA-C8-A138-01	9.5907	532	44.3333		0
TCGA-C8-A1HE-01	9.5976	789	65.75		0
TCGA-C8-A1HF-01	9.6011	1542	128.5		0
TCGA-C8-A1HG-01	9.6011	911	75.9167		0
TCGA-C8-A1HI-01	9.6014	302	25.1667		0
TCGA-C8-A1HK-01	9.602	1903	158.583		0
TCGA-C8-A1HL-01	9.6119	760	63.3333		0
TCGA-C8-A1HM-01	9.6128	2236	186.333		0
TCGA-C8-A1HN-01	9.6167	530	44.1667		0
TCGA-C8-A26Z-01	9.6171	399	33.25		0
TCGA-C8-A273-01	9.6185	1072	89.3333		0
TCGA-C8-A274-01	9.6219	607	50.5833		0
TCGA-C8-A278-01	9.6221	822	68.5		0
TCGA-C8-A8HP-01	9.6234	1206	100.5		0
TCGA-C8-A8HQ-01	9.6245	1009	84.0833		0
TCGA-C8-A8HR-01	9.6248	1343	111.917		1
TCGA-D8-A13Y-01	9.6252	754	62.8333		0
TCGA-D8-A13Z-01	9.627	244	20.3333		0
TCGA-D8-A140-01	9.629	1662	138.5		0
TCGA-D8-A141-01	9.629	828	69		0
TCGA-D8-A142-01	9.6291	1165	97.0833		0
TCGA-D8-A143-01	9.6296	158	13.1667		0
TCGA-D8-A145-01	9.6316	402	33.5		0
TCGA-D8-A146-01	9.6347	200	16.6667		0
TCGA-D8-A147-01	9.6358	2718	226.5		0
TCGA-D8-A1J8-01	9.6386	304	25.3333		0
TCGA-D8-A1J9-01	9.6399	1062	88.5		0
TCGA-D8-A1JA-01	9.6413	2335	194.583		0
TCGA-D8-A1JB-01	9.6458	383	31.9167		0
TCGA-D8-A1JC-01	9.6511	1248	104		0
TCGA-D8-A1JD-01	9.6523	1203	100.25		0
TCGA-D8-A1JE-01	9.6537	1363	113.583		0
TCGA-D8-A1JF-01	9.6556	2191	182.583		0
TCGA-D8-A1JH-01	9.6578	865	72.0833		0
TCGA-D8-A1JI-01	9.6618	1162	96.8333		0
TCGA-D8-A1JJ-01	9.6636	57	4.75		0
TCGA-D8-A1JK-01	9.6656	170	14.1667		0
TCGA-D8-A1JL-01	9.6657	1165	97.0833		0
TCGA-D8-A1JM-01	9.6665	421	35.0833		0
TCGA-D8-A1JN-01	9.6666	530	44.1667		0
TCGA-D8-A1JP-01	9.6671	2240	186.667		0
TCGA-D8-A1JS-01	9.6699	425	35.4167		0
TCGA-D8-A1JT-01	9.6738	418	34.8333		0
TCGA-D8-A1JU-01	9.6767	1347	112.25		0
TCGA-D8-A1X5-01	9.6793	467	38.9167		0
TCGA-D8-A1X6-01	9.68	496	41.3333		0
TCGA-D8-A1X7-01	9.6816	195	16.25		1
TCGA-D8-A1X8-01	9.6844	752	62.6667		0
TCGA-D8-A1X9-01	9.6847	1611	134.25		0
TCGA-D8-A1XA-01	9.6853	1876	156.333		0
TCGA-D8-A1XB-01	9.6892	1216	101.333		0
TCGA-D8-A1XC-01	9.6899	1318	109.833		0
TCGA-D8-A1XD-01	9.6949	878	73.1667		0
TCGA-D8-A1XF-01	9.6954	222	18.5		0
TCGA-D8-A1XG-01	9.6965	466	38.8333		0
TCGA-D8-A1XJ-01	9.6988	125	10.4167		0
TCGA-D8-A1XK-01	9.6989	1534	127.833		0
TCGA-D8-A1XL-01	9.6993	358	29.8333		0
TCGA-D8-A1XM-01	9.7007	716	59.6667		1
TCGA-D8-A1XO-01	9.7011	577	48.0833		0
TCGA-D8-A1XQ-01	9.7012	590	49.1667		0
TCGA-D8-A1XR-01	9.7045	651	54.25		0
TCGA-D8-A1XS-01	9.7099	5261	438.417		0
TCGA-D8-A1XU-01	9.7122	541	45.0833		0
TCGA-D8-A1XV-01	9.715	364	30.3333		0
TCGA-D8-A1XW-01	9.7156	1027	85.5833		0
TCGA-D8-A1XY-01	9.7162	381	31.75		0
TCGA-D8-A1XZ-01	9.7179	1043	86.9167		0
TCGA-D8-A1Y0-01	9.7184	332	27.6667		0
TCGA-D8-A1Y1-01	9.7209	3273	272.75		0
TCGA-D8-A1Y2-01	9.7248	396	33		0
TCGA-D8-A1Y3-01	9.7269	396	33		0
TCGA-D8-A27E-01	9.727	622	51.8333		0
TCGA-D8-A27F-01	9.7316	345	28.75		0
TCGA-D8-A27G-01	9.7317	943	78.5833		0
TCGA-D8-A27H-01	9.7325	545	45.4167		0
TCGA-D8-A27I-01	9.7389	1220	101.667		0
TCGA-D8-A27K-01	9.7404	3226	268.833		0
TCGA-D8-A27L-01	9.7423	563	46.9167		0
TCGA-D8-A27M-01	9.7451	424	35.3333		0
TCGA-D8-A27R-01	9.7478	2019	168.25		0
TCGA-D8-A27T-01	9.7487	1221	101.75		0
TCGA-D8-A27V-01	9.7491	489	40.75		1
TCGA-D8-A27W-01	9.7531	918	76.5		0
TCGA-D8-A3Z5-01	9.7547	300	25		0
TCGA-D8-A3Z6-01	9.7565	659	54.9167		0
TCGA-D8-A4Z1-01	9.757	728	60.6667		0
TCGA-D8-A73U-01	9.7575	360	30		0
TCGA-D8-A73W-01	9.7592	1007	83.9167		0
TCGA-D8-A73X-01	9.7641	168	14		0
TCGA-E2-A105-01	9.7652	3248	270.667		0
TCGA-E2-A106-01	9.7655	450	37.5		0
TCGA-E2-A107-01	9.767	303	25.25		0
TCGA-E2-A108-01	9.773	968	80.6667		1
TCGA-E2-A109-01	9.7749	3519	293.25		0
TCGA-E2-A10A-01	9.7751	1996	166.333		0
TCGA-E2-A10B-01	9.7755	1528	127.333		0
TCGA-E2-A10C-01	9.7762	931	77.5833		0
TCGA-E2-A10E-01	9.7768	343	28.5833		0
TCGA-E2-A10F-01	9.7775	421	35.0833		0
TCGA-E2-A14N-01	9.7826	2041	170.083		1
TCGA-E2-A14O-01	9.7868	3492	291		0
TCGA-E2-A14P-01	9.7885	515	42.9167		0
TCGA-E2-A14Q-01	9.789	1308	109		0
TCGA-E2-A14R-01	9.7903	602	50.1667		0
TCGA-E2-A14S-01	9.7903	3009	250.75		0
TCGA-E2-A14T-01	9.7941	365	30.4167		0
TCGA-E2-A14U-01	9.796	1191	99.25		0
TCGA-E2-A14V-01	9.7969	1434	119.5		0
TCGA-E2-A14W-01	9.798	1013	84.4167		0
TCGA-E2-A14X-01	9.7981	345	28.75		0
TCGA-E2-A14Y-01	9.7988	488	40.6667		0
TCGA-E2-A14Z-01	9.8027	1302	108.5		0
TCGA-E2-A150-01	9.8059	1006	83.8333		0
TCGA-E2-A152-01	9.8071	612	51		0
TCGA-E2-A153-01	9.8095	1119	93.25		0
TCGA-E2-A154-01	9.8113	1783	148.583		0
TCGA-E2-A155-01	9.8182	1604	133.667		0
TCGA-E2-A156-01	9.8191	1004	83.6667		0
TCGA-E2-A158-01	9.8193	4788	399		0
TCGA-E2-A159-01	9.8196	839	69.9167		0
TCGA-E2-A15A-01	9.8231	2813	234.417		0
TCGA-E2-A15A-06	9.8247	551	45.9167		0
TCGA-E2-A15C-01	9.8258	1439	119.917		0
TCGA-E2-A15D-01	9.8267	546	45.5		0
TCGA-E2-A15E-01	9.8268	1219	101.583		0
TCGA-E2-A15E-06	9.8291	313	26.0833		0
TCGA-E2-A15F-01	9.8295	792	66		0
TCGA-E2-A15G-01	9.8303	451	37.5833		0
TCGA-E2-A15H-01	9.8377	455	37.9167		0
TCGA-E2-A15I-01	9.8382	1808	150.667		1
TCGA-E2-A15J-01	9.8389	447	37.25		1
TCGA-E2-A15K-01	9.846	1330	110.833		0
TCGA-E2-A15K-06	9.8475	47	3.91667		0
TCGA-E2-A15L-01	9.8607	3945	328.75		0
TCGA-E2-A15M-01	9.8609	2082	173.5		0
TCGA-E2-A15O-01	9.8637	624	52		0
TCGA-E2-A15P-01	9.8642	2373	197.75		0
TCGA-E2-A15R-01	9.8664	974	81.1667		0
TCGA-E2-A15S-01	9.8743	34	2.83333		0
TCGA-E2-A15T-01	9.8789	612	51		0
TCGA-E2-A1AZ-01	9.8812	4361	363.417		0
TCGA-E2-A1B0-01	9.8843	715	59.5833		0
TCGA-E2-A1B1-01	9.8943	714	59.5		0
TCGA-E2-A1B4-01	9.8949	752	62.6667		0
TCGA-E2-A1B5-01	9.8969	643	53.5833		0
TCGA-E2-A1B6-01	9.8969	1303	108.583		1
TCGA-E2-A1BC-01	9.9037	408	34		0
TCGA-E2-A1BD-01	9.9044	706	58.8333		0
TCGA-E2-A1IE-01	9.9044	185	15.4167		0
TCGA-E2-A1IF-01	9.9069	2289	190.75		0
TCGA-E2-A1IG-01	9.9073	971	80.9167		1
TCGA-E2-A1IH-01	9.9074	385	32.0833		0
TCGA-E2-A1II-01	9.9093	347	28.9167		0
TCGA-E2-A1IJ-01	9.9124	692	57.6667		0
TCGA-E2-A1IK-01	9.9137	3256	271.333		0
TCGA-E2-A1IL-01	9.9181	1094	91.1667		1
TCGA-E2-A1IN-01	9.9204	187	15.5833		0
TCGA-E2-A1IO-01	9.9243	78	6.5		0
TCGA-E2-A1IP-01	9.9256	1359	113.25		0
TCGA-E2-A1IU-01	9.9274	559	46.5833		1
TCGA-E2-A1L6-01	9.9286	710	59.1667		0
TCGA-E2-A1L7-01	9.9286	2645	220.417		0
TCGA-E2-A1L8-01	9.9301	396	33		0
TCGA-E2-A1L9-01	9.9315	681	56.75		1
TCGA-E2-A1LA-01	9.9348	643	53.5833		0
TCGA-E2-A1LB-01	9.9402	1275	106.25		0
TCGA-E2-A1LE-01	9.9412	3342	278.5		0
TCGA-E2-A1LG-01	9.9435	531	44.25		0
TCGA-E2-A1LH-01	9.9462	544	45.3333		1
TCGA-E2-A1LI-01	9.9486	520	43.3333		0
TCGA-E2-A1LK-01	9.9521	859	71.5833		1
TCGA-E2-A1LL-01	9.9554	1569	130.75		0
TCGA-E2-A1LS-01	9.9596	68	5.66667		0
TCGA-E2-A2P5-01	9.9625	931	77.5833		0
TCGA-E2-A2P6-01	9.9632	1611	134.25		0
TCGA-E2-A3DX-01	9.9638	417	34.75		0
TCGA-E2-A56Z-01	9.9725	735	61.25		0
TCGA-E2-A570-01	9.973	840	70		1
TCGA-E2-A572-01	9.9748	441	36.75		0
TCGA-E2-A573-01	9.9768	2072	172.667		0
TCGA-E2-A574-01	9.9787	450	37.5		0
TCGA-E2-A576-01	9.9803	1035	86.25		0
TCGA-E2-A9RU-01	9.9827	188	15.6667		1
TCGA-E9-A1N4-01	9.9848	24	2		0
TCGA-E9-A1N5-01	9.988	2717	226.417		1
TCGA-E9-A1N6-01	9.9894	2190	182.5		0
TCGA-E9-A1N8-01	9.9904	1004	83.6667		0
TCGA-E9-A1N9-01	9.9912	2965	247.083		0
TCGA-E9-A1NA-01	9.9984	375	31.25		0
TCGA-E9-A1NC-01	10.0046	1364	113.667		1
TCGA-E9-A1ND-01	10.0083	323	26.9167		0
TCGA-E9-A1NE-01	10.0115	5383	448.583		0
TCGA-E9-A1NF-01	10.0131	21	1.75		0
TCGA-E9-A1NG-01	10.0135	834	69.5		0
TCGA-E9-A1NI-01	10.0165	1189	99.0833		0
TCGA-E9-A1QZ-01	10.018	419	34.9167		1
TCGA-E9-A1R0-01	10.0209	622	51.8333		0
TCGA-E9-A1R3-01	10.0255	802	66.8333		1
TCGA-E9-A1R4-01	10.0354	536	44.6667		1
TCGA-E9-A1R5-01	10.0371	1683	140.25		0
TCGA-E9-A1R7-01	10.0405	2596	216.333		0
TCGA-E9-A1RA-01	10.0456	64	5.33333		0
TCGA-E9-A1RB-01	10.0489	380	31.6667		0
TCGA-E9-A1RC-01	10.0549	475	39.5833		0
TCGA-E9-A1RD-01	10.0647	524	43.6667		1
TCGA-E9-A1RE-01	10.0658	51	4.25		0
TCGA-E9-A1RF-01	10.0672	908	75.6667		0
TCGA-E9-A1RG-01	10.0711	606	50.5		0
TCGA-E9-A1RH-01	10.0726	2645	220.417		0
TCGA-E9-A1RI-01	10.0803	440	36.6667		0
TCGA-E9-A226-01	10.0887	765	63.75		0
TCGA-E9-A228-01	10.0899	1640	136.667		1
TCGA-E9-A229-01	10.1035	302	25.1667		0
TCGA-E9-A22A-01	10.1086	1005	83.75		0
TCGA-E9-A22B-01	10.1101	412	34.3333		0
TCGA-E9-A22D-01	10.1156	1138	94.8333		0
TCGA-E9-A22E-01	10.1197	2695	224.583		0
TCGA-E9-A22G-01	10.1225	424	35.3333		0
TCGA-E9-A22H-01	10.1257	1616	134.667		0
TCGA-E9-A243-01	10.1292	192	16		1
TCGA-E9-A244-01	10.1293	1140	95		0
TCGA-E9-A247-01	10.1317	2298	191.5		0
TCGA-E9-A248-01	10.1323	590	49.1667		0
TCGA-E9-A249-01	10.1332	8	0.666667		0
TCGA-E9-A24A-01	10.1341	867	72.25		0
TCGA-E9-A2JS-01	10.1354	385	32.0833		0
TCGA-E9-A3HO-01	10.1367	577	48.0833		1
TCGA-E9-A3Q9-01	10.1392	96	8		0
TCGA-E9-A3QA-01	10.1432	672	56		0
TCGA-E9-A3X8-01	10.1443	1310	109.167		0
TCGA-E9-A54X-01	10.1452	1025	85.4167		0
TCGA-E9-A5FK-01	10.1456	1953	162.75		0
TCGA-E9-A5FL-01	10.1535	294	24.5		0
TCGA-E9-A5UO-01	10.1547	116	9.66667		0
TCGA-E9-A5UP-01	10.1624	488	40.6667		0
TCGA-E9-A6HE-01	10.1692	431	35.9167		0
TCGA-EW-A1IW-01	10.1713	3941	328.417		0
TCGA-EW-A1IX-01	10.175	618	51.5		0
TCGA-EW-A1IY-01	10.1812	987	82.25		0
TCGA-EW-A1IZ-01	10.183	1430	119.167		0
TCGA-EW-A1J1-01	10.191	40	3.33333		0
TCGA-EW-A1J2-01	10.1912	1231	102.583		0
TCGA-EW-A1J3-01	10.1941	293	24.4167		0
TCGA-EW-A1J5-01	10.1941	748	62.3333		0
TCGA-EW-A1J6-01	10.1948	2596	216.333		0
TCGA-EW-A1OV-01	10.2033	715	59.5833		0
TCGA-EW-A1OW-01	10.2225	3152	262.667		0
TCGA-EW-A1OX-01	10.2328	6435	536.25		0
TCGA-EW-A1OY-01	10.2361	1988	165.667		0
TCGA-EW-A1OZ-01	10.2388	271	22.5833		0
TCGA-EW-A1P0-01	10.2443	2164	180.333		0
TCGA-EW-A1P1-01	10.2459	224	18.6667		0
TCGA-EW-A1P3-01	10.2473	438	36.5		0
TCGA-EW-A1P4-01	10.2548	1112	92.6667		0
TCGA-EW-A1P5-01	10.2613	2989	249.083		0
TCGA-EW-A1P6-01	10.2633	858	71.5		0
TCGA-EW-A1P7-01	10.2721	689	57.4167		0
TCGA-EW-A1P8-01	10.2728	1371	114.25		0
TCGA-EW-A1PA-01	10.279	420	35		0
TCGA-EW-A1PB-01	10.2807	2155	179.583		0
TCGA-EW-A1PC-01	10.2862	447	37.25		0
TCGA-EW-A1PD-01	10.2887	2091	174.25		0
TCGA-EW-A1PE-01	10.2927	1167	97.25		0
TCGA-EW-A1PF-01	10.3007	3287	273.917		1
TCGA-EW-A1PG-01	10.3028	2426	202.167		0
TCGA-EW-A1PH-01	10.3058	675	56.25		0
TCGA-EW-A2FR-01	10.3058	2406	200.5		0
TCGA-EW-A2FS-01	10.3162	3324	277		0
TCGA-EW-A2FV-01	10.3199	303	25.25		0
TCGA-EW-A2FW-01	10.3219	216	18		0
TCGA-EW-A3E8-01	10.3326	2165	180.417		1
TCGA-EW-A3U0-01	10.3353	376	31.3333		0
TCGA-EW-A423-01	10.3417	252	21		0
TCGA-EW-A424-01	10.3478	267	22.25		1
TCGA-GI-A2C8-01	10.351	4285	357.083		0
TCGA-GI-A2C9-01	10.3517	1412	117.667		1
TCGA-GM-A2D9-01	10.3534	1330	110.833		0
TCGA-GM-A2DA-01	10.3535	620	51.6667		0
TCGA-GM-A2DB-01	10.3582	467	38.9167		0
TCGA-GM-A2DC-01	10.367	504	42		0
TCGA-GM-A2DF-01	10.3743	3361	280.083		0
TCGA-GM-A2DH-01	10.3785	313	26.0833		0
TCGA-GM-A2DI-01	10.3819	361	30.0833		1
TCGA-GM-A2DK-01	10.3897	3247	270.583		0
TCGA-GM-A2DL-01	10.3913	1456	121.333		0
TCGA-GM-A2DM-01	10.3913	448	37.3333		0
TCGA-GM-A2DN-01	10.3932	422	35.1667		0
TCGA-GM-A2DO-01	10.3981	1288	107.333		0
TCGA-GM-A3NW-01	10.3992	1229	102.417		0
TCGA-GM-A3NY-01	10.4049	1882	156.833		0
TCGA-GM-A3XG-01	10.4166	666	55.5		0
TCGA-GM-A3XL-01	10.4195	1047	87.25		0
TCGA-GM-A3XN-01	10.4198	1001	83.4167		0
TCGA-GM-A4E0-01	10.4206	1220	101.667		0
TCGA-GM-A5PV-01	10.4217	295	24.5833		0
TCGA-GM-A5PX-01	10.4264	973	81.0833		0
TCGA-HN-A2NL-01	10.4325	567	47.25		0
TCGA-HN-A2OB-01	10.4487	812	67.6667		0
TCGA-JL-A3YW-01	10.4562	301	25.0833		1
TCGA-JL-A3YX-01	10.4581	4005	333.75		0
TCGA-LD-A66U-01	10.4679	348	29		0
TCGA-LD-A74U-01	10.4778	793	66.0833		0
TCGA-LD-A7W5-01	10.4789	371	30.9167		0
TCGA-LD-A7W6-01	10.4834	1611	134.25		0
TCGA-LD-A9QF-01	10.4835	792	66		0
TCGA-LL-A440-01	10.4887	677	56.4167		0
TCGA-LL-A441-01	10.4938	710	59.1667		0
TCGA-LL-A442-01	10.5001	1074	89.5		0
TCGA-LL-A50Y-01	10.5019	352	29.3333		0
TCGA-LL-A5YL-01	10.5098	456	38		0
TCGA-LL-A5YM-01	10.511	1542	128.5		0
TCGA-LL-A5YN-01	10.5368	554	46.1667		0
TCGA-LL-A5YO-01	10.5374	1124	93.6667		0
TCGA-LL-A5YP-01	10.5481	1492	124.333		0
TCGA-LL-A6FP-01	10.5535	754	62.8333		0
TCGA-LL-A6FR-01	10.5588	1104	92		0
TCGA-LL-A73Y-01	10.564	1051	87.5833		0
TCGA-LL-A73Z-01	10.57	3468	289		0
TCGA-LL-A740-01	10.5714	2469	205.75		0
TCGA-LL-A7SZ-01	10.587	6719	559.917		0
TCGA-LL-A7T0-01	10.5925	682	56.8333		1
TCGA-LL-A8F5-01	10.6184	368	30.6667		0
TCGA-LL-A9Q3-01	10.651	762	63.5		0
TCGA-LQ-A4E4-01	10.6591	4550	379.167		0
TCGA-OK-A5Q2-01	10.6597	1865	155.417		0
TCGA-OL-A5D6-01	10.6599	468	39		0
TCGA-OL-A5D7-01	10.6615	155	12.9167		1
TCGA-OL-A5D8-01	10.6762	614	51.1667		0
TCGA-OL-A5DA-01	10.679	468	39		0
TCGA-OL-A5RU-01	10.6949	715	59.5833		0
TCGA-OL-A5RV-01	10.7179	608	50.6667		0
TCGA-OL-A5RW-01	10.718	1	0.0833333		0
TCGA-OL-A5RX-01	10.7383	79	6.58333		0
TCGA-OL-A5RY-01	10.7458	3283	273.583		0
TCGA-OL-A5RZ-01	10.7473	2525	210.417		0
TCGA-OL-A5S0-01	10.7483	679	56.5833		0
TCGA-OL-A66H-01	10.7495	266	22.1667		0
TCGA-OL-A66I-01	10.7512	320	26.6667		0
TCGA-OL-A66J-01	10.7595	489	40.75		0
TCGA-OL-A66K-01	10.762	174	14.5		1
TCGA-OL-A66L-01	10.7927	515	42.9167		0
TCGA-OL-A66N-01	10.8264	309	25.75		0
TCGA-OL-A66O-01	10.8331	518	43.1667		0
TCGA-OL-A66P-01	10.8332	519	43.25		0
TCGA-OL-A6VO-01	10.8347	417	34.75		0
TCGA-OL-A6VR-01	10.8366	447	37.25		0
TCGA-OL-A97C-01	10.8663	1505	125.417		0
TCGA-PE-A5DC-01	10.9383	1301	108.417		0
TCGA-PE-A5DD-01	10.9473	285	23.75		0
TCGA-PE-A5DE-01	10.9872	1673	139.417		0
TCGA-PL-A8LY-01	11.043	428	35.6667		0
TCGA-PL-A8LZ-01	11.0706	1106	92.1667		0
TCGA-S3-A6ZF-01	11.076	528	44		0
TCGA-S3-A6ZG-01	11.0987	428	35.6667		0
TCGA-S3-A6ZH-01	11.1569	1043	86.9167		0
TCGA-S3-AA0Z-01	11.1939	430	35.8333		0
TCGA-S3-AA10-01	11.2023	478	39.8333		0
TCGA-S3-AA11-01	11.2326	3957	329.75		0
TCGA-S3-AA12-01	11.2829	447	37.25		0
TCGA-S3-AA14-01	11.301	413	34.4167		0
TCGA-S3-AA15-01	11.3225	2108	175.667		0
TCGA-S3-AA17-01	11.367	533	44.4167		0
TCGA-UL-AAZ6-01	11.4054	699	58.25		0
TCGA-UU-A93S-01	11.4255	1780	148.333		0
TCGA-W8-A86G-01	11.6252	596	49.6667		1
TCGA-WT-AB41-01	11.7437	1208	100.667		0
TCGA-WT-AB44-01	11.8323	391	32.5833		0
TCGA-XX-A899-01	11.8822	808	67.3333		0
TCGA-XX-A89A-01	11.9665	258	21.5		1
TCGA-Z7-A8R5-01	12.0184	348	29		0
TCGA-Z7-A8R6-01	12.0375	448	37.3333		0
